# Supplementary material for: Evaluation of Antifungal Activity of Naja pallida and Naja mossambica Venoms against Three Candida Species
Source: Toxins (Basel). 2020 Aug 4;12(8):500. doi: 10.3390/toxins12080500 (PMC7472363; doi:10.3390/toxins12080500)
Supplement: Supplementary file 1 [file toxins-12-00500-s001.zip]

Archive with 1 entries (1 files):
- toxins-859622 - supplementary material.xls
