# Supplementary material for: Evaluation of Antifungal Activity of Naja pallida and Naja mossambica Venoms against Three Candida Species
Source: Toxins (Basel). 2020 Aug 4;12(8):500. doi: 10.3390/toxins12080500 (PMC7472363; doi:10.3390/toxins12080500)
Supplement: Supplementary file 1 [file toxins-12-00500-s001.zip › toxins-859622 - supplementary material.xls]

## Sheet: summary
Naja mossambica
Protein group	iBAQ
3FTx	96622716203
PLA2	17799370509											Naja mossambica		Naja pallida
VNGF	4273135040									Protein group	full name	iBAQ	%	iBAQ	%
Other	5.50576e+09									3FTx	3 finger toxin	96622716203	0.690591	1.36866e+11	0.812283
CRISP	3709326616									PLA2	phospholipase A2	17799370509	0.127217	8266303360	0.0490593
Nucleases	3461787049									VNGF	venom nerve growth factor	4273135040	0.0305414	3.24448e+09	0.0192556
LAAO	3213604632									Other		3833209261	0.0273971	1.75078e+09	0.0103907
SVMP	2735966635									CRISP	cysteine-rich secretory protein	3709326616	0.0265117	5.99372e+09	0.0355719
Ig-like	2590998969									Nucleases		3461787049	0.0247424	2.75629e+09	0.0163582
										LAAO	L-amino acid oxidase	3213604632	0.0229686	2.98403e+09	0.0177098
										SVMP	snake venom metaloproteinase	2735966635	0.0195548	1.70283e+09	0.0101061
										Ig-like	Ig-like superfamily SSF48726	2590998969	0.0185186	1.79237e+09	0.0106375
										PDE	Phosphodiesterase	8.37198e+08	0.00598371	1.176e+09	0.00697942
										Vespryn/ohanin		252781000	0.0018067	5.95673e+08	0.00353524
										SVSP	snake venom serine proteinase	1.49885e+08	0.00107127	6.41569e+07	0.000380762
										CVF	cobra venom factor	1.23682e+08	0.000883992	686780650	0.00407595
										PLB	phospholipase B	8.43184e+07	0.000602649	4.77404e+08	0.00283333
										Other/KUN	kunitz type protease inhibitor	5.63747e+07	0.000402927	0	0
										Other/phosphatase		5.62282e+07	0.00040188	0	0
										SVCP	snake venom cysteine proteinase	5.14969e+07	0.000368064	6.31768e+07	0.000374945
										Other/C-type lectin		46138500	0.000329766	0	0
Naja pallida										Other/VEGF	vascular endothelial growth factor	14445300	0.000103245	3.72728e+07	0.000221209
Protein group	iBAQ									PLA2 inhibitor		0	0	23322000	0.000138413
3FTx	1.36866e+11									Other/Hyaluronidase		0	0	1.40021e+07	8.31005e-05
PLA2	8266303360									Other/VWF	Von Willebrand factor	0	0	698670	4.14651e-06
CRISP	5.99372e+09
VNGF	3.24448e+09
LAAO	2.98403e+09
Nucleases	2.75629e+09
Ig-like	1.79237e+09											Naja mossambica		Naja pallida
Other	4.88928e+09									Protein group		iBAQ	%	iBAQ	%
SVMP	1.70283e+09									3FTx	3 finger toxin	96622716203	0.690591	1.36866e+11	0.812283
										PLA2	phospholipase A2	17799370509	0.127217	8266303360	0.0490593
										VNGF	venom nerve growth factor	4273135040	0.0305414	3.24448e+09	0.0192556
										Other		3833209261	0.0273971	1.75078e+09	0.0103907
										CRISP	cysteine-rich secretory protein	3709326616	0.0265117	5.99372e+09	0.0355719
										Nucleases		3461787049	0.0247424	2.75629e+09	0.0163582
										LAAO	L-amino acid oxidase	3213604632	0.0229686	2.98403e+09	0.0177098
										SVMP	snake venom metaloproteinase	2735966635	0.0195548	1.70283e+09	0.0101061
										Ig-like	Ig-like superfamily SSF48726	2590998969	0.0185186	1.79237e+09	0.0106375

## Sheet: iBAQ Analysis Naja mossambica
Protein names	Protein group	Protein IDs	Entry name	Organism	iBAQ 4boc_487	iBAQ 5boc_489	iBAQ 6boc_494	iBAQ 7boc_496	iBAQ 8boc_511	iBAQ 9boc_515	IBAQ AVERAGE W/O 0	Subcellular location [CC]	Gene ontology (cellular component)	Peptides	Razor + unique peptides	Unique peptides	Sequence coverage [%]	Unique + razor sequence coverage [%]	Unique sequence coverage [%]	Mol. weight [kDa]	Q-value	Score	Intensity	MS/MS count	Mass	Majority protein IDs			id
Cystatin	3FTx	sp|E3P6P4|CYT_NAJKA;sp|P81714|CYT_NAJAT	CYT_NAJKA	Naja kaouthia (Monocled cobra) (Naja siamensis)	40397000	23322000	45524000	61600000	15647000	0	37298000	SUBCELLULAR LOCATION: Secreted.	extracellular region [GO:0005576]	3	3	3	24.1	24.1	24.1	15.771	0	39.56	1305400000	9	15.772	sp|E3P6P4|CYT_NAJKA			36
Weak toxin CM-13b	3FTx	sp|P01399|3NO2D_NAJHA;sp|C0HJW9|3NO21_NAJKA;sp|P25679|3NO29_NAJKA;sp|P29182|3NO28_NAJNA;sp|P25680|3NO2A_NAJNI;sp|Q9YGI4|3NO22_NAJAT;sp|Q9W7I3|3NO29_NAJSP;sp|Q802B3|3NO28_NAJSP;sp|Q802B2|3NO2A_NAJSP;sp|P82935|3NO2_NAJKA;sp|P60814|3NO2I_NAJAT;sp|O42255|3NO25_NAJSP	3NO2D_NAJHA	Naja annulifera (Banded Egyptian cobra) (Naja haje annulifera)	1839500032	1952600064	1016600000	1063699968	1016700032	925400000	1302416683	SUBCELLULAR LOCATION: Secreted {ECO:0000269|PubMed:1213685}.	extracellular region [GO:0005576]	3	3	2	30.8	30.8	18.5	7.5918	0	25.029	23443000000	24	7.592	sp|P01399|3NO2D_NAJHA			45
Weak toxin NWT;Weak toxin S4C11	3FTx	sp|P01400|3NO2B_NAJME;sp|P0DSM9|3NO2N_NAJKA;tr|E2ITZ6|E2ITZ6_NAJAT;sp|Q9YGI2|3NO21_NAJAT;sp|O93422|3NO2H_NAJAT	3NO2B_NAJME;3NO2N_NAJKA	Naja kaouthia (Monocled cobra) (Naja siamensis);Naja melanoleuca (Forest cobra) (Black-lipped cobra)	2651699968	1640400000	2085200000	2200999936	4889299968	3202299904	2778316629	SUBCELLULAR LOCATION: Secreted {ECO:0000269|PubMed:1164509}.;SUBCELLULAR LOCATION: Secreted {ECO:0000269|PubMed:19377518}.	extracellular region [GO:0005576];host cell postsynaptic membrane [GO:0035792]	4	4	2	44.6	44.6	15.4	7.4296	0	30.134	83350000000	52	6.7845	sp|P01400|3NO2B_NAJME;sp|P0DSM9|3NO2N_NAJKA			46
Short neurotoxin 1 (NMM I) (Neurotoxin I)	3FTx	sp|P01431|3S11_NAJMO;sp|P80548|3S11_MICNI;sp|Q7T2I5|3S1EC_LATSE;sp|Q7T2I1|3S110_LATLA;sp|C1IC47|3S13_WALAE;sp|C1IC48|3S14_WALAE;sp|P10457|3S12_LATCO;tr|A0A024AYC2|A0A024AYC2_MICIK;tr|A0A024AXD4|A0A024AXD4_MICIK;tr|F8J2G7|F8J2G7_DRYCN;tr|A0A194ASE0|A0A194ASE0_9SAUR;sp|Q9YGC2|3S11_LATLA;sp|Q9YGC4|3S13_LATLA;sp|Q9YGX1|3S1ED_LATSE;tr|A0A024AX16|A0A024AX16_MICIK;sp|Q90VW1|3S1EB_LATSE;sp|A6MFK6|3S11_DE…	3S11_NAJMO	Naja mossambica (Mozambique spitting cobra)	19630000128	11116999680	15847000064	16572999680	26281000960	10302999552	16625166677	SUBCELLULAR LOCATION: Secreted {ECO:0000269|PubMed:923577}.	extracellular region [GO:0005576];host cell postsynaptic membrane [GO:0035792]	5	5	4	74.2	74.2	61.3	7.0808	0	323.31	399000000000	248	7.081	sp|P01431|3S11_NAJMO			47
Cytotoxin 1 (Cobramine-A) (Cytotoxin I) (Cytotoxin XI) (Cytotoxin-like basic protein) (CLBP);Cytotoxin 12 (Fragment);Cytotoxin 13 (Fragment);Cytotoxin 14 (Fragment);Cytotoxin 16 (Fragment);Cytotoxin 17 (Fragment);Cytotoxin 2 (CX2) (Toxin CM-7A);Cytotoxin 3 (CX3) (Toxin CM-7);Cytotoxin 3 (Cytotoxin IIa);Cytotoxin 3a (CTX3a) (Fragment);Cytotoxin 5 (Cytotoxin II);Cytotoxin 7 (CTX7);Cytotoxin 8 (CTX8)	3FTx	sp|P86540|3SA8_NAJNA;sp|P86382|3SA7_NAJNA;sp|P24780|3SA3_NAJNA;sp|P01447|3SA1_NAJNA;sp|P01445|3SA7A_NAJKA;tr|A0A0U5ALB9|A0A0U5ALB9_NAJNA;tr|A0A0U5AL91|A0A0U5AL91_NAJNA;tr|A0A0U4W6K7|A0A0U4W6K7_NAJNA;tr|A0A0U4N5W4|A0A0U4N5W4_NAJNA;sp|P86539|3SA3A_NAJNA;sp|P24779|3SA5_NAJKA;sp|P01446|3SA3_NAJKA;tr|A0A0U5AR60|A0A0U5AR60_NAJNA	3SA1_NAJNA;3SA3_NAJKA;3SA3_NAJNA;3SA3A_NAJNA;3SA5_NAJKA;3SA7_NAJNA;3SA7A_NAJKA;3SA8_NAJNA;A0A0U4N5W4_NAJNA;A0A0U4W6K7_NAJNA;A0A0U5AL91_NAJNA;A0A0U5ALB9_NAJNA;A0A0U5AR60_NAJNA	Naja kaouthia (Monocled cobra) (Naja siamensis);Naja naja (Indian cobra)	19074000	9773600	75204000	25630000	0	29446000	31825520	SUBCELLULAR LOCATION: Secreted {ECO:0000269|PubMed:20203422, ECO:0000269|PubMed:26456928}. Target cell membrane {ECO:0000250|UniProtKB:P60301}.;SUBCELLULAR LOCATION: Secreted {ECO:0000256|SAAS:SAAS00843578}.;SUBCELLULAR LOCATION: Secreted {ECO:0000269|PubMed:20203422}. Target cell membrane {ECO:0000250|UniProtKB:P60301}.;SUBCELLULAR LOCATION: Secreted {ECO:0000269|PubMed:3365434}. Target cell mem…	extracellular region [GO:0005576];membrane [GO:0016020];other organism cell membrane [GO:0044218]	5	3	3	35	20	20	6.7931	0	19.353	636510000	9	6.792	sp|P86540|3SA8_NAJNA;sp|P86382|3SA7_NAJNA;sp|P24780|3SA3_NAJNA;sp|P01447|3SA1_NAJNA;sp|P01445|3SA7A_NAJKA;tr|A0A0U5ALB9|A0A0U5ALB9_NAJNA;tr|A0A0U5AL91|A0A0U5AL91_NAJNA;tr|A0A0U4W6K7|A0A0U4W6K7_NAJNA;tr|A0A0U4N5W4|A0A0U4N5W4_NAJNA;sp|P86539|3SA3A_NAJNA;sp|P24779|3SA5_NAJKA;sp|P01446|3SA3_NAJKA;tr|A0A0U5AR60|A0A0U5AR60_NAJNA			48
Cytotoxin 4 (CTX M3) (Cardiotoxin V(II)4)	3FTx	sp|P01452|3SA4_NAJMO	3SA4_NAJMO	Naja mossambica (Mozambique spitting cobra)	2392300032	1978599936	2174200064	1544300032	1448899968	1393200000	1821916672	SUBCELLULAR LOCATION: Secreted {ECO:0000269|PubMed:4834686}. Target cell membrane {ECO:0000250|UniProtKB:P60301}.	extracellular region [GO:0005576];membrane [GO:0016020];other organism cell membrane [GO:0044218]	6	5	5	63.3	63.3	63.3	6.7152	0	75.881	32795000000	110	6.715	sp|P01452|3SA4_NAJMO			49
Cytotoxin 1 (CTX M1) (Cardiotoxin IIB) (CTX-IIB) (Cytotoxin V(II)1)	3FTx	sp|P01467|3SA1_NAJMO;sp|P01458|3SA3_NAJNI;sp|Q98957|3SA1A_NAJAT;sp|Q98958|3SA1D_NAJAT;sp|O93471|3SA1_NAJSP;sp|O73857|3SA5A_NAJSP;sp|O73856|3SA4B_NAJSP;sp|P60303|3SA4_NAJKA;sp|Q9W6W9|3SA4N_NAJAT;sp|Q98962|3SA3D_NAJAT;sp|Q91135|3SAPF_NAJAT;sp|Q98961|3SA5_NAJAT;sp|Q98960|3SA3B_NAJAT;sp|Q98959|3SA3A_NAJAT;tr|Q9PS33|Q9PS33_NAJOX;sp|O93473|3SA4A_NAJSP;sp|Q98956|3SA1B_NAJAT;sp|Q91136|3SATF_NAJAT;sp|Q911…	3SA1_NAJMO	Naja mossambica (Mozambique spitting cobra)	4045799936	3751099904	2081400064	1132700032	1553500032	1734499968	2383166656	SUBCELLULAR LOCATION: Secreted {ECO:0000269|Ref.1}. Target cell membrane {ECO:0000250|UniProtKB:P60301}.	extracellular region [GO:0005576];membrane [GO:0016020];other organism cell membrane [GO:0044218]	9	1	0	76.7	13.3	0	6.8264	0	6.5203	57196000000	22	6.826	sp|P01467|3SA1_NAJMO			50
Cytotoxin 1 (CTX-1) (Cardiotoxin gamma)	3FTx	sp|P01468|3SA1_NAJPA	3SA1_NAJPA	Naja pallida (Red spitting cobra)	76253003776	46448001024	69201002496	48985001984	52759998464	52930998272	57763001003	SUBCELLULAR LOCATION: Secreted {ECO:0000269|PubMed:1148181}. Target cell membrane {ECO:0000250|UniProtKB:P60301}.	extracellular region [GO:0005576];membrane [GO:0016020];other organism cell membrane [GO:0044218]	9	9	0	76.7	76.7	0	6.8274	0	190.79	1386300000000	771	6.827	sp|P01468|3SA1_NAJPA			51
Naniproin	3FTx	sp|P0DSN1|3SAN_NAJNG	3SAN_NAJNG	Naja nigricollis (Black-necked spitting cobra)	2510899968	580470016	1715399936	1864999936	610160000	489310016	1295206645	SUBCELLULAR LOCATION: Secreted {ECO:0000269|PubMed:27558950}. Target cell membrane {ECO:0000250|UniProtKB:P60301}.	extracellular region [GO:0005576];membrane [GO:0016020];other organism cell membrane [GO:0044218]	7	3	1	65	35	13.3	6.8954	0	17.57	23314000000	60	6.895	sp|P0DSN1|3SAN_NAJNG			55
Cytotoxin 5 (CTX M5) (CTX V)	3FTx	sp|P25517|3SA5_NAJMO	3SA5_NAJMO	Naja mossambica (Mozambique spitting cobra)	14874999808	14631000064	11200000000	15672000512	6648999936	6441299968	11578050048	SUBCELLULAR LOCATION: Secreted {ECO:0000269|PubMed:6353198}. Target cell membrane {ECO:0000250|UniProtKB:P60301}.	extracellular region [GO:0005576];membrane [GO:0016020];other organism cell membrane [GO:0044218]	8	5	4	66.7	45	36.7	6.8453	0	42.841	208400000000	97	6.845	sp|P25517|3SA5_NAJMO			56
Muscarinic toxin-like protein 2 (MTLP-2)	3FTx	sp|P82463|3SUC2_NAJKA	3SUC2_NAJKA	Naja kaouthia (Monocled cobra) (Naja siamensis)	396580000	352380000	248210000	140760000	220680000	248310000	267820000	SUBCELLULAR LOCATION: Secreted {ECO:0000269|PubMed:11082188}.	extracellular region [GO:0005576];host cell postsynaptic membrane [GO:0035792]	2	2	2	33.8	33.8	33.8	7.2984	0	118.39	6427700000	17	7.298	sp|P82463|3SUC2_NAJKA			60
Three-finger toxin 12 (Three-finger toxin 7)	3FTx	tr|U3EPM9|U3EPM9_MICFL;sp|P01474|3SOF2_NAJME;sp|P62390|3SOFB_NAJHA;sp|P15818|3NO4H_BUNMU;sp|P81783|3NO4_BUNCA;tr|A0A1J0CQH1|A0A1J0CQH1_NAJNA;tr|A0A194ARB6|A0A194ARB6_9SAUR;tr|A0A194APF0|A0A194APF0_9SAUR;sp|Q9W717|3SO1_NAJAT;sp|Q8QGR0|3SIM7_DENAN;sp|Q53B49|3SI35_OPHHA;tr|V8N9N7|V8N9N7_OPHHA;sp|P18328|3SIM2_DENAN;tr|V8N3G9|V8N3G9_OPHHA;tr|E2ITZ7|E2ITZ7_NAJAT;sp|P60234|3SI12_DENAN;sp|C0HJT5|3SO1_HEM…	U3EPM9_MICFL	Micrurus fulvius (Eastern coral snake) (Coluber fulvius)	929729984	890819968	902750016	465920000	437030016	804940032	7.38532e+08	SUBCELLULAR LOCATION: Secreted {ECO:0000256|SAAS:SAAS00840569}.	extracellular region [GO:0005576]	3	3	3	19.8	19.8	19.8	9.5961	0	18.25	26587000000	54	9.596	tr|U3EPM9|U3EPM9_MICFL			200
Cysteine-rich venom protein (CRVP) (Cysteine-rich secretory protein 1) (CRISP1) (Cysteine-rich secretory protein 2) (CRISP2) (Najanajin) (Fragment);Cysteine-rich venom protein annuliferin-b (CRVP) (Fragment);ShKT domain-containing protein	CRISP	sp|P0DL15|CRVPB_NAJHA;sp|P86543|CRVP1_NAJNA;tr|V8N8B4|V8N8B4_OPHHA;sp|P84806|CRVPP_NAJHH;sp|P0DL16|CRVP_NAJMO;sp|P0DL14|CRVPA_NAJHA	CRVP1_NAJNA;CRVPB_NAJHA;V8N8B4_OPHHA	Naja annulifera (Banded Egyptian cobra) (Naja haje annulifera);Naja naja (Indian cobra);Ophiophagus hannah (King cobra) (Naja hannah)	458340000	460760000	418380000	246570000	398670016	748849984	4.55262e+08	SUBCELLULAR LOCATION: Secreted {ECO:0000269|PubMed:20203422}.;SUBCELLULAR LOCATION: Secreted.	extracellular region [GO:0005576]	3	1	1	73.3	33.3	33.3	3.4988	0	27.035	5463100000	24	3.91	sp|P0DL15|CRVPB_NAJHA;sp|P86543|CRVP1_NAJNA;tr|V8N8B4|V8N8B4_OPHHA			54
Cysteine-rich venom protein kaouthin-1 (Cysteine-rich venom protein 25) (CRVP-25k);Cysteine-rich venom protein natrin-1 (Cysteine-rich venom protein 1) (NA-CRVP1) (Protein G2a)	CRISP	sp|Q7T1K6|CRVP1_NAJAT;sp|P84805|CRVP1_NAJKA;sp|Q2XXQ1|CRVP_LEIMD	CRVP1_NAJAT;CRVP1_NAJKA	Naja atra (Chinese cobra);Naja kaouthia (Monocled cobra) (Naja siamensis)	2588199936	3021499904	2492699904	3420699904	3425900032	2718400000	2944566613	SUBCELLULAR LOCATION: Secreted {ECO:0000269|PubMed:15670767}.;SUBCELLULAR LOCATION: Secreted.	extracellular region [GO:0005576]	5	5	3	22.2	22.2	17.2	26.882	0	323.31	229680000000	163	26.864	sp|Q7T1K6|CRVP1_NAJAT;sp|P84805|CRVP1_NAJKA			68
Cysteine-rich venom protein ophanin (CRVP) (Opharin)	CRISP	sp|Q7ZT98|CRVP_OPHHA	CRVP_OPHHA	Ophiophagus hannah (King cobra) (Naja hannah)	406310016	280580000	214860000	445540000	258140000	251560000	309498336	SUBCELLULAR LOCATION: Secreted.	extracellular region [GO:0005576]	3	1	1	10.9	5.9	5.9	26.869	0	244.29	22284000000	11	26.869	sp|Q7ZT98|CRVP_OPHHA			69
OVF beta chain]; OVF gamma chain;Ophiophagus venom factor (OVF) (CVF-like) (Complement C3 homolog) [Cleaved into: OVF alpha chain	CVF	sp|I2C090|VCO3_OPHHA;tr|A0A2D4HQU0|A0A2D4HQU0_MICLE;tr|M9T287|M9T287_BOACO;tr|V8N3L4|V8N3L4_OPHHA	VCO3_OPHHA	Ophiophagus hannah (King cobra) (Naja hannah)	19629000	9731600	11648000	17376000	43922000	36097000	2.30673e+07	SUBCELLULAR LOCATION: Secreted.	extracellular space [GO:0005615]	17	5	1	10.2	3.7	0.9	183.93	0	323.31	12871000000	47	183.928	sp|I2C090|VCO3_OPHHA			38
C3a anaphylatoxin; Complement C3 alpha chain; Complement C3b alpha' chain; Complement C3f fragment];Cobra venom factor (Fragment);Complement C3 [Cleaved into: Complement C3 beta chain;Venom factor	CVF	sp|Q01833|CO3_NAJNA;tr|A0A2Z4N9Y8|A0A2Z4N9Y8_BOIIR;tr|A0A0B8RZV9|A0A0B8RZV9_BOIIR;tr|A0A346CI96|A0A346CI96_9SAUR;tr|M9T1M5|M9T1M5_CYLRU;tr|Q2XXR5|Q2XXR5_LEIMD;tr|A0A2H6NL04|A0A2H6NL04_MICLE;tr|V8N3I6|V8N3I6_OPHHA;tr|V8N885|V8N885_OPHHA	A0A0B8RZV9_BOIIR;A0A2Z4N9Y8_BOIIR;A0A346CI96_9SAUR;CO3_NAJNA	Boiga irregularis (Brown tree snake);Naja naja (Indian cobra);Spilotes sulphureus (Amazon puffing snake)	864880	1472300	879420	546200	0	0	940700	SUBCELLULAR LOCATION: Secreted {ECO:0000256|SAAS:SAAS00562025}.;SUBCELLULAR LOCATION: Secreted.	extracellular space [GO:0005615]	10	1	1	6.4	0.8	0.8	184.92	0	12.814	334890000	8	185.579	sp|Q01833|CO3_NAJNA;tr|A0A2Z4N9Y8|A0A2Z4N9Y8_BOIIR;tr|A0A0B8RZV9|A0A0B8RZV9_BOIIR;tr|A0A346CI96|A0A346CI96_9SAUR			63
AVF-1 beta chain]; AVF-1 gamma chain; AVF-2 beta chain]; AVF-2 gamma chain;A.superbus venom factor 1 (AVF-1) (CVF-like) (Complement C3 homolog) [Cleaved into: AVF-1 alpha chain;A.superbus venom factor 2 (AVF-2) (CVF-like) (Complement C3 homolog) [Cleaved into: AVF-2 alpha chain;Complement C3a;Complement protein C3-1;Complement protein C3-2;Venom factor	CVF	tr|Q49HM6|Q49HM6_AUSSU;tr|A0RZG1|A0RZG1_AUSSU;sp|Q0ZZJ6|VCO31_AUSSU;tr|A0A081DUA7|A0A081DUA7_ECHCO;tr|A0RZG2|A0RZG2_AUSSU;sp|A0RZC6|VCO32_AUSSU;tr|A0A081DUC5|A0A081DUC5_PYTRG	A0A081DUA7_ECHCO;A0RZG1_AUSSU;A0RZG2_AUSSU;Q49HM6_AUSSU;VCO31_AUSSU;VCO32_AUSSU	Austrelaps superbus (Lowland copperhead snake) (Hoplocephalus superbus);Echis coloratus (Carpet viper)	3752500	2796000	2218300	2818400	8146500	5960400	4.28202e+06	SUBCELLULAR LOCATION: Secreted {ECO:0000250}.;SUBCELLULAR LOCATION: Secreted {ECO:0000256|SAAS:SAAS00562025}.;SUBCELLULAR LOCATION: Secreted.	extracellular space [GO:0005615]	12	4	0	7.6	3.1	0	184.89	0	43.023	2415100000	20	184.711	tr|Q49HM6|Q49HM6_AUSSU;tr|A0RZG1|A0RZG1_AUSSU;sp|Q0ZZJ6|VCO31_AUSSU;tr|A0A081DUA7|A0A081DUA7_ECHCO;tr|A0RZG2|A0RZG2_AUSSU;sp|A0RZC6|VCO32_AUSSU			64
Cobra venom factor beta chain]; Cobra venom factor gamma chain;Cobra venom factor (CVF) (CVFk) (Complement C3 homolog) [Cleaved into: Cobra venom factor alpha chain	CVF	sp|Q91132|VCO3_NAJKA;tr|A0A2D4KNJ4|A0A2D4KNJ4_9SAUR;tr|V8NCP4|V8NCP4_OPHHA;tr|A0A182C6D3|A0A182C6D3_9SAUR;tr|A0A2D4I970|A0A2D4I970_MICLE	VCO3_NAJKA	Naja kaouthia (Monocled cobra) (Naja siamensis)	97651000	60710000	50788000	72376000	153620000	110390000	90922500	SUBCELLULAR LOCATION: Secreted.	extracellular space [GO:0005615]	25	25	11	17.6	17.6	9.4	184.52	0	323.31	49643000000	166	184.518	sp|Q91132|VCO3_NAJKA			71
Complement-depleting factor (Fragment)	CVF	tr|A8QL54|A8QL54_BUNFA	A8QL54_BUNFA	Bungarus fasciatus (Banded krait) (Pseudoboa fasciata)	0	0	2862800	2375000	3324000	0	2.85393e+06	SUBCELLULAR LOCATION: Secreted {ECO:0000256|SAAS:SAAS00562025}.	extracellular space [GO:0005615]	11	1	1	8.9	0.9	0.9	142.84	0	6.5038	642130000	1	142.837	tr|A8QL54|A8QL54_BUNFA			189
Complement-depleting factor	CVF	tr|A8QL55|A8QL55_OPHHA	A8QL55_OPHHA	Ophiophagus hannah (King cobra) (Naja hannah)	1660600	0	916150	1018300	2194400	2288000	1615490	SUBCELLULAR LOCATION: Secreted {ECO:0000256|SAAS:SAAS00562025}.	extracellular space [GO:0005615]	15	1	0	9.8	0.9	0	184.35	0	14.196	759280000	6	184.354	tr|A8QL55|A8QL55_OPHHA			190
Uncharacterized protein (Fragment)	Ig-like	tr|A0A2D4EU10|A0A2D4EU10_MICCO;tr|A0A2D4EU24|A0A2D4EU24_MICCO	A0A2D4EU10_MICCO;A0A2D4EU24_MICCO	Micrurus corallinus (Brazilian coral snake)	72748000	42290000	67755000	38226000	81134000	51883000	59006000			4	1	0	11.5	3.4	0	38.412	0	25.314	7080700000	85	38.755	tr|A0A2D4EU10|A0A2D4EU10_MICCO;tr|A0A2D4EU24|A0A2D4EU24_MICCO			129
Ig-like domain-containing protein (Fragment);IGv domain-containing protein (Fragment);Uncharacterized protein (Fragment)	Ig-like	tr|A0A2D4HEV1|A0A2D4HEV1_MICLE;tr|A0A2D4PVN6|A0A2D4PVN6_MICSU;tr|A0A2D4M1Y9|A0A2D4M1Y9_9SAUR;tr|A0A2D4M1C2|A0A2D4M1C2_9SAUR;tr|A0A2D4PVQ6|A0A2D4PVQ6_MICSU	A0A2D4HEV1_MICLE;A0A2D4M1C2_9SAUR;A0A2D4M1Y9_9SAUR;A0A2D4PVN6_MICSU;A0A2D4PVQ6_MICSU	Micrurus lemniscatus lemniscatus;Micrurus spixii (Amazon coral snake);Micrurus surinamensis (Surinam coral snake)	6731100	6188500	0	5225100	4596300	0	5685250			2	1	1	22.7	11.8	11.8	12.347	0	17.897	159190000	4	13.266	tr|A0A2D4HEV1|A0A2D4HEV1_MICLE;tr|A0A2D4PVN6|A0A2D4PVN6_MICSU;tr|A0A2D4M1Y9|A0A2D4M1Y9_9SAUR;tr|A0A2D4M1C2|A0A2D4M1C2_9SAUR;tr|A0A2D4PVQ6|A0A2D4PVQ6_MICSU			142
Uncharacterized protein (Fragment)	Ig-like	tr|A0A2D4LDN5|A0A2D4LDN5_9SAUR;tr|A0A2D4PIZ6|A0A2D4PIZ6_MICSU	A0A2D4LDN5_9SAUR;A0A2D4PIZ6_MICSU	Micrurus spixii (Amazon coral snake);Micrurus surinamensis (Surinam coral snake)	467449984	653280000	413910016	283190016	748009984	730510016	5.49392e+08			3	3	2	11.6	11.6	9	30.103	0	116.36	39556000000	19	30.0965	tr|A0A2D4LDN5|A0A2D4LDN5_9SAUR;tr|A0A2D4PIZ6|A0A2D4PIZ6_MICSU			163
Uncharacterized protein (Fragment)	Ig-like	tr|A0A2D4LE37|A0A2D4LE37_9SAUR;tr|A0A2D4LEH0|A0A2D4LEH0_9SAUR;tr|A0A2D4LE88|A0A2D4LE88_9SAUR;tr|A0A2D4LE33|A0A2D4LE33_9SAUR;tr|A0A2D4LE84|A0A2D4LE84_9SAUR;tr|A0A2D4N1Z0|A0A2D4N1Z0_9SAUR;tr|A0A2D4PVU9|A0A2D4PVU9_MICSU;tr|A0A2D4LE94|A0A2D4LE94_9SAUR	A0A2D4LE33_9SAUR;A0A2D4LE37_9SAUR;A0A2D4LE84_9SAUR;A0A2D4LE88_9SAUR;A0A2D4LEH0_9SAUR	Micrurus spixii (Amazon coral snake)	445809984	355209984	382920000	475710016	343849984	363609984	3.94518e+08			10	10	1	18	18	2.1	58.574	0	323.31	63912000000	157	58.574	tr|A0A2D4LE37|A0A2D4LE37_9SAUR;tr|A0A2D4LEH0|A0A2D4LEH0_9SAUR;tr|A0A2D4LE88|A0A2D4LE88_9SAUR;tr|A0A2D4LE33|A0A2D4LE33_9SAUR;tr|A0A2D4LE84|A0A2D4LE84_9SAUR			164
Uncharacterized protein (Fragment)	Ig-like	tr|A0A2D4LER7|A0A2D4LER7_9SAUR;tr|A0A2D4LE98|A0A2D4LE98_9SAUR;tr|A0A2D4PXU3|A0A2D4PXU3_MICSU;tr|A0A2D4M1A3|A0A2D4M1A3_9SAUR	A0A2D4LE98_9SAUR;A0A2D4LER7_9SAUR	Micrurus spixii (Amazon coral snake)	7481400	5284300	10735000	11724000	7612300	9342200	8.69653e+06			9	1	0	17.6	2.5	0	52.926	0	22.391	1304500000	6	53.504	tr|A0A2D4LER7|A0A2D4LER7_9SAUR;tr|A0A2D4LE98|A0A2D4LE98_9SAUR			165
Ig lambda chain;Ig-like domain-containing protein (Fragment);Uncharacterized protein	Ig-like	tr|A0A2H6N791|A0A2H6N791_MICLE;tr|A0A2D4LIB0|A0A2D4LIB0_9SAUR;tr|A0A2D4LIK9|A0A2D4LIK9_9SAUR;tr|A0A2D4LI39|A0A2D4LI39_9SAUR;tr|A0A2D4LIB1|A0A2D4LIB1_9SAUR;tr|A0A2D4LI30|A0A2D4LI30_9SAUR;tr|A0A2D4I2I1|A0A2D4I2I1_MICLE;tr|A0A2D4EY54|A0A2D4EY54_MICCO;tr|A0A0B8RRE3|A0A0B8RRE3_BOIIR;tr|A0A0B8RUH1|A0A0B8RUH1_BOIIR	A0A0B8RRE3_BOIIR;A0A0B8RUH1_BOIIR;A0A2D4EY54_MICCO;A0A2D4I2I1_MICLE;A0A2D4LI30_9SAUR;A0A2D4LI39_9SAUR;A0A2D4LIB0_9SAUR;A0A2D4LIB1_9SAUR;A0A2D4LIK9_9SAUR;A0A2H6N791_MICLE	Boiga irregularis (Brown tree snake);Micrurus corallinus (Brazilian coral snake);Micrurus lemniscatus carvalhoi;Micrurus lemniscatus lemniscatus;Micrurus spixii (Amazon coral snake)	211450000	141910000	200090000	301420000	258190000	210930000	220665000			2	2	2	6.9	6.9	6.9	24.605	0	16.438	11916000000	9	14.1025	tr|A0A2H6N791|A0A2H6N791_MICLE;tr|A0A2D4LIB0|A0A2D4LIB0_9SAUR;tr|A0A2D4LIK9|A0A2D4LIK9_9SAUR;tr|A0A2D4LI39|A0A2D4LI39_9SAUR;tr|A0A2D4LIB1|A0A2D4LIB1_9SAUR;tr|A0A2D4LI30|A0A2D4LI30_9SAUR;tr|A0A2D4I2I1|A0A2D4I2I1_MICLE;tr|A0A2D4EY54|A0A2D4EY54_MICCO;tr|A0A0B8RRE3|A0A0B8RRE3_BOIIR;tr|A0A0B8RUH1|A0A0B8RUH1_BOIIR			180
Uncharacterized protein (Fragment)	Ig-like	tr|A0A2H6NDH5|A0A2H6NDH5_MICLE	A0A2H6NDH5_MICLE	Micrurus lemniscatus carvalhoi	38233000	41468000	39113000	33731000	24365000	41087000	3.63328e+07			10	2	0	19.5	4.6	0	53.555	0	105.48	5667900000	13	53.556	tr|A0A2H6NDH5|A0A2H6NDH5_MICLE			181
Uncharacterized protein (Fragment)	Ig-like	tr|V8N7U1|V8N7U1_OPHHA	V8N7U1_OPHHA	Ophiophagus hannah (King cobra) (Naja hannah)	2568600	0	0	0	5933900	5533300	4678600			2	2	2	4.8	4.8	4.8	52.053	0	33.498	322820000	6	52.053	tr|V8N7U1|V8N7U1_OPHHA			211
Uncharacterized protein (Fragment)	Ig-like	tr|V8N9M9|V8N9M9_OPHHA;tr|V8NA11|V8NA11_OPHHA	V8N9M9_OPHHA	Ophiophagus hannah (King cobra) (Naja hannah)	75517000	9474500	50200000	70131000	72955000	18359000	4.94394e+07			3	3	3	14.2	14.2	14.2	27.331	0	23.687	5042800000	11	27.331	tr|V8N9M9|V8N9M9_OPHHA			212
Pregnancy-specific beta-1-glycoprotein 5	Ig-like	tr|V8NBD1|V8NBD1_OPHHA	V8NBD1_OPHHA	Ophiophagus hannah (King cobra) (Naja hannah)	1136899968	1108700032	908830016	1318200064	1292199936	1446300032	1201855008			3	2	2	11.4	8.3	8.3	25.858	0	17.979	72112000000	33	25.858	tr|V8NBD1|V8NBD1_OPHHA			215
Ig-like domain-containing protein (Fragment)	Ig-like	tr|V8NFA2|V8NFA2_OPHHA;tr|V8N2R7|V8N2R7_OPHHA;tr|A0A2D4NN36|A0A2D4NN36_MICSU;tr|A0A2D4KEK1|A0A2D4KEK1_9SAUR;tr|A0A2H6N2B6|A0A2H6N2B6_MICLE;tr|A0A2D4H5C8|A0A2D4H5C8_MICLE;tr|A0A2D4NKX1|A0A2D4NKX1_MICSU;tr|A0A2D4NKY1|A0A2D4NKY1_MICSU;tr|A0A2D4LV49|A0A2D4LV49_9SAUR;tr|A0A0B8RQ50|A0A0B8RQ50_BOIIR;tr|V8N5V2|V8N5V2_OPHHA	V8NFA2_OPHHA	Ophiophagus hannah (King cobra) (Naja hannah)	40387000	21533000	49351000	33426000	58113000	63224000	44339000			3	3	3	2.9	2.9	2.9	71.695	0	29.96	7981000000	35	71.696	tr|V8NFA2|V8NFA2_OPHHA			221
Uncharacterized protein	Ig-like	tr|V8P9R0|V8P9R0_OPHHA	V8P9R0_OPHHA	Ophiophagus hannah (King cobra) (Naja hannah)	18827000	17665000	12892000	17063000	10270000	21631000	1.63913e+07		integral component of membrane [GO:0016021]	3	1	1	2.4	1	1	191.1	0	323.31	8162800000	45	191.101	tr|V8P9R0|V8P9R0_OPHHA			246
L-amino-acid oxidase (Bm-LAAO) (LAO) (EC 1.4.3.2)	LAAO	sp|A8QL51|OXLA_BUNMU;tr|A0A2D4G4D6|A0A2D4G4D6_MICCO;sp|Q4F867|OXLA_DABSI;tr|A0A194AS07|A0A194AS07_SISMB;sp|J7H670|OXLA_LACMT;tr|T2HQ57|T2HQ57_OVOOK;sp|O93364|OXLA_CROAD;sp|P56742|OXLA_CROAT;sp|P81382|OXLA_CALRH;tr|T1DP54|T1DP54_CROOH;tr|A0A1W7RGB3|A0A1W7RGB3_AGKCO;tr|A0A0K8RYX4|A0A0K8RYX4_CROHD;tr|A0A194ATU0|A0A194ATU0_SISMB;sp|Q6WP39|OXLA_TRIST;tr|A0A194APV2|A0A194APV2_9SAUR;sp|C0HJE7|OXLA_CRODU…	OXLA_BUNMU	Bungarus multicinctus (Many-banded krait)	49061000	58320000	87846000	46512000	84602000	92663000	69834000	SUBCELLULAR LOCATION: Secreted {ECO:0000305|PubMed:17543361}.	extracellular region [GO:0005576]	5	2	2	6.8	1.7	1.7	58.81	0	67.129	11732000000	28	58.811	sp|A8QL51|OXLA_BUNMU			30
L-amino-acid oxidase (LAO) (NA-LAAO) (EC 1.4.3.2) (Fragment)	LAAO	sp|A8QL58|OXLA_NAJAT;sp|Q4JHE3|OXLA_OXYSC;tr|R4FJP5|R4FJP5_9SAUR;tr|A0A2D4Q0B3|A0A2D4Q0B3_MICSU;tr|A0A346CIA4|A0A346CIA4_9SAUR;sp|A8QL52|OXLA_BUNFA;tr|R4FK16|R4FK16_9SAUR;tr|A0A098LYF5|A0A098LYF5_9SAUR;tr|A0A346CIA5|A0A346CIA5_9SAUR;sp|Q4JHE1|OXLA_PSEAU;tr|A0A2D4Q4R3|A0A2D4Q4R3_MICSU;tr|R4FIJ6|R4FIJ6_9SAUR;tr|A0A2D4KYN2|A0A2D4KYN2_9SAUR;sp|A6MFL0|OXLA_DEMVE	OXLA_NAJAT	Naja atra (Chinese cobra)	10299000	8099600	9225000	11763000	14518000	0	10780920	SUBCELLULAR LOCATION: Secreted {ECO:0000269|PubMed:18180850}.	extracellular region [GO:0005576]	16	1	1	36.5	2	2	51.438	0	6.4481	1239800000	0	57.963	sp|A8QL58|OXLA_NAJAT			32
L-amino-acid oxidase (LAAO) (LAO) (EC 1.4.3.2)	LAAO	sp|Q4JHE2|OXLA_NOTSC	OXLA_NOTSC	Notechis scutatus scutatus (Mainland tiger snake) (Common tiger snake)	80254000	106500000	96532000	58968000	130690000	81534000	92413000	SUBCELLULAR LOCATION: Secreted {ECO:0000305|PubMed:16261251}.	extracellular region [GO:0005576]	5	1	1	7.7	1.9	1.9	59.057	0	26.677	14417000000	21	59.058	sp|Q4JHE2|OXLA_NOTSC			66
Amine oxidase (EC 1.4.3.-)	LAAO	tr|A0A098LX00|A0A098LX00_PANGU	A0A098LX00_PANGU	Pantherophis guttatus (Corn snake) (Elaphe guttata)	25282000	11700000	32579000	24093000	40169000	41642000	2.92442e+07			4	1	1	6.2	2.3	2.3	58.543	0	175.64	4913000000	18	58.544	tr|A0A098LX00|A0A098LX00_PANGU			75
Amine oxidase (EC 1.4.3.-);L-amino acid oxidase (Fragment)	LAAO	tr|A0A194ARE6|A0A194ARE6_9SAUR;tr|A0A194ASA8|A0A194ASA8_9SAUR;tr|A0A2U8QPE6|A0A2U8QPE6_MICMP;tr|A0A2U8QNU6|A0A2U8QNU6_MICMP;tr|A0A2U8QNR3|A0A2U8QNR3_MICMP;tr|A0A2U8QNR7|A0A2U8QNR7_MICMP;tr|A0A2U8QNR6|A0A2U8QNR6_MICMP;tr|A0A2U8QNR2|A0A2U8QNR2_MICMP	A0A194ARE6_9SAUR;A0A194ASA8_9SAUR;A0A2U8QNU6_MICMP	Micrurus mipartitus (Red-tailed coral snake);Micrurus tener (Texas coral snake)	253950000	246670000	227120000	202810000	297590016	336800000	260823336			5	3	1	9.5	5.8	3.7	58.784	0	97.012	45383000000	42	58.757	tr|A0A194ARE6|A0A194ARE6_9SAUR;tr|A0A194ASA8|A0A194ASA8_9SAUR;tr|A0A2U8QPE6|A0A2U8QPE6_MICMP;tr|A0A2U8QNU6|A0A2U8QNU6_MICMP			119
L-amino-acid oxidase	LAAO	tr|A0A2R4N4Q6|A0A2R4N4Q6_NAJAT;tr|A0A2D4KYM4|A0A2D4KYM4_9SAUR	A0A2R4N4Q6_NAJAT	Naja atra	2803899904	2393400064	2739800064	2477700096	3051200000	2657200128	2687200043			18	18	3	37.5	37.5	6.9	57.963	0	323.31	403080000000	343	NaN	tr|A0A2R4N4Q6|A0A2R4N4Q6_NAJAT			183
Amine oxidase (EC 1.4.3.-)	LAAO	tr|R4FID0|R4FID0_DENDV	R4FID0_DENDV	Denisonia devisi (De Vis' banded snake)	47286000	46573000	29363000	45439000	135890000	75304000	6.33092e+07			5	1	1	6.8	1.8	1.8	61.448	0	6.6829	11776000000	16	61.56	tr|R4FID0|R4FID0_DENDV			197
Snake venom 5'-nucleotidase	Nucleases	tr|A0A0B8RXZ9|A0A0B8RXZ9_BOIIR	A0A0B8RXZ9_BOIIR	Boiga irregularis (Brown tree snake)	373540000	275609984	251980000	310889984	184560000	252330000	274818328		integral component of membrane [GO:0016021]	12	1	0	24.1	4.1	0	64.758	0	124.78	51116000000	101	64.759	tr|A0A0B8RXZ9|A0A0B8RXZ9_BOIIR			105
Ecto-5'-nucleotidase;Ecto-5'-nucleotidase 1a (Ecto-5'-nucleotidase 1b);Ecto-5'-nucleotidase 1c	Nucleases	tr|U3FYP9|U3FYP9_MICFL;tr|A0A194AS98|A0A194AS98_9SAUR;tr|A0A0F7YZM6|A0A0F7YZM6_MICFL;tr|A0A077L6M5|A0A077L6M5_PROEL;sp|B6EWW8|V5NTD_GLOBR;tr|U3T7C6|U3T7C6_OVOOK;tr|T2HRS9|T2HRS9_PROFL;tr|A0A1W7RF85|A0A1W7RF85_AGKCO;tr|A0A194APL9|A0A194APL9_9SAUR;tr|A0A077L7M9|A0A077L7M9_PROFL;tr|A0A0F7Z1K6|A0A0F7Z1K6_CROAD;sp|F8S0Z7|V5NTD_CROAD;tr|A0A194APR8|A0A194APR8_SISTE;tr|T1E3Y5|T1E3Y5_CROHD;tr|A0A194ASY3|A…	A0A0F7YZM6_MICFL;A0A194AS98_9SAUR;U3FYP9_MICFL	Micrurus fulvius (Eastern coral snake) (Coluber fulvius);Micrurus tener (Texas coral snake)	343720000	222700000	308460000	520820000	391660000	317049984	3.50735e+08			21	2	1	39.9	3.8	2.1	62.982	0	267.37	69445000000	51	63.012	tr|U3FYP9|U3FYP9_MICFL;tr|A0A194AS98|A0A194AS98_9SAUR;tr|A0A0F7YZM6|A0A0F7YZM6_MICFL			109
Snake venom 5'-nucleotidase	Nucleases	tr|A0A2I4HXH5|A0A2I4HXH5_NAJAT;tr|W8EFS0|W8EFS0_MACLB;tr|A0A1L8D667|A0A1L8D667_BOTAT	A0A2I4HXH5_NAJAT	Naja atra	2567899904	2169600000	2611300096	2517600000	2476800000	2287300096	2438416683			24	24	2	54.6	54.6	9.5	58.198	0	323.31	438920000000	538	NaN	tr|A0A2I4HXH5|A0A2I4HXH5_NAJAT			182
Endonuclease domain-containing 1 protein	Nucleases	tr|V8N4Y2|V8N4Y2_OPHHA	V8N4Y2_OPHHA	Ophiophagus hannah (King cobra) (Naja hannah)	308230016	197380000	181540000	258140000	583230016	700190016	3.71452e+08			6	6	3	59.4	59.4	28.8	17.964	0	323.31	22287000000	48	18.075	tr|V8N4Y2|V8N4Y2_OPHHA			206
Ribonuclease T2;Ribonuclease T2-like;Uncharacterized protein	Nucleases	tr|V8PE22|V8PE22_OPHHA;tr|J3SF51|J3SF51_CROAD;tr|A0A2D4P951|A0A2D4P951_MICSU;tr|A0A2D4IHA9|A0A2D4IHA9_MICLE;tr|A0A2D4IHB6|A0A2D4IHB6_MICLE;tr|A0A0B8RTY6|A0A0B8RTY6_BOIIR	A0A2D4IHA9_MICLE;A0A2D4IHB6_MICLE;A0A2D4P951_MICSU;J3SF51_CROAD;V8PE22_OPHHA	Crotalus adamanteus (Eastern diamondback rattlesnake);Micrurus lemniscatus lemniscatus;Micrurus surinamensis (Surinam coral snake);Ophiophagus hannah (King cobra) (Naja hannah)	21592000	20889000	15058000	29452000	14191000	16292000	19579000			4	4	4	19.8	19.8	19.8	24.461	0	77.891	1527200000	19	30.455	tr|V8PE22|V8PE22_OPHHA;tr|J3SF51|J3SF51_CROAD;tr|A0A2D4P951|A0A2D4P951_MICSU;tr|A0A2D4IHA9|A0A2D4IHA9_MICLE;tr|A0A2D4IHB6|A0A2D4IHB6_MICLE			250
Deoxyribonuclease-2-alpha (Fragment);Uncharacterized protein	Nucleases	tr|V8PGW5|V8PGW5_OPHHA;tr|A0A2D4M3C3|A0A2D4M3C3_9SAUR	A0A2D4M3C3_9SAUR;V8PGW5_OPHHA	Micrurus spixii (Amazon coral snake);Ophiophagus hannah (King cobra) (Naja hannah)	6577200	7628100	4554800	7678500	8634300	5645300	6.78637e+06			2	2	2	8.9	8.9	8.9	45.572	0	83.591	936520000	11	43.0645	tr|V8PGW5|V8PGW5_OPHHA;tr|A0A2D4M3C3|A0A2D4M3C3_9SAUR			252
Alpha-enolase;Alpha-enolase (EC 4.2.1.11) (2-phospho-D-glycerate hydro-lyase) (Phosphopyruvate hydratase);Enolase_N domain-containing protein (Fragment);Uncharacterized protein	Other	tr|A0A098M1T2|A0A098M1T2_9SAUR;tr|A0A0B8RYL7|A0A0B8RYL7_BOIIR;tr|A0A2D4P3I8|A0A2D4P3I8_MICSU;tr|T1DDS0|T1DDS0_CROHD;tr|U3FZJ5|U3FZJ5_MICFL;tr|A0A2D4MJC6|A0A2D4MJC6_9SAUR;tr|A0A1W7RJI2|A0A1W7RJI2_AGKCO;tr|A0A0K8S435|A0A0K8S435_CROHD;tr|J3SBT0|J3SBT0_CROAD;tr|A0A2D4J3B9|A0A2D4J3B9_MICLE;tr|A0A2H6N5M0|A0A2H6N5M0_MICLE;tr|A0A2H6N5Z6|A0A2H6N5Z6_MICLE;sp|Q9W7L0|ENOA_PYTRG;tr|A0A2D4KNH8|A0A2D4KNH8_9SAUR…	A0A098M1T2_9SAUR;A0A0B8RYL7_BOIIR;A0A0K8S435_CROHD;A0A1W7RJI2_AGKCO;A0A2D4J3B9_MICLE;A0A2D4J3F1_MICLE;A0A2D4KNH4_9SAUR;A0A2D4KNH8_9SAUR;A0A2D4MJC6_9SAUR;A0A2D4P3I8_MICSU;A0A2H6N5M0_MICLE;A0A2H6N5Z6_MICLE;ENOA_PYTRG;J3SBT0_CROAD;T1DDS0_CROHD;U3FZJ5_MICFL;V8NDL5_OPHHA	Agkistrodon contortrix contortrix (Southern copperhead);Boiga irregularis (Brown tree snake);Crotalus adamanteus (Eastern diamondback rattlesnake);Crotalus horridus (Timber rattlesnake);Hypsiglena sp. JMG-2014;Micrurus fulvius (Eastern coral snake) (Coluber fulvius);Micrurus lemniscatus carvalhoi;Micrurus lemniscatus lemniscatus;Micrurus paraensis;Micrurus spixii (Amazon coral snake);Micrurus sur…	1458700	0	837340	0	1243500	5693300	2308210	SUBCELLULAR LOCATION: Cytoplasm.	phosphopyruvate hydratase complex [GO:0000015]	4	4	4	13.8	13.8	13.8	47.493	0	49.258	212360000	11	47.469	tr|A0A098M1T2|A0A098M1T2_9SAUR;tr|A0A0B8RYL7|A0A0B8RYL7_BOIIR;tr|A0A2D4P3I8|A0A2D4P3I8_MICSU;tr|T1DDS0|T1DDS0_CROHD;tr|U3FZJ5|U3FZJ5_MICFL;tr|A0A2D4MJC6|A0A2D4MJC6_9SAUR;tr|A0A1W7RJI2|A0A1W7RJI2_AGKCO;tr|A0A0K8S435|A0A0K8S435_CROHD;tr|J3SBT0|J3SBT0_CROAD;tr|A0A2D4J3B9|A0A2D4J3B9_MICLE;tr|A0A2H6N5M0|A0A2H6N5M0_MICLE;tr|A0A2H6N5Z6|A0A2H6N5Z6_MICLE;sp|Q9W7L0|ENOA_PYTRG;tr|A0A2D4KNH8|A0A2D4KNH8_9SAUR…			88
Transferrin	Other	tr|A0A0B8RPR5|A0A0B8RPR5_BOIIR;tr|Q1EL74|Q1EL74_BOAFU;tr|Q1EL76|Q1EL76_NATNA	A0A0B8RPR5_BOIIR;Q1EL74_BOAFU	Boaedon fuliginosus (Brown house snake) (Lamprophis fuliginosus);Boiga irregularis (Brown tree snake)	8909800	5768200	5224000	8949100	13048000	11397000	8.88268e+06		extracellular space [GO:0005615]	3	2	2	4.6	3.4	3.4	77.928	0	13.576	2504900000	7	78.15	tr|A0A0B8RPR5|A0A0B8RPR5_BOIIR;tr|Q1EL74|Q1EL74_BOAFU			89
Acid ceramidase-like	Other	tr|A0A0B8RRV3|A0A0B8RRV3_BOIIR;tr|J3SBR2|J3SBR2_CROAD	A0A0B8RRV3_BOIIR;J3SBR2_CROAD	Boiga irregularis (Brown tree snake);Crotalus adamanteus (Eastern diamondback rattlesnake)	5809400	1777300	11267000	6649200	3546400	5834400	5813950		lysosome [GO:0005764]	2	2	2	5.4	5.4	5.4	44.19	0	11.589	802330000	4	44.221	tr|A0A0B8RRV3|A0A0B8RRV3_BOIIR;tr|J3SBR2|J3SBR2_CROAD			92
Protein disulfide-isomerase A6 (Fragment);Protein disulfide-isomerase A6 (Protein disulfide-isomerase A6-like protein);Protein disulfide-isomerase A6-like (Protein disulfide-isomerase A6-like protein);Protein disulfide-isomerase A6-like protein	Other	tr|V8NZM8|V8NZM8_OPHHA;tr|A0A0B8RXW6|A0A0B8RXW6_BOIIR;tr|U3FZ83|U3FZ83_MICFL;tr|T1DJT3|T1DJT3_CROHD;tr|J3S4U1|J3S4U1_CROAD;tr|A0A1W7REY2|A0A1W7REY2_AGKCO	A0A0B8RXW6_BOIIR;A0A1W7REY2_AGKCO;J3S4U1_CROAD;T1DJT3_CROHD;U3FZ83_MICFL;V8NZM8_OPHHA	Agkistrodon contortrix contortrix (Southern copperhead);Boiga irregularis (Brown tree snake);Crotalus adamanteus (Eastern diamondback rattlesnake);Crotalus horridus (Timber rattlesnake);Micrurus fulvius (Eastern coral snake) (Coluber fulvius);Ophiophagus hannah (King cobra) (Naja hannah)	2776200	5359200	0	1520400	3341300	11394000	4878220		cell [GO:0005623]	3	3	3	7.6	7.6	7.6	45.796	0	42.856	487830000	8	48.8125	tr|V8NZM8|V8NZM8_OPHHA;tr|A0A0B8RXW6|A0A0B8RXW6_BOIIR;tr|U3FZ83|U3FZ83_MICFL;tr|T1DJT3|T1DJT3_CROHD;tr|J3S4U1|J3S4U1_CROAD;tr|A0A1W7REY2|A0A1W7REY2_AGKCO			104
Glia-derived nexin-like protein;SERPIN domain-containing protein	Other	tr|A0A0B8RY19|A0A0B8RY19_BOIIR;tr|A0A2D4K4C3|A0A2D4K4C3_9SAUR	A0A0B8RY19_BOIIR;A0A2D4K4C3_9SAUR	Boiga irregularis (Brown tree snake);Micrurus paraensis	58914000	62472000	13679000	33446000	12197000	12141000	32141500		extracellular space [GO:0005615]	10	10	0	30.6	30.6	0	44.109	0	227.62	4242700000	34	32.195	tr|A0A0B8RY19|A0A0B8RY19_BOIIR;tr|A0A2D4K4C3|A0A2D4K4C3_9SAUR			106
N(4)-(Beta-N-acetylglucosaminyl)-L-asparaginase (Fragment);Uncharacterized protein (Fragment)	Other	tr|A0A2D4FYS1|A0A2D4FYS1_MICCO;tr|V8NZZ1|V8NZZ1_OPHHA	A0A2D4FYS1_MICCO;V8NZZ1_OPHHA	Micrurus corallinus (Brazilian coral snake);Ophiophagus hannah (King cobra) (Naja hannah)	16471000	14122000	15853000	21046000	12226000	7755400	14578900			2	2	2	8.1	8.1	8.1	45.293	0	130.78	1137200000	21	46.0585	tr|A0A2D4FYS1|A0A2D4FYS1_MICCO;tr|V8NZZ1|V8NZZ1_OPHHA			136
Beta-hexosaminidase subunit alpha (Fragment);Uncharacterized protein (Fragment)	Other	tr|A0A2D4JSR5|A0A2D4JSR5_9SAUR;tr|A0A2D4H371|A0A2D4H371_MICCO;tr|A0A2D4H355|A0A2D4H355_MICCO;tr|V8NYL1|V8NYL1_OPHHA	A0A2D4H355_MICCO;A0A2D4H371_MICCO;A0A2D4JSR5_9SAUR;V8NYL1_OPHHA	Micrurus corallinus (Brazilian coral snake);Micrurus paraensis;Ophiophagus hannah (King cobra) (Naja hannah)	0	7210500	0	10012000	6001200	9082600	8076575			3	3	3	24.2	24.2	24.2	14.872	0	17.33	226140000	2	38.1545	tr|A0A2D4JSR5|A0A2D4JSR5_9SAUR;tr|A0A2D4H371|A0A2D4H371_MICCO;tr|A0A2D4H355|A0A2D4H355_MICCO;tr|V8NYL1|V8NYL1_OPHHA			141
Sulfhydryl oxidase (EC 1.8.3.2);Sulfhydryl oxidase (EC 1.8.3.2) (Fragment)	Other	tr|A0A2D4IXW6|A0A2D4IXW6_MICLE;tr|A0A2H6N8M3|A0A2H6N8M3_MICLE	A0A2D4IXW6_MICLE;A0A2H6N8M3_MICLE	Micrurus lemniscatus carvalhoi;Micrurus lemniscatus lemniscatus	0	0	0	604480	3010600	4872100	2829060		cell [GO:0005623];integral component of membrane [GO:0016021]	5	1	1	10.5	3.1	3.1	73.166	0	69.984	322510000	3	80.504	tr|A0A2D4IXW6|A0A2D4IXW6_MICLE;tr|A0A2H6N8M3|A0A2H6N8M3_MICLE			149
Uncharacterized protein (Fragment)	Other	tr|A0A2D4JPD4|A0A2D4JPD4_MICLE	A0A2D4JPD4_MICLE	Micrurus lemniscatus lemniscatus	221890000	122960000	215930000	227370000	169810000	179620000	1.89597e+08			3	1	1	9.3	5.2	5.2	28.272	0	33.566	13651000000	12	28.273	tr|A0A2D4JPD4|A0A2D4JPD4_MICLE			153
Thyroglobulin type-1 domain-containing protein;Thyroglobulin type-1 domain-containing protein (Fragment)	Other	tr|A0A2D4P712|A0A2D4P712_MICSU;tr|A0A2D4KHH5|A0A2D4KHH5_9SAUR;tr|A0A2D4FJH6|A0A2D4FJH6_MICCO;tr|A0A2D4KHH7|A0A2D4KHH7_9SAUR	A0A2D4FJH6_MICCO;A0A2D4KHH5_9SAUR;A0A2D4KHH7_9SAUR;A0A2D4P712_MICSU	Micrurus corallinus (Brazilian coral snake);Micrurus paraensis;Micrurus surinamensis (Surinam coral snake)	2308300	2731700	3822300	0	7643400	8549600	5011060		extracellular region [GO:0005576]	2	2	1	9.4	9.4	4.4	22.716	0	13.713	300660000	6	19.9335	tr|A0A2D4P712|A0A2D4P712_MICSU;tr|A0A2D4KHH5|A0A2D4KHH5_9SAUR;tr|A0A2D4FJH6|A0A2D4FJH6_MICCO;tr|A0A2D4KHH7|A0A2D4KHH7_9SAUR			172
Uncharacterized protein;Uncharacterized protein (Fragment)	Other	tr|A0A2H6N0G3|A0A2H6N0G3_MICLE;tr|A0A2H6N0F2|A0A2H6N0F2_MICLE;tr|A0A2D4KC13|A0A2D4KC13_9SAUR;tr|V8NIE1|V8NIE1_OPHHA	A0A2H6N0F2_MICLE;A0A2H6N0G3_MICLE	Micrurus lemniscatus carvalhoi	17093000	12411000	11410000	12014000	13169000	10745000	12807000		extracellular region [GO:0005576];extracellular space [GO:0005615]	7	7	6	11.2	11.2	9.5	55.386	0	96.962	2458900000	25	66.0055	tr|A0A2H6N0G3|A0A2H6N0G3_MICLE;tr|A0A2H6N0F2|A0A2H6N0F2_MICLE			179
Cobra serum albumin	Other	tr|Q91134|Q91134_NAJNA	Q91134_NAJNA	Naja naja (Indian cobra)	9179900	10422000	21102000	14746000	16485000	23588000	1.59205e+07		extracellular space [GO:0005615]	5	5	5	11.1	11.1	11.1	69.798	0	32.95	3534400000	21	69.799	tr|Q91134|Q91134_NAJNA			196
Plasminogen activator inhibitor 1 (Fragment)	Other	tr|V8N7G3|V8N7G3_OPHHA	V8N7G3_OPHHA	Ophiophagus hannah (King cobra) (Naja hannah)	3623600	1530800	839840	3479600	1377200	1844100	2.11586e+06		extracellular space [GO:0005615]	2	2	2	6	6	6	41.953	0	16.602	266600000	14	41.954	tr|V8N7G3|V8N7G3_OPHHA			210
N-acetylglucosamine-6-sulfatase (EC 3.1.6.14) (Glucosamine-6-sulfatase);N-acetylglucosamine-6-sulfatase (Fragment);Sulfatase domain-containing protein (Fragment)	Other	tr|V8NBY5|V8NBY5_OPHHA;tr|A0A1W7RGZ6|A0A1W7RGZ6_AGKCO;tr|A0A2D4FXK3|A0A2D4FXK3_MICCO;tr|A0A2D4FXJ1|A0A2D4FXJ1_MICCO;tr|A0A2D4FXN1|A0A2D4FXN1_MICCO	A0A1W7RGZ6_AGKCO;A0A2D4FXK3_MICCO;V8NBY5_OPHHA	Agkistrodon contortrix contortrix (Southern copperhead);Micrurus corallinus (Brazilian coral snake);Ophiophagus hannah (King cobra) (Naja hannah)	16360000	14607000	16032000	13721000	0	11659000	14475800	SUBCELLULAR LOCATION: Lysosome {ECO:0000256|PIRNR:PIRNR036666}.	lysosome [GO:0005764]	4	4	4	12.1	12.1	12.1	47.337	0	62.661	1302800000	10	57.43	tr|V8NBY5|V8NBY5_OPHHA;tr|A0A1W7RGZ6|A0A1W7RGZ6_AGKCO;tr|A0A2D4FXK3|A0A2D4FXK3_MICCO			216
Murinoglobulin-2	Other	tr|V8NK36|V8NK36_OPHHA	V8NK36_OPHHA	Ophiophagus hannah (King cobra) (Naja hannah)	483280	0	0	216910	0	176280	292157		extracellular space [GO:0005615]	2	2	2	2.1	2.1	2.1	143.83	0	11.364	64859000	2	143.833	tr|V8NK36|V8NK36_OPHHA			225
Anaphylatoxin-like domain-containing protein (Fragment)	Other	tr|V8NT00|V8NT00_OPHHA;tr|A0A2D4FSB3|A0A2D4FSB3_MICCO	V8NT00_OPHHA	Ophiophagus hannah (King cobra) (Naja hannah)	118340000	54991000	97227000	142690000	71919000	104120000	98214500		extracellular space [GO:0005615]	8	8	6	9	9	8	105.39	0	321.09	28286000000	49	105.387	tr|V8NT00|V8NT00_OPHHA			231
Glial cell line-derived neurotrophic factor (Fragment)	Other	tr|V8NYI4|V8NYI4_OPHHA	V8NYI4_OPHHA	Ophiophagus hannah (King cobra) (Naja hannah)	9154200	4233300	2624500	5039400	4533600	5477300	5177050	SUBCELLULAR LOCATION: Secreted {ECO:0000256|SAAS:SAAS00581915}.	extracellular region [GO:0005576];integral component of membrane [GO:0016021]	2	2	1	5.1	5.1	2.8	55.631	0	156.11	590180000	8	55.632	tr|V8NYI4|V8NYI4_OPHHA			235
Glutathione peroxidase (Fragment)	Other	tr|V8P395|V8P395_OPHHA;tr|J9ZZN7|J9ZZN7_THAEL	V8P395_OPHHA	Ophiophagus hannah (King cobra) (Naja hannah)	3574099968	3628800000	2070200064	3541100032	3661299968	3895099904	3395099989			9	9	9	27.7	27.7	27.7	29.588	0	192.82	264820000000	115	29.588	tr|V8P395|V8P395_OPHHA			240
Sulfhydryl oxidase (EC 1.8.3.2)	Other	tr|V8P7T9|V8P7T9_OPHHA;tr|A0A1W7RCZ5|A0A1W7RCZ5_AGKCO	A0A1W7RCZ5_AGKCO;V8P7T9_OPHHA	Agkistrodon contortrix contortrix (Southern copperhead);Ophiophagus hannah (King cobra) (Naja hannah)	18348000	10847000	10129000	6552600	19434000	24627000	14989600		cell [GO:0005623];integral component of membrane [GO:0016021]	6	6	2	11.2	11.2	3.9	73.993	0	96.642	3147800000	29	81.002	tr|V8P7T9|V8P7T9_OPHHA;tr|A0A1W7RCZ5|A0A1W7RCZ5_AGKCO			243
C-type lectin BfL-1 (CTL);C-type lectin BML-1 (CTL);C-type lectin galactose binding isoform;C-type lectin galactose-binding isoform (CTL) (Venom C-type lectin galactose binding isoform);LP-Pse-3;LP-Pse-6;Venom C-type lectin galactose binding isoform variant 2	Other/C-type lectin	sp|Q90WI6|LECG1_BUNMU;tr|R4G314|R4G314_9SAUR;tr|R4FIR9|R4FIR9_9SAUR;tr|I6LJ76|I6LJ76_AUSSU;tr|D2YVL1|D2YVL1_DEMVE;sp|Q90WI8|LECG1_BUNFA;sp|D2YVJ6|LECG_PSEPO;sp|D2YVI2|LECG_PSEAU	D2YVL1_DEMVE;I6LJ76_AUSSU;LECG_PSEAU;LECG_PSEPO;LECG1_BUNFA;LECG1_BUNMU;R4FIR9_9SAUR;R4G314_9SAUR	Austrelaps superbus (Lowland copperhead snake) (Hoplocephalus superbus);Bungarus fasciatus (Banded krait) (Pseudoboa fasciata);Bungarus multicinctus (Many-banded krait);Demansia vestigiata (Lesser black whip snake) (Demansia atra);Pseudechis australis (Mulga snake) (King brown snake);Pseudechis porphyriacus (Red-bellied black snake);Pseudonaja modesta	44730000	42452000	14732000	41147000	76398000	57372000	46138500	SUBCELLULAR LOCATION: Secreted {ECO:0000250}.;SUBCELLULAR LOCATION: Secreted.	extracellular region [GO:0005576]	2	2	2	10.1	10.1	10.1	18.706	0	11.479	2214600000	15	18.6275	sp|Q90WI6|LECG1_BUNMU;tr|R4G314|R4G314_9SAUR;tr|R4FIR9|R4FIR9_9SAUR;tr|I6LJ76|I6LJ76_AUSSU;tr|D2YVL1|D2YVL1_DEMVE;sp|Q90WI8|LECG1_BUNFA;sp|D2YVJ6|LECG_PSEPO;sp|D2YVI2|LECG_PSEAU			70
BPTI/Kunitz inhibitor domain-containing protein (Fragment);Fused toxin;Papilin (Fragment)	Other/KUN	tr|A0A182C5R8|A0A182C5R8_9SAUR;tr|A0A098M187|A0A098M187_9SAUR;tr|V8N7H9|V8N7H9_OPHHA	A0A098M187_9SAUR;A0A182C5R8_9SAUR;V8N7H9_OPHHA	Hypsiglena sp. JMG-2014;Ophiophagus hannah (King cobra) (Naja hannah);Phalotris mertensi	45152000	55500000	48252000	109590000	32162000	47592000	5.63747e+07		extracellular region [GO:0005576]	2	2	2	12.6	12.6	12.6	20.533	0	11.87	3044300000	9	21.843	tr|A0A182C5R8|A0A182C5R8_9SAUR;tr|A0A098M187|A0A098M187_9SAUR;tr|V8N7H9|V8N7H9_OPHHA			118
Multiple inositol polyphosphate phosphatase 1 (Fragment);Uncharacterized protein;Uncharacterized protein (Fragment)	Other/phosphatase	tr|A0A2D4KAH8|A0A2D4KAH8_9SAUR;tr|A0A2D4IWB9|A0A2D4IWB9_MICLE;tr|A0A2D4MRZ8|A0A2D4MRZ8_9SAUR;tr|A0A2D4KAL0|A0A2D4KAL0_9SAUR;tr|V8NCS7|V8NCS7_OPHHA;tr|A0A2D4PH36|A0A2D4PH36_MICSU;tr|A0A2D4GN98|A0A2D4GN98_MICCO	A0A2D4IWB9_MICLE;A0A2D4KAH8_9SAUR;A0A2D4KAL0_9SAUR;A0A2D4MRZ8_9SAUR;V8NCS7_OPHHA	Micrurus lemniscatus lemniscatus;Micrurus paraensis;Micrurus spixii (Amazon coral snake);Ophiophagus hannah (King cobra) (Naja hannah)	49534000	48000000	31862000	34819000	86972000	86182000	5.62282e+07			5	5	5	11.1	11.1	11.1	54.998	0	92.208	8096900000	26	34.621	tr|A0A2D4KAH8|A0A2D4KAH8_9SAUR;tr|A0A2D4IWB9|A0A2D4IWB9_MICLE;tr|A0A2D4MRZ8|A0A2D4MRZ8_9SAUR;tr|A0A2D4KAL0|A0A2D4KAL0_9SAUR;tr|V8NCS7|V8NCS7_OPHHA			156
PDGF_2 domain-containing protein;PDGF_2 domain-containing protein (Fragment);Vascular endothelial growth factor 2 (Vascular endothelial growth factor C-like protein);Vascular endothelial growth factor C;Vascular endothelial growth factor C-like protein	Other/VEGF	tr|A0A2D4LAG8|A0A2D4LAG8_9SAUR;tr|V8NCP7|V8NCP7_OPHHA;tr|A0A2H6MU31|A0A2H6MU31_MICLE;tr|A0A2D4LA60|A0A2D4LA60_9SAUR;tr|A0A098LX21|A0A098LX21_PANGU;tr|U3FAK1|U3FAK1_MICFL;tr|A0A098LWV9|A0A098LWV9_9SAUR;tr|T1E3J3|T1E3J3_CROHD;tr|A0A1W7RBN5|A0A1W7RBN5_AGKCO;tr|A0A0F7Z827|A0A0F7Z827_CROAD;tr|A0A223PK64|A0A223PK64_DABRR;tr|A0A0A1WCG8|A0A0A1WCG8_ECHCO;tr|A0A098LY97|A0A098LY97_PYTRG;tr|A0A2D4FMN2|A0A2D4…	A0A098LWV9_9SAUR;A0A098LX21_PANGU;A0A098LY97_PYTRG;A0A0A1WCG8_ECHCO;A0A0F7Z827_CROAD;A0A1W7RBN5_AGKCO;A0A223PK64_DABRR;A0A2D4LA60_9SAUR;A0A2D4LAG8_9SAUR;A0A2H6MU31_MICLE;T1E3J3_CROHD;U3FAK1_MICFL;V8NCP7_OPHHA	Agkistrodon contortrix contortrix (Southern copperhead);Crotalus adamanteus (Eastern diamondback rattlesnake);Crotalus horridus (Timber rattlesnake);Daboia russelii (Russel's viper) (Vipera russelii);Echis coloratus (Carpet viper);Micrurus fulvius (Eastern coral snake) (Coluber fulvius);Micrurus lemniscatus carvalhoi;Micrurus spixii (Amazon coral snake);Opheodrys aestivus;Ophiophagus hannah (King…	12725000	12575000	9449800	21085000	13015000	17822000	14445300		integral component of membrane [GO:0016021];membrane [GO:0016020]	6	6	6	25.3	25.3	25.3	32.584	0	39.045	1646800000	20	47.608	tr|A0A2D4LAG8|A0A2D4LAG8_9SAUR;tr|V8NCP7|V8NCP7_OPHHA;tr|A0A2H6MU31|A0A2H6MU31_MICLE;tr|A0A2D4LA60|A0A2D4LA60_9SAUR;tr|A0A098LX21|A0A098LX21_PANGU;tr|U3FAK1|U3FAK1_MICFL;tr|A0A098LWV9|A0A098LWV9_9SAUR;tr|T1E3J3|T1E3J3_CROHD;tr|A0A1W7RBN5|A0A1W7RBN5_AGKCO;tr|A0A0F7Z827|A0A0F7Z827_CROAD;tr|A0A223PK64|A0A223PK64_DABRR;tr|A0A0A1WCG8|A0A0A1WCG8_ECHCO;tr|A0A098LY97|A0A098LY97_PYTRG			162
BATXPDE1;Cadam10_PDE-1;Ectonucleotide pyrophosphatase/phosphodiesterase family member 3-like protein;Phosphodiesterase;Venom phosphodiesterase 1 (PDE) (EC 3.6.1.-);Venom phosphodiesterase 2 (PDE) (EC 3.6.1.-)	PDE	tr|T2HRT4|T2HRT4_PROFL;tr|A0A1W7RBB0|A0A1W7RBB0_CROAD;tr|A0A1L8D6B7|A0A1L8D6B7_BOTAT;tr|A0A194AS02|A0A194AS02_SISMB;tr|A0A077LA64|A0A077LA64_PROEL;sp|J3SBP3|PDE2_CROAD;tr|T2HQA0|T2HQA0_PROFL;tr|T1DJT5|T1DJT5_CROHD;tr|U3TAI7|U3TAI7_OVOOK;tr|T2HP62|T2HP62_PROFL;tr|T1D6P7|T1D6P7_CROHD;tr|A0A0F7Z2Q3|A0A0F7Z2Q3_CROAD;sp|J3SEZ3|PDE1_CROAD;tr|T2HPD6|T2HPD6_PROFL;tr|U3TBJ5|U3TBJ5_OVOOK	A0A077LA64_PROEL;A0A0F7Z2Q3_CROAD;A0A194AS02_SISMB;A0A1L8D6B7_BOTAT;A0A1W7RBB0_CROAD;PDE1_CROAD;PDE2_CROAD;T1D6P7_CROHD;T1DJT5_CROHD;T2HP62_PROFL;T2HPD6_PROFL;T2HQA0_PROFL;T2HRT4_PROFL;U3TAI7_OVOOK;U3TBJ5_OVOOK	Bothrops atrox (Barba amarilla) (Fer-de-lance);Crotalus adamanteus (Eastern diamondback rattlesnake);Crotalus horridus (Timber rattlesnake);Ovophis okinavensis (Ryukyu Island pit viper) (Trimeresurus okinavensis);Protobothrops elegans (Elegant pitviper) (Trimeresurus elegans);Protobothrops flavoviridis (Habu) (Trimeresurus flavoviridis);Sistrurus miliarius barbouri (Dusky pigmy rattlesnake) (Sist…	54993000	53553000	59291000	52739000	61635000	57945000	5.66927e+07	SUBCELLULAR LOCATION: Secreted {ECO:0000269|PubMed:24231107}.	extracellular region [GO:0005576];integral component of membrane [GO:0016021]	3	1	1	4	1.2	1.2	91.909	0	6.8885	14627000000	6	93.754	tr|T2HRT4|T2HRT4_PROFL;tr|A0A1W7RBB0|A0A1W7RBB0_CROAD;tr|A0A1L8D6B7|A0A1L8D6B7_BOTAT;tr|A0A194AS02|A0A194AS02_SISMB;tr|A0A077LA64|A0A077LA64_PROEL;sp|J3SBP3|PDE2_CROAD;tr|T2HQA0|T2HQA0_PROFL;tr|T1DJT5|T1DJT5_CROHD;tr|U3TAI7|U3TAI7_OVOOK;tr|T2HP62|T2HP62_PROFL;tr|T1D6P7|T1D6P7_CROHD;tr|A0A0F7Z2Q3|A0A0F7Z2Q3_CROAD;sp|J3SEZ3|PDE1_CROAD;tr|T2HPD6|T2HPD6_PROFL;tr|U3TBJ5|U3TBJ5_OVOOK			40
Uncharacterized protein (Fragment)	PDE	tr|A0A2D0TC04|A0A2D0TC04_NAJAT;tr|A0A2D4P521|A0A2D4P521_MICSU;tr|A0A2H6N6S6|A0A2H6N6S6_MICLE;tr|A0A0B8RU55|A0A0B8RU55_BOIIR;tr|A0A346CLX5|A0A346CLX5_BORPO;tr|W8E7D1|W8E7D1_MACLB	A0A2D4P521_MICSU	Micrurus surinamensis (Surinam coral snake)	807420032	588129984	794060032	868320000	839440000	719320000	7.69448e+08			24	24	7	38.1	38.1	13.4	94.615	0	323.31	212370000000	415	59.425	tr|A0A2D0TC04|A0A2D0TC04_NAJAT;tr|A0A2D4P521|A0A2D4P521_MICSU			126
Ectonucleotide pyrophosphatase/phosphodiesterase family member 3 (Phosphodiesterase 1);Phosphodiesterase;Uncharacterized protein;Uncharacterized protein (Fragment)	PDE	tr|A0A2D4FR34|A0A2D4FR34_MICCO;tr|A0A2D4K5D9|A0A2D4K5D9_9SAUR;tr|A0A2D4P571|A0A2D4P571_MICSU;tr|A0A0F7YYZ8|A0A0F7YYZ8_MICFL;tr|U3FAB3|U3FAB3_MICFL;tr|A0A194ARD7|A0A194ARD7_9SAUR;tr|A0A2D4P537|A0A2D4P537_MICSU	A0A0F7YYZ8_MICFL;A0A194ARD7_9SAUR;A0A2D4FR34_MICCO;A0A2D4K5D9_9SAUR;A0A2D4P571_MICSU;U3FAB3_MICFL	Micrurus corallinus (Brazilian coral snake);Micrurus fulvius (Eastern coral snake) (Coluber fulvius);Micrurus paraensis;Micrurus surinamensis (Surinam coral snake);Micrurus tener (Texas coral snake)	17571000	13475000	7826900	8648400	8690700	10131000	1.10572e+07			16	1	1	21.2	1.3	1.3	99.449	0	15.042	3184400000	4	97.025	tr|A0A2D4FR34|A0A2D4FR34_MICCO;tr|A0A2D4K5D9|A0A2D4K5D9_9SAUR;tr|A0A2D4P571|A0A2D4P571_MICSU;tr|A0A0F7YYZ8|A0A0F7YYZ8_MICFL;tr|U3FAB3|U3FAB3_MICFL;tr|A0A194ARD7|A0A194ARD7_9SAUR			132
Basic phospholipase A2 CM-II (svPLA2) (EC 3.1.1.4) (Phosphatidylcholine 2-acylhydrolase)	PLA2	sp|P00603|PA2B2_NAJMO	PA2B2_NAJMO	Naja mossambica (Mozambique spitting cobra)	11756000256	6226200064	10579000320	5554100224	8781899776	5648099840	8090883413	SUBCELLULAR LOCATION: Secreted.	extracellular region [GO:0005576]	7	6	1	60.2	51.7	9.3	13.234	0	165.67	436910000000	768	13.234	sp|P00603|PA2B2_NAJMO			42
Basic phospholipase A2 CM-III (svPLA2) (EC 3.1.1.4) (Phosphatidylcholine 2-acylhydrolase);Phospholipase A2 'basic' (svPLA2) (EC 3.1.1.4) (Phosphatidylcholine 2-acylhydrolase) (Phospholipase A2 isozyme III/IV) (CM-III/CM-IV)	PLA2	sp|P00604|PA2B3_NAJMO;sp|P00605|PA2B4_NAJNG;sp|P14556|PA2B_NAJPA;sp|P00599|PA2B1_NAJME;sp|P0CG57|PA2TC_OXYSC;sp|Q45Z47|PA22_OXYSC;tr|A6MFM6|A6MFM6_DEMVE	PA2B3_NAJMO;PA2B4_NAJNG	Naja mossambica (Mozambique spitting cobra);Naja nigricollis (Black-necked spitting cobra)	12321000448	8275899904	10291000320	10412999680	10085000192	6779500032	9694233429	SUBCELLULAR LOCATION: Secreted.	extracellular region [GO:0005576]	8	8	7	55.1	55.1	46.6	13.302	0	323.31	465330000000	850	13.285	sp|P00604|PA2B3_NAJMO;sp|P00605|PA2B4_NAJNG			43
Acidic phospholipase A2 1 (svPLA2) (EC 3.1.1.4) (CM-II) (NnkPLA-I) (Phosphatidylcholine 2-acylhydrolase);Acidic phospholipase A2 1 (svPLA2) (EC 3.1.1.4) (Muscarinic protein) (MP) (Phosphatidylcholine 2-acylhydrolase);Acidic phospholipase A2 2 (svPLA2) (EC 3.1.1.4) (CM-III) (NnkPLA-II) (Phosphatidylcholine 2-acylhydrolase);Acidic phospholipase A2 2 (svPLA2) (EC 3.1.1.4) (Phosphatidylcholine 2-acyl…	PLA2	sp|Q9I900|PA2AD_NAJSP;sp|Q92086|PA2AC_NAJSP;sp|P60045|PA2A3_NAJSG;sp|Q92085|PA2NB_NAJSP;sp|Q92084|PA2NA_NAJSP;sp|Q91133|PA2A2_NAJAT;sp|P00598|PA2A1_NAJAT;sp|P00597|PA2A2_NAJKA;sp|P00596|PA2A1_NAJKA	PA2A1_NAJAT;PA2A1_NAJKA;PA2A2_NAJAT;PA2A2_NAJKA;PA2A3_NAJSG;PA2AC_NAJSP;PA2AD_NAJSP;PA2NA_NAJSP;PA2NB_NAJSP	Naja atra (Chinese cobra);Naja kaouthia (Monocled cobra) (Naja siamensis);Naja sagittifera (Andaman cobra);Naja sputatrix (Malayan spitting cobra) (Naja naja sputatrix)	16081000	13352000	10396000	18425000	12684000	14584000	1.42537e+07	SUBCELLULAR LOCATION: Secreted {ECO:0000250}.;SUBCELLULAR LOCATION: Secreted.	extracellular region [GO:0005576]	2	1	1	16.4	6.8	6.8	16.097	0	6.584	769710000	6	16.082	sp|Q9I900|PA2AD_NAJSP;sp|Q92086|PA2AC_NAJSP;sp|P60045|PA2A3_NAJSG;sp|Q92085|PA2NB_NAJSP;sp|Q92084|PA2NA_NAJSP;sp|Q91133|PA2A2_NAJAT;sp|P00598|PA2A1_NAJAT;sp|P00597|PA2A2_NAJKA;sp|P00596|PA2A1_NAJKA			72
Phospholipase-B 81 (PLB) (EC 3.1.1.-)	PLB	sp|F8J2D3|PLB_DRYCN	PLB_DRYCN	Drysdalia coronoides (White-lipped snake) (Hoplocephalus coronoides)	3871400	4779400	2594500	13321000	0	0	6141575	SUBCELLULAR LOCATION: Secreted.	extracellular region [GO:0005576]	6	3	0	14.1	7.4	0	64.103	0	13.231	638740000	4	64.103	sp|F8J2D3|PLB_DRYCN			37
Phospholipase B-like (EC 3.1.1.-);Phospholipase B-like (EC 3.1.1.-) (Fragment)	PLB	tr|A0A346CI91|A0A346CI91_9SAUR;tr|A0A098LWY9|A0A098LWY9_PANGU;tr|A0A2Z4NA16|A0A2Z4NA16_BOIIR;tr|A0A0B8RQP5|A0A0B8RQP5_BOIIR;tr|A0A098LY74|A0A098LY74_PYTRG;tr|A0A2H4N395|A0A2H4N395_BOTMO;tr|A0A0A1WDU0|A0A0A1WDU0_ECHCO;tr|T2HPJ4|T2HPJ4_OVOOK	A0A098LWY9_PANGU;A0A098LY74_PYTRG;A0A0B8RQP5_BOIIR;A0A2H4N395_BOTMO;A0A2Z4NA16_BOIIR;A0A346CI91_9SAUR	Boiga irregularis (Brown tree snake);Bothrops moojeni (Lance-headed viper) (Caissaca);Pantherophis guttatus (Corn snake) (Elaphe guttata);Python regius (Ball python) (Boa regia);Spilotes sulphureus (Amazon puffing snake)	61116000	47640000	44075000	45131000	89299000	68165000	5.92377e+07			8	8	0	15	15	0	64.197	0	244.51	9596500000	65	64.126	tr|A0A346CI91|A0A346CI91_9SAUR;tr|A0A098LWY9|A0A098LWY9_PANGU;tr|A0A2Z4NA16|A0A2Z4NA16_BOIIR;tr|A0A0B8RQP5|A0A0B8RQP5_BOIIR;tr|A0A098LY74|A0A098LY74_PYTRG;tr|A0A2H4N395|A0A2H4N395_BOTMO			74
Phospholipase B-like (EC 3.1.1.-) (Fragment)	PLB	tr|V8ND68|V8ND68_OPHHA	V8ND68_OPHHA	Ophiophagus hannah (King cobra) (Naja hannah)	25991000	25906000	10860000	14165000	26135000	10578000	1.89392e+07			5	1	1	15.2	5.4	5.4	58.279	0	61.081	2727200000	7	58.279	tr|V8ND68|V8ND68_OPHHA			219
Calpain 5;Calpain-5-like;Calpain-like protease	SVCP	tr|J3RYM5|J3RYM5_CROAD;tr|A0A0K8S1V0|A0A0K8S1V0_CROHD;tr|A0A0K8RX46|A0A0K8RX46_CROHD;tr|A0A1W7RIT1|A0A1W7RIT1_AGKCO	A0A0K8RX46_CROHD;A0A0K8S1V0_CROHD;A0A1W7RIT1_AGKCO;J3RYM5_CROAD	Agkistrodon contortrix contortrix (Southern copperhead);Crotalus adamanteus (Eastern diamondback rattlesnake);Crotalus horridus (Timber rattlesnake)	0	632210	691040	0	0	1418800	914017			2	2	2	4.7	4.7	4.7	73.185	0	12.085	79519000	1	73.1705	tr|J3RYM5|J3RYM5_CROAD;tr|A0A0K8S1V0|A0A0K8S1V0_CROHD;tr|A0A0K8RX46|A0A0K8RX46_CROHD;tr|A0A1W7RIT1|A0A1W7RIT1_AGKCO			117
Cathepsin B-like protein	SVCP	tr|U3FD65|U3FD65_MICFL;tr|A0A0B8RRE5|A0A0B8RRE5_BOIIR;tr|A0A098LZX8|A0A098LZX8_9SAUR;tr|T1E687|T1E687_CROHD;tr|A0A1W7RIP5|A0A1W7RIP5_AGKCO;tr|A0A0F7ZEF7|A0A0F7ZEF7_CROAD	A0A098LZX8_9SAUR;A0A0B8RRE5_BOIIR;A0A0F7ZEF7_CROAD;A0A1W7RIP5_AGKCO;T1E687_CROHD;U3FD65_MICFL	Agkistrodon contortrix contortrix (Southern copperhead);Boiga irregularis (Brown tree snake);Crotalus adamanteus (Eastern diamondback rattlesnake);Crotalus horridus (Timber rattlesnake);Hypsiglena sp. JMG-2014;Micrurus fulvius (Eastern coral snake) (Coluber fulvius)	4122900	6644600	1883800	5092300	12008000	8018600	6.29503e+06			6	6	6	24.1	24.1	24.1	37.56	0	40.031	679860000	8	37.5185	tr|U3FD65|U3FD65_MICFL;tr|A0A0B8RRE5|A0A0B8RRE5_BOIIR;tr|A0A098LZX8|A0A098LZX8_9SAUR;tr|T1E687|T1E687_CROHD;tr|A0A1W7RIP5|A0A1W7RIP5_AGKCO;tr|A0A0F7ZEF7|A0A0F7ZEF7_CROAD			202
Pro-cathepsin H	SVCP	tr|V8P519|V8P519_OPHHA	V8P519_OPHHA	Ophiophagus hannah (King cobra) (Naja hannah)	49569000	42977000	49218000	40690000	42923000	40350000	4.42878e+07			2	2	2	12	12	12	28.044	0	69.421	1860100000	20	28.045	tr|V8P519|V8P519_OPHHA			241
Zinc metalloproteinase-disintegrin-like atrase-A (EC 3.4.24.-) (Snake venom metalloproteinase) (SVMP)	SVMP	sp|D5LMJ3|VM3A_NAJAT;tr|R4FIX4|R4FIX4_9SAUR;tr|A0A2D4H755|A0A2D4H755_MICLE;tr|A0A2D4H715|A0A2D4H715_MICLE;tr|A0A2D4H743|A0A2D4H743_MICLE;tr|A0A2D4H6Z2|A0A2D4H6Z2_MICLE	VM3A_NAJAT	Naja atra (Chinese cobra)	95635000	62344000	94079000	141840000	135120000	99155000	104695500	SUBCELLULAR LOCATION: Secreted {ECO:0000250}.	extracellular region [GO:0005576]	7	4	3	12.9	7.1	5.6	68.253	0	101.3	15076000000	83	68.254	sp|D5LMJ3|VM3A_NAJAT			35
Zinc metalloproteinase-disintegrin-like BfMP (EC 3.4.24.-) (Snake venom metalloproteinase) (SVMP) (Fragment);Zinc metalloproteinase-disintegrin-like BmMP (EC 3.4.24.-) (Snake venom metalloproteinase) (SVMP)	SVMP	sp|A8QL48|VM3_BUNFA;sp|A8QL49|VM3_BUNMU	VM3_BUNFA;VM3_BUNMU	Bungarus fasciatus (Banded krait) (Pseudoboa fasciata);Bungarus multicinctus (Many-banded krait)	7363500	3825000	3760800	5693500	8066900	8835800	6.25758e+06	SUBCELLULAR LOCATION: Secreted {ECO:0000250}.	extracellular region [GO:0005576];host extracellular space [GO:0043655]	5	1	1	9.6	2.8	2.8	68.201	0	235.12	1126400000	10	68.595	sp|A8QL48|VM3_BUNFA;sp|A8QL49|VM3_BUNMU			29
Zinc metalloproteinase-disintegrin-like atrase-B (EC 3.4.24.-) (Snake venom metalloproteinase) (SVMP);Zinc metalloproteinase-disintegrin-like kaouthiagin-like (K-like) (EC 3.4.24.-) (Snake venom metalloproteinase) (SVMP)	SVMP	sp|D6PXE8|VM3B_NAJAT;sp|D3TTC1|VM3KL_NAJAT;tr|R4G2Y6|R4G2Y6_9SAUR;tr|R4FIM1|R4FIM1_9SAUR;tr|A0A346CLU5|A0A346CLU5_BORPO;tr|V8N4M5|V8N4M5_OPHHA;tr|R4G2Z1|R4G2Z1_9SAUR;tr|R4G2I8|R4G2I8_9SAUR;tr|A0A346CLU9|A0A346CLU9_BORPO;tr|A0A346CLU8|A0A346CLU8_BORPO;tr|A0A346CLU7|A0A346CLU7_BORPO;tr|A0A346CLU6|A0A346CLU6_BORPO;tr|A0A346CLU2|A0A346CLU2_BORPO;tr|A0A346CLT4|A0A346CLT4_BORPO;tr|A0A346CLT0|A0A346CLT0…	VM3B_NAJAT;VM3KL_NAJAT	Naja atra (Chinese cobra)	572560000	558019968	532200000	717910	527889984	512820000	4.50701e+08	SUBCELLULAR LOCATION: Secreted.	extracellular region [GO:0005576]	7	4	0	10.6	4.4	0	66.245	0	37.232	75718000000	8	66.269	sp|D6PXE8|VM3B_NAJAT;sp|D3TTC1|VM3KL_NAJAT			34
Snake venom metalloproteinase-disintegrin-like mocarhagin (MOC) (Mocarhagin-1) (SVMP) (EC 3.4.24.-) (Zinc metalloproteinase mocarhagin)	SVMP	sp|Q10749|VM3M1_NAJMO;tr|B5KFV3|B5KFV3_PSEAU;tr|R4G2H1|R4G2H1_9SAUR;sp|F8RKV9|VM39_DRYCN;tr|R4FIC4|R4FIC4_DENDV;sp|F8RKW1|VM34_DRYCN;sp|F8RKW0|VM38_DRYCN;tr|A7X4G0|A7X4G0_THRJA;tr|R4FJZ4|R4FJZ4_9SAUR;tr|R4G2Y9|R4G2Y9_9SAUR;tr|Q9PT47|Q9PT47_9SAUR;tr|R4G2W9|R4G2W9_9SAUR;tr|E9JG27|E9JG27_ECHCS;tr|B5KFV2|B5KFV2_PSEPO;tr|A0A1W7RJW8|A0A1W7RJW8_AGKCO	VM3M1_NAJMO	Naja mossambica (Mozambique spitting cobra)	1678200064	1105699968	1714499968	1346499968	1271900032	1433799936	1425099989	SUBCELLULAR LOCATION: Secreted {ECO:0000269|PubMed:8664285}.	extracellular region [GO:0005576]	17	17	12	32.8	32.8	25.6	68.176	0	323.31	196660000000	319	68.176	sp|Q10749|VM3M1_NAJMO			65
Zinc metalloproteinase-disintegrin-like atragin (EC 3.4.24.-) (Snake venom metalloproteinase) (SVMP);Zinc metalloproteinase-disintegrin-like cobrin (EC 3.4.24.-) (Snake venom metalloproteinase) (SVMP)	SVMP	sp|Q9PVK7|VM3_NAJKA;sp|D3TTC2|VM3H_NAJAT;tr|A0A2H6MYF4|A0A2H6MYF4_MICLE;tr|A0A024AXX7|A0A024AXX7_MICIK;tr|A0A2H6MYK4|A0A2H6MYK4_MICLE;tr|A0A2H6MYZ4|A0A2H6MYZ4_MICLE;tr|B5KFV6|B5KFV6_OXYMI;tr|B5KFV5|B5KFV5_OXYSU;tr|A0A2D4H703|A0A2D4H703_MICLE;tr|A0A2H6MYR1|A0A2H6MYR1_MICLE;tr|A0A2D4P0X4|A0A2D4P0X4_MICSU;tr|R4G7J0|R4G7J0_9SAUR	VM3_NAJKA;VM3H_NAJAT	Naja atra (Chinese cobra);Naja kaouthia (Monocled cobra) (Naja siamensis)	557980032	546929984	676249984	680550016	563609984	495160000	5.86747e+08	SUBCELLULAR LOCATION: Secreted.	extracellular region [GO:0005576]	9	5	1	16.2	8.8	1.7	67.661	0	320.52	98574000000	80	68.421	sp|Q9PVK7|VM3_NAJKA;sp|D3TTC2|VM3H_NAJAT			73
Neprilysin	SVMP	tr|A0A0B8RU83|A0A0B8RU83_BOIIR	A0A0B8RU83_BOIIR	Boiga irregularis (Brown tree snake)	152290	818200	1124900	991990	916410	1003100	834482		integral component of membrane [GO:0016021]	6	2	1	11.6	4.5	1.7	85.791	0	14.842	210290000	7	85.792	tr|A0A0B8RU83|A0A0B8RU83_BOIIR			94
Metalloproteinase type III 2;Uncharacterized protein (Fragment)	SVMP	tr|A0A194AS47|A0A194AS47_9SAUR;tr|A0A2D4H737|A0A2D4H737_MICLE;tr|V8N413|V8N413_OPHHA	A0A194AS47_9SAUR;A0A2D4H737_MICLE	Micrurus lemniscatus lemniscatus;Micrurus tener (Texas coral snake)	110950000	91034000	74677000	98328000	108760000	117680000	1.00238e+08	SUBCELLULAR LOCATION: Secreted {ECO:0000256|SAAS:SAAS01211722}.	extracellular region [GO:0005576]	8	5	0	13.5	7.7	0	69.137	0	255.99	17442000000	314	61.6985	tr|A0A194AS47|A0A194AS47_9SAUR;tr|A0A2D4H737|A0A2D4H737_MICLE			121
Uncharacterized protein (Fragment)	SVMP	tr|A0A2D4K510|A0A2D4K510_9SAUR	A0A2D4K510_9SAUR	Micrurus paraensis	16257000	16853000	22901000	19809000	7061200	5944100	1.48042e+07			4	1	0	11.3	2.4	0	42.159	0	8.0542	1510000000	0	42.159	tr|A0A2D4K510|A0A2D4K510_9SAUR			155
Snake venom metalloproteinase 10 (Fragment);Snake venom metalloproteinase 14 (Fragment);Snake venom metalloproteinase 15 (Fragment);Snake venom metalloproteinase 18 (Fragment);Snake venom metalloproteinase 27 (Fragment);Snake venom metalloproteinase 29 (Fragment);Snake venom metalloproteinase 3 (Fragment);Snake venom metalloproteinase 6 (Fragment);Snake venom metalloproteinase 7 (Fragment);Snake …	SVMP	tr|A0A346CLV5|A0A346CLV5_BORPO;tr|A0A346CLV3|A0A346CLV3_BORPO;tr|A0A346CLU4|A0A346CLU4_BORPO;tr|A0A346CLU1|A0A346CLU1_BORPO;tr|A0A346CLT6|A0A346CLT6_BORPO;tr|A0A346CLT5|A0A346CLT5_BORPO;tr|A0A346CLS9|A0A346CLS9_BORPO;tr|A0A346CLT2|A0A346CLT2_BORPO;tr|A0A346CLU0|A0A346CLU0_BORPO;tr|A0A346CLT3|A0A346CLT3_BORPO	A0A346CLS9_BORPO;A0A346CLT2_BORPO;A0A346CLT3_BORPO;A0A346CLT5_BORPO;A0A346CLT6_BORPO;A0A346CLU0_BORPO;A0A346CLU1_BORPO;A0A346CLU4_BORPO;A0A346CLV3_BORPO;A0A346CLV5_BORPO	Borikenophis portoricensis (Puerto Rican racer) (Alsophis portoricensis)	10875000	0	10093000	5373100	13817000	29840000	13999620			2	1	1	2.6	1.5	1.5	68.642	0	7.2458	1750000000	4	68.7375	tr|A0A346CLV5|A0A346CLV5_BORPO;tr|A0A346CLV3|A0A346CLV3_BORPO;tr|A0A346CLU4|A0A346CLU4_BORPO;tr|A0A346CLU1|A0A346CLU1_BORPO;tr|A0A346CLT6|A0A346CLT6_BORPO;tr|A0A346CLT5|A0A346CLT5_BORPO;tr|A0A346CLS9|A0A346CLS9_BORPO;tr|A0A346CLT2|A0A346CLT2_BORPO;tr|A0A346CLU0|A0A346CLU0_BORPO;tr|A0A346CLT3|A0A346CLT3_BORPO			185
Carinatease-1;Scutatease-1	SVMP	tr|B5KFV7|B5KFV7_9SAUR;tr|B5KFV1|B5KFV1_TROCA	B5KFV1_TROCA;B5KFV7_9SAUR	Notechis scutatus (mainland tiger snake);Tropidechis carinatus (Australian rough-scaled snake)	18645000	9893900	17286000	15276000	51346000	52528000	2.74958e+07	SUBCELLULAR LOCATION: Secreted {ECO:0000256|SAAS:SAAS01211722}.	extracellular region [GO:0005576]	5	2	0	7.4	2	0	68.064	0	34.001	3299500000	99	68.0775	tr|B5KFV7|B5KFV7_9SAUR;tr|B5KFV1|B5KFV1_TROCA			191
Metalloproteinase (Type III) 1 (Metalloproteinase type III 1) (Snake venom metalloproteinase 1)	SVMP	tr|U3EPC7|U3EPC7_MICFL	U3EPC7_MICFL	Micrurus fulvius (Eastern coral snake) (Coluber fulvius)	0	1025200	0	1653400	3417500	0	2.03203e+06	SUBCELLULAR LOCATION: Secreted {ECO:0000256|SAAS:SAAS01211722}.	extracellular region [GO:0005576]	8	1	1	13.4	1.6	1.6	69.036	0	6.5153	188980000	2	69.037	tr|U3EPC7|U3EPC7_MICFL			199
Neprilysin	SVMP	tr|V8NQ76|V8NQ76_OPHHA	V8NQ76_OPHHA	Ophiophagus hannah (King cobra) (Naja hannah)	3249300	3344700	2918600	2449400	3128100	3277400	3061250		integral component of membrane [GO:0016021]	6	6	0	11.9	11.9	0	77.68	0	78.253	679600000	18	77.681	tr|V8NQ76|V8NQ76_OPHHA			227
Snake venom serine protease BmSP (SVSP) (EC 3.4.21.-) (Fragment);Snake venom serine protease NaSP (SVSP) (EC 3.4.21.-) (Fragment)	SVSP	sp|A8QL57|VSP1_BUNMU;sp|A8QL53|VSP1_NAJAT;tr|A0A2D4IIG9|A0A2D4IIG9_MICLE;tr|A0A2D4Q6K9|A0A2D4Q6K9_MICSU;tr|A0A024AYB1|A0A024AYB1_MICIK;tr|V8PCT6|V8PCT6_OPHHA;sp|Q5MCS0|VSPHA_HYDHA;tr|A0A194AT39|A0A194AT39_9SAUR;tr|A0A194AP49|A0A194AP49_9SAUR	VSP1_BUNMU;VSP1_NAJAT	Bungarus multicinctus (Many-banded krait);Naja atra (Chinese cobra)	72080000	76511000	24822000	76546000	103980000	70737000	7.07793e+07	SUBCELLULAR LOCATION: Secreted {ECO:0000250}.	extracellular region [GO:0005576]	3	3	3	18.1	18.1	18.1	31.009	0	137.81	5945500000	36	31.0735	sp|A8QL57|VSP1_BUNMU;sp|A8QL53|VSP1_NAJAT			31
Dipeptidyl peptidase 4;Dipeptidyl peptidase iv;Dipeptidylpeptidase;Dipeptidylpeptidase 4;Venom dipeptidylpeptidase IV	SVSP	tr|V8P9G9|V8P9G9_OPHHA;tr|A6MJH4|A6MJH4_PSETE;tr|A6MJI0|A6MJI0_HOPST;tr|A6MJH7|A6MJH7_PSEAU;tr|A0A098LWW7|A0A098LWW7_9SAUR;tr|A6MJH5|A6MJH5_DEMVE;tr|A0A098LWT3|A0A098LWT3_PYTRG;tr|A6MJH2|A6MJH2_OXYSU;tr|A6MJH3|A6MJH3_OXYMI;tr|A6MJH6|A6MJH6_CRYNI;tr|A6MJI1|A6MJI1_TROCA;tr|A6MJH9|A6MJH9_9SAUR;tr|A0A098M0K7|A0A098M0K7_9SAUR;tr|A0A0F7Z0U1|A0A0F7Z0U1_MICFL;tr|A0A098LYK4|A0A098LYK4_PANGU;tr|A6MJH8|A6MJ…	A0A077LAF7_PROFL;A0A098LWT3_PYTRG;A0A098LWW7_9SAUR;A0A098LYK4_PANGU;A0A098M0K7_9SAUR;A0A0A1WC79_ECHCO;A0A0F7Z0U1_MICFL;A6MJH2_OXYSU;A6MJH3_OXYMI;A6MJH4_PSETE;A6MJH5_DEMVE;A6MJH6_CRYNI;A6MJH7_PSEAU;A6MJH8_PSEPO;A6MJH9_9SAUR;A6MJI0_HOPST;A6MJI1_TROCA;U3TDD4_PROFL;V8P9G9_OPHHA	Cryptophis nigrescens (Eastern small-eyed snake) (Rhinoplocephalus nigrescens);Demansia vestigiata (Lesser black whip snake) (Demansia atra);Echis coloratus (Carpet viper);Hoplocephalus stephensii (Stephens' banded snake);Hypsiglena sp. JMG-2014;Micrurus fulvius (Eastern coral snake) (Coluber fulvius);Notechis scutatus (mainland tiger snake);Opheodrys aestivus;Ophiophagus hannah (King cobra) (Naj…	15900000	10528000	5769500	10558000	14408000	16517000	1.22801e+07		integral component of membrane [GO:0016021]	5	5	5	9	9	9	86.365	0	86.884	2431500000	19	86.405	tr|V8P9G9|V8P9G9_OPHHA;tr|A6MJH4|A6MJH4_PSETE;tr|A6MJI0|A6MJI0_HOPST;tr|A6MJH7|A6MJH7_PSEAU;tr|A0A098LWW7|A0A098LWW7_9SAUR;tr|A6MJH5|A6MJH5_DEMVE;tr|A0A098LWT3|A0A098LWT3_PYTRG;tr|A6MJH2|A6MJH2_OXYSU;tr|A6MJH3|A6MJH3_OXYMI;tr|A6MJH6|A6MJH6_CRYNI;tr|A6MJI1|A6MJI1_TROCA;tr|A6MJH9|A6MJH9_9SAUR;tr|A0A098M0K7|A0A098M0K7_9SAUR;tr|A0A0F7Z0U1|A0A0F7Z0U1_MICFL;tr|A0A098LYK4|A0A098LYK4_PANGU;tr|A6MJH8|A6MJ…			188
Aminopeptidase (EC 3.4.11.-)	SVSP	tr|T1E6L9|T1E6L9_CROHD;tr|A0A0F7ZB46|A0A0F7ZB46_CROAD	A0A0F7ZB46_CROAD;T1E6L9_CROHD	Crotalus adamanteus (Eastern diamondback rattlesnake);Crotalus horridus (Timber rattlesnake)	3879800	7882100	2422100	6944300	10351000	13086000	7427550		endoplasmic reticulum membrane [GO:0005789]	17	4	4	22.3	4.7	4.7	107.4	0	75.562	2272800000	15	107.38	tr|T1E6L9|T1E6L9_CROHD;tr|A0A0F7ZB46|A0A0F7ZB46_CROAD			198
Aminopeptidase (EC 3.4.11.-) (Fragment)	SVSP	tr|V8P2K1|V8P2K1_OPHHA	V8P2K1_OPHHA	Ophiophagus hannah (King cobra) (Naja hannah)	56620000	50194000	63359000	48818000	74087000	63311000	5.93982e+07		endoplasmic reticulum membrane [GO:0005789]	17	17	4	26	26	5.5	91.913	0	323.31	15325000000	110	91.914	tr|V8P2K1|V8P2K1_OPHHA			239
Thaicobrin	Vespryn/ohanin	sp|P82885|VESP_NAJKA	VESP_NAJKA	Naja kaouthia (Monocled cobra) (Naja siamensis)	106710000	119860000	92625000	88869000	72079000	50558000	8.84502e+07	SUBCELLULAR LOCATION: Secreted.	extracellular region [GO:0005576]	2	1	1	24.1	15.7	15.7	12.037	0	323.31	2653500000	18	12.038	sp|P82885|VESP_NAJKA			61
Vespryn;Vespryn isoform 1;Vespryn isoform 1 (Vespryn-1);Vespryn isoform 2;Vespryn isoform 2 (Vespryn-2)	Vespryn/ohanin	tr|B5KLC2|B5KLC2_HOPST;tr|B5KLC1|B5KLC1_PSEAU;tr|B5KLB9|B5KLB9_TROCA;tr|B5KLB8|B5KLB8_CRYNI;tr|B5KLB7|B5KLB7_CRYNI;tr|B5KLB3|B5KLB3_OXYSU;tr|B5KLB1|B5KLB1_9SAUR;tr|B5KLB0|B5KLB0_PSETE;tr|B5KLA9|B5KLA9_PSETE;tr|B5G6F9|B5G6F9_DEMVE;tr|B5G6F8|B5G6F8_DEMVE;tr|A0A1D8BAX9|A0A1D8BAX9_PSEPP;tr|B5KLC0|B5KLC0_PSEPO	A0A1D8BAX9_PSEPP;B5G6F8_DEMVE;B5G6F9_DEMVE;B5KLA9_PSETE;B5KLB0_PSETE;B5KLB1_9SAUR;B5KLB3_OXYSU;B5KLB7_CRYNI;B5KLB8_CRYNI;B5KLB9_TROCA;B5KLC0_PSEPO;B5KLC1_PSEAU;B5KLC2_HOPST	Cryptophis nigrescens (Eastern small-eyed snake) (Rhinoplocephalus nigrescens);Demansia vestigiata (Lesser black whip snake) (Demansia atra);Hoplocephalus stephensii (Stephens' banded snake);Notechis scutatus (mainland tiger snake);Oxyuranus scutellatus (Coastal taipan);Pseudechis australis (Mulga snake) (King brown snake);Pseudechis papuanus (Papuan black snake);Pseudechis porphyriacus (Red-bell…	189000000	202920000	154550000	215740000	124120000	99655000	1.64331e+08			3	3	2	13.7	13.7	8.9	21.097	0	177.08	8873900000	27	21.112	tr|B5KLC2|B5KLC2_HOPST;tr|B5KLC1|B5KLC1_PSEAU;tr|B5KLB9|B5KLB9_TROCA;tr|B5KLB8|B5KLB8_CRYNI;tr|B5KLB7|B5KLB7_CRYNI;tr|B5KLB3|B5KLB3_OXYSU;tr|B5KLB1|B5KLB1_9SAUR;tr|B5KLB0|B5KLB0_PSETE;tr|B5KLA9|B5KLA9_PSETE;tr|B5G6F9|B5G6F9_DEMVE;tr|B5G6F8|B5G6F8_DEMVE;tr|A0A1D8BAX9|A0A1D8BAX9_PSEPP;tr|B5KLC0|B5KLC0_PSEPO			123
Venom nerve growth factor (v-NGF) (vNGF);Venom nerve growth factor (v-NGF) (vNGF) (Cobra nerve growth factor) (cNGF)	VNGF	sp|P01140|NGFV_NAJNA;sp|P61899|NGFV_NAJKA;sp|P61898|NGFV_NAJAT;tr|Q6T6T1|Q6T6T1_BITGA;tr|T1DEA2|T1DEA2_CROOH;tr|R4FIR0|R4FIR0_9SAUR	NGFV_NAJAT;NGFV_NAJKA;NGFV_NAJNA	Naja atra (Chinese cobra);Naja kaouthia (Monocled cobra) (Naja siamensis);Naja naja (Indian cobra)	2777299968	3797700096	2710200064	2707399936	4319600128	3481499904	3298950016	SUBCELLULAR LOCATION: Secreted {ECO:0000269|PubMed:1002678}.;SUBCELLULAR LOCATION: Secreted {ECO:0000269|PubMed:12359255}.;SUBCELLULAR LOCATION: Secreted {ECO:0000269|PubMed:20203422}.	extracellular region [GO:0005576]	9	9	1	68.1	68.1	10.3	13.022	0	323.31	158350000000	380	13.064	sp|P01140|NGFV_NAJNA;sp|P61899|NGFV_NAJKA;sp|P61898|NGFV_NAJAT			44
Venom nerve growth factor 2 (v-NGF-2) (vNGF-2) (Nerve growth factor II)	VNGF	sp|Q5YF89|NGFV2_NAJSP;sp|Q3HXY3|NGFV1_PSEAU;sp|Q3HXY2|NGFV2_PSEAU;sp|Q3HXY1|NGFV3_PSEAU	NGFV2_NAJSP	Naja sputatrix (Malayan spitting cobra) (Naja naja sputatrix)	980350016	559880000	1118300032	972080000	1141400064	1073100032	974185024	SUBCELLULAR LOCATION: Secreted {ECO:0000250|UniProtKB:P61898}.	extracellular region [GO:0005576]	8	1	0	30.7	2.9	0	27.03	0	9.1577	81832000000	16	27.03	sp|Q5YF89|NGFV2_NAJSP			67

## Sheet: peptides Naja mossambica
Sequence	Leading razor protein	Proteins
GLFSEDYTETHYASDGR	sp|A8QL48|VM3_BUNFA	sp|A8QL48|VM3_BUNFA
RSPLEECFR	sp|A8QL51|OXLA_BUNMU	sp|A8QL51|OXLA_BUNMU
SPLEECFR	sp|A8QL51|OXLA_BUNMU	sp|A8QL51|OXLA_BUNMU
FPCAQLLEPGVYTK	sp|A8QL57|VSP1_BUNMU	sp|A8QL57|VSP1_BUNMU;sp|A8QL53|VSP1_NAJAT;tr|A0A024AYB1|A0A024AYB1_MICIK;tr|V8PCT6|V8PCT6_OPHHA
GDSGGPLICDGQIQGIVSWGR	sp|A8QL57|VSP1_BUNMU	sp|A8QL57|VSP1_BUNMU;sp|A8QL53|VSP1_NAJAT
LGVHNVHVHYEDEQIR	sp|A8QL57|VSP1_BUNMU	sp|A8QL57|VSP1_BUNMU;sp|A8QL53|VSP1_NAJAT;tr|A0A2D4IIG9|A0A2D4IIG9_MICLE;tr|A0A2D4Q6K9|A0A2D4Q6K9_MICSU;sp|Q5MCS0|VSPHA_HYDHA;tr|A0A194AT39|A0A194AT39_9SAUR;tr|A0A194AP49|A0A194AP49_9SAUR
YTMGSITSF	sp|A8QL58|OXLA_NAJAT	sp|A8QL58|OXLA_NAJAT
IVDLHNSLR	sp|B0VXV6|CRVP_SISCA	sp|B0VXV6|CRVP_SISCA;tr|F2Q6F6|F2Q6F6_CERGO;tr|A0A194ATN9|A0A194ATN9_SISTE;tr|A0A194ASQ9|A0A194ASQ9_SISTE;tr|A0A194AS36|A0A194AS36_SISMB;tr|A0A194ARS4|A0A194ARS4_SISTE;tr|A0A194AQ87|A0A194AQ87_SISMB;tr|A0A194APW7|A0A194APW7_SISTE;tr|A0A0F7Z2U7|A0A0F7Z2U7_CROAD;sp|F8S0Y4|CRVP_CROAD
EHQEYLLR	sp|D5LMJ3|VM3A_NAJAT	sp|D5LMJ3|VM3A_NAJAT
ERPQCILNK	sp|D5LMJ3|VM3A_NAJAT	sp|D5LMJ3|VM3A_NAJAT;tr|R4FIX4|R4FIX4_9SAUR;tr|A0A2D4H755|A0A2D4H755_MICLE;tr|A0A2D4H715|A0A2D4H715_MICLE;tr|A0A2D4H743|A0A2D4H743_MICLE;tr|A0A2D4H6Z2|A0A2D4H6Z2_MICLE
GDDVSHCR	sp|D5LMJ3|VM3A_NAJAT	sp|D5LMJ3|VM3A_NAJAT
LNFHIALIGLEIWSNQDK	sp|D5LMJ3|VM3A_NAJAT	sp|D5LMJ3|VM3A_NAJAT
ETVLLPR	sp|D6PXE8|VM3B_NAJAT	sp|D6PXE8|VM3B_NAJAT;sp|D3TTC1|VM3KL_NAJAT;tr|R4G2Y6|R4G2Y6_9SAUR;tr|R4FIM1|R4FIM1_9SAUR;tr|V8N4M5|V8N4M5_OPHHA;tr|R4G2Z1|R4G2Z1_9SAUR;tr|R4G2I8|R4G2I8_9SAUR;tr|B5KFV7|B5KFV7_9SAUR;tr|B5KFV1|B5KFV1_TROCA
FEVKPAASVTLK	sp|D6PXE8|VM3B_NAJAT	sp|D6PXE8|VM3B_NAJAT;sp|D3TTC1|VM3KL_NAJAT
GAETECR	sp|D6PXE8|VM3B_NAJAT	sp|D6PXE8|VM3B_NAJAT;sp|D3TTC1|VM3KL_NAJAT;tr|A0A346CLU5|A0A346CLU5_BORPO;tr|A0A346CLU9|A0A346CLU9_BORPO;tr|A0A346CLU8|A0A346CLU8_BORPO;tr|A0A346CLU7|A0A346CLU7_BORPO;tr|A0A346CLU6|A0A346CLU6_BORPO;tr|A0A346CLU2|A0A346CLU2_BORPO;tr|A0A346CLT4|A0A346CLT4_BORPO;tr|A0A346CLT0|A0A346CLT0_BORPO;sp|D5LMJ3|VM3A_NAJAT;tr|A0A346CLV5|A0A346CLV5_BORPO;tr|A0A346CLV3|A0A346CLV3_BORPO;tr|A0A346CLU4|A0A346CLU4_…
PAASVTLK	sp|D6PXE8|VM3B_NAJAT	sp|D6PXE8|VM3B_NAJAT;sp|D3TTC1|VM3KL_NAJAT
AAAFAVQEYNAR	sp|E3P6P4|CYT_NAJKA	sp|E3P6P4|CYT_NAJKA
SVSDPDVQK	sp|E3P6P4|CYT_NAJKA	sp|E3P6P4|CYT_NAJKA;sp|P81714|CYT_NAJAT
VVEAQSQVVAGEK	sp|E3P6P4|CYT_NAJKA	sp|E3P6P4|CYT_NAJKA
FTAYAINGPPVEK	sp|F8J2D3|PLB_DRYCN	tr|V8ND68|V8ND68_OPHHA;sp|F8J2D3|PLB_DRYCN
IIDPQTK	sp|F8J2D3|PLB_DRYCN	sp|F8J2D3|PLB_DRYCN
NAGYIIAQLDGLYMGNLEWAK	sp|F8J2D3|PLB_DRYCN	sp|F8J2D3|PLB_DRYCN
KLDDKVPDTEIETK	sp|I2C090|VCO3_OPHHA	sp|I2C090|VCO3_OPHHA
KYVLPSFEVHLQPSEK	sp|I2C090|VCO3_OPHHA	sp|I2C090|VCO3_OPHHA;tr|A8QL55|A8QL55_OPHHA
TDTEEQILVEAHGDNTPK	sp|I2C090|VCO3_OPHHA	sp|I2C090|VCO3_OPHHA;tr|A8QL55|A8QL55_OPHHA
VSHSEDECLQFK	sp|I2C090|VCO3_OPHHA	sp|I2C090|VCO3_OPHHA;tr|A0A2D4HQU0|A0A2D4HQU0_MICLE;tr|M9T287|M9T287_BOACO;tr|A8QL55|A8QL55_OPHHA
YVLPSFEVHLQPSEK	sp|I2C090|VCO3_OPHHA	sp|I2C090|VCO3_OPHHA;tr|A8QL55|A8QL55_OPHHA
LTCSGGNNKCEAAVCNCDLVAANCFAGAPYIDANYNVNLK	sp|P00602|PA2A1_NAJMO	sp|P00602|PA2A1_NAJMO
CCQVHDNCYGEAEK	sp|P00603|PA2B2_NAJMO	sp|P00602|PA2A1_NAJMO;tr|A0A2D4NMC2|A0A2D4NMC2_9SAUR;sp|P00603|PA2B2_NAJMO;sp|Q9I900|PA2AD_NAJSP;sp|Q92086|PA2AC_NAJSP
GTAVDDLDR	sp|P00603|PA2B2_NAJMO	sp|P00602|PA2A1_NAJMO;sp|P00603|PA2B2_NAJMO
LGCWPYLTLYK	sp|P00603|PA2B2_NAJMO	sp|P00602|PA2A1_NAJMO;sp|P00603|PA2B2_NAJMO
LTCSGGNNK	sp|P00603|PA2B2_NAJMO	sp|P00602|PA2A1_NAJMO;sp|P00603|PA2B2_NAJMO
YECSQGK	sp|P00603|PA2B2_NAJMO	sp|P00602|PA2A1_NAJMO;sp|P00603|PA2B2_NAJMO
YIDANYNINLK	sp|P00603|PA2B2_NAJMO	sp|P00603|PA2B2_NAJMO
CCQVHDNCYEK	sp|P00604|PA2B3_NAJMO	sp|P00604|PA2B3_NAJMO;sp|P00605|PA2B4_NAJNG;sp|P14556|PA2B_NAJPA
GGKGTPVDDLDR	sp|P00604|PA2B3_NAJMO	sp|P00604|PA2B3_NAJMO;sp|P00605|PA2B4_NAJNG;sp|P00599|PA2B1_NAJME
GTPVDDLDR	sp|P00604|PA2B3_NAJMO	sp|P00604|PA2B3_NAJMO;sp|P00605|PA2B4_NAJNG;sp|P00599|PA2B1_NAJME;sp|P0CG57|PA2TC_OXYSC;sp|Q45Z47|PA22_OXYSC;tr|A6MFM6|A6MFM6_DEMVE
LTCSGGNSK	sp|P00604|PA2B3_NAJMO	sp|P00604|PA2B3_NAJMO;sp|P00605|PA2B4_NAJNG
MGCWPYFTLYK	sp|P00604|PA2B3_NAJMO	sp|P00604|PA2B3_NAJMO;sp|P14556|PA2B_NAJPA
NMIHCTVPSR	sp|P00604|PA2B3_NAJMO	sp|P00602|PA2A1_NAJMO;sp|P0DKU4|PA2B2_NAJNG;sp|P0DKU3|PA2B1_NAJNG;sp|P00603|PA2B2_NAJMO;sp|P00604|PA2B3_NAJMO;sp|P00605|PA2B4_NAJNG;sp|P14556|PA2B_NAJPA
YIDANYNINFK	sp|P00604|PA2B3_NAJMO	sp|P00604|PA2B3_NAJMO;sp|P00605|PA2B4_NAJNG
YIDANYNINFKK	sp|P00604|PA2B3_NAJMO	sp|P00604|PA2B3_NAJMO;sp|P00605|PA2B4_NAJNG
ALTMEGNQASWR	sp|P01140|NGFV_NAJNA	sp|P01140|NGFV_NAJNA;sp|P61899|NGFV_NAJKA;sp|P61898|NGFV_NAJAT;tr|Q6T6T1|Q6T6T1_BITGA;tr|T1DEA2|T1DEA2_CROOH;tr|R4FIR0|R4FIR0_9SAUR;sp|Q5YF89|NGFV2_NAJSP;sp|Q3HXY3|NGFV1_PSEAU;sp|Q3HXY2|NGFV2_PSEAU;sp|Q3HXY1|NGFV3_PSEAU
CKNPNPEPSGCR	sp|P01140|NGFV_NAJNA	sp|P01140|NGFV_NAJNA;sp|P61899|NGFV_NAJKA;sp|P61898|NGFV_NAJAT
GIDSSHWNSYCTETDTFIK	sp|P01140|NGFV_NAJNA	sp|P01140|NGFV_NAJNA;sp|P61899|NGFV_NAJKA;sp|P61898|NGFV_NAJAT;sp|Q5YF89|NGFV2_NAJSP
GNTVTVMENVNLDNK	sp|P01140|NGFV_NAJNA	sp|P01140|NGFV_NAJNA;sp|P61899|NGFV_NAJKA;sp|P61898|NGFV_NAJAT;sp|Q5YF89|NGFV2_NAJSP
GNTVTVMENVNLDNKVYK	sp|P01140|NGFV_NAJNA	sp|P01140|NGFV_NAJNA;sp|P61899|NGFV_NAJKA;sp|P61898|NGFV_NAJAT;sp|Q5YF89|NGFV2_NAJSP
IDTACVCVITK	sp|P01140|NGFV_NAJNA	sp|P01140|NGFV_NAJNA;sp|Q5YF89|NGFV2_NAJSP;sp|Q3HXY3|NGFV1_PSEAU;sp|Q3HXY2|NGFV2_PSEAU;sp|Q3HXY1|NGFV3_PSEAU
NPNPEPSGCR	sp|P01140|NGFV_NAJNA	sp|P01140|NGFV_NAJNA;sp|P61899|NGFV_NAJKA;sp|P61898|NGFV_NAJAT
TTATDIKGNTVTVMENVNLDNK	sp|P01140|NGFV_NAJNA	sp|P01140|NGFV_NAJNA;sp|P61899|NGFV_NAJKA;sp|P61898|NGFV_NAJAT;sp|Q5YF89|NGFV2_NAJSP
TTATDIKGNTVTVMENVNLDNKVYK	sp|P01140|NGFV_NAJNA	sp|P01140|NGFV_NAJNA;sp|P61899|NGFV_NAJKA;sp|P61898|NGFV_NAJAT;sp|Q5YF89|NGFV2_NAJSP
GCAATCPVAK	sp|P01399|3NO2D_NAJHA	sp|P01399|3NO2D_NAJHA
GCAATCPVAKPR	sp|P01399|3NO2D_NAJHA	sp|P01399|3NO2D_NAJHA
NGEKICFK	sp|P01399|3NO2D_NAJHA	sp|P01399|3NO2D_NAJHA;sp|C0HJW9|3NO21_NAJKA;sp|P25679|3NO29_NAJKA;sp|P29182|3NO28_NAJNA;sp|P25680|3NO2A_NAJNI;sp|Q9YGI4|3NO22_NAJAT;sp|Q9W7I3|3NO29_NAJSP;sp|Q802B3|3NO28_NAJSP;sp|Q802B2|3NO2A_NAJSP;sp|P82935|3NO2_NAJKA;sp|P60814|3NO2I_NAJAT;sp|O42255|3NO25_NAJSP
EIVECCSTDK	sp|P01400|3NO2B_NAJME	sp|P01400|3NO2B_NAJME;sp|P0DSM9|3NO2N_NAJKA;tr|E2ITZ6|E2ITZ6_NAJAT;sp|Q9YGI2|3NO21_NAJAT;sp|O93422|3NO2H_NAJAT
FYEGNLLGK	sp|P01400|3NO2B_NAJME	sp|P01400|3NO2B_NAJME
LTCLICPEK	sp|P01400|3NO2B_NAJME	sp|P01400|3NO2B_NAJME;sp|P0DSM9|3NO2N_NAJKA
RFYEGNLLGK	sp|P01400|3NO2B_NAJME	sp|P01400|3NO2B_NAJME
CSGGETNCYK	sp|P01431|3S11_NAJMO	sp|P01431|3S11_NAJMO
GCGCPTVK	sp|P01431|3S11_NAJMO	sp|P01431|3S11_NAJMO;sp|P80548|3S11_MICNI;sp|Q7T2I5|3S1EC_LATSE;sp|Q7T2I1|3S110_LATLA;sp|C1IC47|3S13_WALAE;sp|C1IC48|3S14_WALAE;sp|P10457|3S12_LATCO;tr|A0A024AYC2|A0A024AYC2_MICIK;tr|A0A024AXD4|A0A024AXD4_MICIK;tr|F8J2G7|F8J2G7_DRYCN;tr|A0A194ASE0|A0A194ASE0_9SAUR;sp|Q9YGC2|3S11_LATLA;sp|Q9YGC4|3S13_LATLA;sp|Q9YGX1|3S1ED_LATSE;tr|A0A024AX16|A0A024AX16_MICIK;sp|Q90VW1|3S1EB_LATSE;sp|A6MFK6|3S11_DE…
GIELNCCTTDR	sp|P01431|3S11_NAJMO	sp|P01431|3S11_NAJMO
KGIELNCCTTDR	sp|P01431|3S11_NAJMO	sp|P01431|3S11_NAJMO
LECHNQQSSEPPTTTR	sp|P01431|3S11_NAJMO	sp|P01431|3S11_NAJMO
LIPIAYKTCPEGK	sp|P01452|3SA4_NAJMO	sp|P01452|3SA4_NAJMO
MMLASKK	sp|P01452|3SA4_NAJMO	sp|P01452|3SA4_NAJMO
MMLASKKMVPVK	sp|P01452|3SA4_NAJMO	sp|P01452|3SA4_NAJMO
NLCYKMMLASK	sp|P01452|3SA4_NAJMO	sp|P01452|3SA4_NAJMO
YVCCSTDR	sp|P01452|3SA4_NAJMO	sp|P01452|3SA4_NAJMO
YMCCNTNK	sp|P01467|3SA1_NAJMO	sp|P01467|3SA1_NAJMO
AAPMVPVK	sp|P01468|3SA1_NAJPA	sp|P01467|3SA1_NAJMO;sp|P01468|3SA1_NAJPA
AAPMVPVKR	sp|P01468|3SA1_NAJPA	sp|P01467|3SA1_NAJMO;sp|P01468|3SA1_NAJPA
CNQLIPPFWK	sp|P01468|3SA1_NAJPA	sp|P01467|3SA1_NAJMO;sp|P01458|3SA3_NAJNI;sp|P01468|3SA1_NAJPA;sp|P01469|3SA2_NAJMO
GCIDVCPK	sp|P01468|3SA1_NAJPA	sp|P01467|3SA1_NAJMO;sp|P01458|3SA3_NAJNI;sp|Q98957|3SA1A_NAJAT;sp|Q98958|3SA1D_NAJAT;sp|O93471|3SA1_NAJSP;sp|O73857|3SA5A_NAJSP;sp|O73856|3SA4B_NAJSP;sp|P60303|3SA4_NAJKA;sp|Q9W6W9|3SA4N_NAJAT;sp|Q98962|3SA3D_NAJAT;sp|Q91135|3SAPF_NAJAT;sp|Q98961|3SA5_NAJAT;sp|Q98960|3SA3B_NAJAT;sp|Q98959|3SA3A_NAJAT;tr|Q9PS33|Q9PS33_NAJOX;sp|O93473|3SA4A_NAJSP;sp|Q98956|3SA1B_NAJAT;sp|Q91136|3SATF_NAJAT;sp|Q911…
LKCNQLIPPFWK	sp|P01468|3SA1_NAJPA	sp|P01467|3SA1_NAJMO;sp|P01458|3SA3_NAJNI;sp|P01468|3SA1_NAJPA;sp|P01469|3SA2_NAJMO
MTMRAAPMVPVK	sp|P01468|3SA1_NAJPA	sp|P01467|3SA1_NAJMO;sp|P01468|3SA1_NAJPA
NLCYKMTMR	sp|P01468|3SA1_NAJPA	sp|P01467|3SA1_NAJMO;sp|P01468|3SA1_NAJPA;sp|P0DSN1|3SAN_NAJNG;sp|P01469|3SA2_NAJMO;sp|P25517|3SA5_NAJMO
RGCIDVCPK	sp|P01468|3SA1_NAJPA	sp|P01467|3SA1_NAJMO;sp|P01458|3SA3_NAJNI;sp|Q98957|3SA1A_NAJAT;sp|Q98958|3SA1D_NAJAT;sp|O93471|3SA1_NAJSP;sp|O73857|3SA5A_NAJSP;sp|O73856|3SA4B_NAJSP;sp|P60303|3SA4_NAJKA;sp|Q9W6W9|3SA4N_NAJAT;sp|Q98962|3SA3D_NAJAT;sp|Q91135|3SAPF_NAJAT;sp|Q98961|3SA5_NAJAT;sp|Q98960|3SA3B_NAJAT;sp|Q98959|3SA3A_NAJAT;tr|Q9PS33|Q9PS33_NAJOX;sp|O93473|3SA4A_NAJSP;sp|Q98956|3SA1B_NAJAT;sp|Q91136|3SATF_NAJAT;sp|Q911…
YMCCNTDK	sp|P01468|3SA1_NAJPA	sp|P01468|3SA1_NAJPA;sp|P01469|3SA2_NAJMO
GASKVPVK	sp|P01469|3SA2_NAJMO	sp|P01469|3SA2_NAJMO
PQCILNKP	sp|P0DJ42|VM1CR_CROAT	sp|P0DJ42|VM1CR_CROAT;sp|P22796|VM1H2_LACMU;sp|P20897|VM1H2_CRORU;tr|Q7LZP2|Q7LZP2_CROAD;sp|P34179|VM12_CROAD
NVDFNSESTR	sp|P0DL15|CRVPB_NAJHA	sp|P0DL15|CRVPB_NAJHA;sp|P86543|CRVP1_NAJNA;sp|P84806|CRVPP_NAJHH;sp|P0DL16|CRVP_NAJMO;sp|P0DL14|CRVPA_NAJHA
LIPPFWK	sp|P0DSN1|3SAN_NAJNG	sp|P0DSN1|3SAN_NAJNG
LIPPFWKTCPEGK	sp|P0DSN1|3SAN_NAJNG	sp|P0DSN1|3SAN_NAJNG
YMCCTNDK	sp|P0DSN1|3SAN_NAJNG	sp|P0DSN1|3SAN_NAJNG
KLIPLFSK	sp|P25517|3SA5_NAJMO	sp|P25517|3SA5_NAJMO
LIPLFSK	sp|P25517|3SA5_NAJMO	sp|P25517|3SA5_NAJMO
LIPLFSKTCPEGK	sp|P25517|3SA5_NAJMO	sp|P25517|3SA5_NAJMO
TCPEGKNLCYK	sp|P25517|3SA5_NAJMO	sp|P0DSN1|3SAN_NAJNG;sp|P25517|3SA5_NAJMO;sp|P01452|3SA4_NAJMO
YECCDTDR	sp|P25517|3SA5_NAJMO	sp|P25517|3SA5_NAJMO
LECHNQQSSQAPTTKTCSGETNCYK	sp|P60774|3S11_NAJSA	sp|P60774|3S11_NAJSA;sp|P60773|3S11_NAJPH;sp|P60772|3S15_NAJSP;sp|P59276|3S1C_NAJKA
NMLQMEWNSNAAQNAK	sp|P81993|CRVP_BUNCA	sp|P81993|CRVP_BUNCA;tr|C1JZW4|C1JZW4_OPHHA;tr|F2Q6G3|F2Q6G3_BUNCA;tr|F2Q6G2|F2Q6G2_BUNCA;tr|A0A024AX20|A0A024AX20_MICIK;sp|Q7ZZN8|CRVP2_NAJAT;sp|P84808|CRVP2_NAJKA;tr|A0A098LWY0|A0A098LWY0_9SAUR;tr|V8NKT2|V8NKT2_OPHHA
DVIECCSTDK	sp|P82463|3SUC2_NAJKA	sp|P82463|3SUC2_NAJKA
GCAATCPIAENR	sp|P82463|3SUC2_NAJKA	sp|P82463|3SUC2_NAJKA
TVENVGVSQVAPDNPER	sp|P82885|VESP_NAJKA	sp|P82885|VESP_NAJKA
DVDFNSESTR	sp|P84807|CRVPA_NAJHH	sp|P84807|CRVPA_NAJHH
CNKLIPLAYK	sp|P86540|3SA8_NAJNA	sp|P86540|3SA8_NAJNA;sp|P86382|3SA7_NAJNA;sp|P24780|3SA3_NAJNA;sp|P01447|3SA1_NAJNA;sp|P01445|3SA7A_NAJKA;tr|A0A0U5ALB9|A0A0U5ALB9_NAJNA;tr|A0A0U5AL91|A0A0U5AL91_NAJNA;tr|A0A0U4W6K7|A0A0U4W6K7_NAJNA;tr|A0A0U4N5W4|A0A0U4N5W4_NAJNA;sp|P86539|3SA3A_NAJNA;sp|P24779|3SA5_NAJKA;sp|P01446|3SA3_NAJKA
LIPLAYK	sp|P86540|3SA8_NAJNA	sp|P86540|3SA8_NAJNA;sp|P86382|3SA7_NAJNA;sp|P24780|3SA3_NAJNA;sp|P01447|3SA1_NAJNA;sp|P01445|3SA7A_NAJKA;tr|A0A0U5ALB9|A0A0U5ALB9_NAJNA;tr|A0A0U5AL91|A0A0U5AL91_NAJNA;tr|A0A0U4W6K7|A0A0U4W6K7_NAJNA;tr|A0A0U4N5W4|A0A0U4N5W4_NAJNA;sp|P86539|3SA3A_NAJNA;sp|P24779|3SA5_NAJKA;sp|P01446|3SA3_NAJKA;tr|A0A0U5AR60|A0A0U5AR60_NAJNA
LKCNKLIPLAYK	sp|P86540|3SA8_NAJNA	sp|P86540|3SA8_NAJNA;sp|P86382|3SA7_NAJNA;sp|P24780|3SA3_NAJNA;sp|P01447|3SA1_NAJNA;sp|P01445|3SA7A_NAJKA;sp|P86539|3SA3A_NAJNA;sp|P24779|3SA5_NAJKA;sp|P01446|3SA3_NAJKA
AILYNYADEDIYVR	sp|Q01833|CO3_NAJNA	sp|Q01833|CO3_NAJNA;tr|V8N3I6|V8N3I6_OPHHA
AIVTPPVCGNYFVER	sp|Q10749|VM3M1_NAJMO	sp|Q10749|VM3M1_NAJMO
ASCTCGSNK	sp|Q10749|VM3M1_NAJMO	sp|Q10749|VM3M1_NAJMO
DPNYGMVAPGTK	sp|Q10749|VM3M1_NAJMO	sp|Q10749|VM3M1_NAJMO
DRPQCILNK	sp|Q10749|VM3M1_NAJMO	sp|Q10749|VM3M1_NAJMO;tr|B5KFV3|B5KFV3_PSEAU;sp|Q9PVK7|VM3_NAJKA;sp|D3TTC2|VM3H_NAJAT;tr|A0A2H6MYF4|A0A2H6MYF4_MICLE;tr|A0A024AXX7|A0A024AXX7_MICIK;tr|A0A2H6MYZ4|A0A2H6MYZ4_MICLE;sp|A8QL48|VM3_BUNFA;sp|A8QL49|VM3_BUNMU;sp|D6PXE8|VM3B_NAJAT;sp|D3TTC1|VM3KL_NAJAT;tr|R4G2Y6|R4G2Y6_9SAUR;tr|R4FIM1|R4FIM1_9SAUR;tr|A0A346CLU5|A0A346CLU5_BORPO;tr|A0A194AS47|A0A194AS47_9SAUR;tr|A0A2D4K510|A0A2D4K510_9SAU…
DRPQCILNKPSR	sp|Q10749|VM3M1_NAJMO	sp|Q10749|VM3M1_NAJMO
GAGAECR	sp|Q10749|VM3M1_NAJMO	sp|Q10749|VM3M1_NAJMO;tr|A7X4G0|A7X4G0_THRJA;tr|Q9PT47|Q9PT47_9SAUR;tr|A0A1W7RJW8|A0A1W7RJW8_AGKCO;sp|Q9PVK7|VM3_NAJKA
GGVQNPQPETK	sp|Q10749|VM3M1_NAJMO	sp|Q10749|VM3M1_NAJMO;tr|B5KFV3|B5KFV3_PSEAU;tr|R4G2H1|R4G2H1_9SAUR;sp|F8RKV9|VM39_DRYCN;tr|R4FIC4|R4FIC4_DENDV;sp|F8RKW1|VM34_DRYCN;sp|F8RKW0|VM38_DRYCN;tr|B5KFV2|B5KFV2_PSEPO;sp|Q9PVK7|VM3_NAJKA;sp|D3TTC2|VM3H_NAJAT;tr|A0A024AXX7|A0A024AXX7_MICIK;tr|B5KFV6|B5KFV6_OXYMI;tr|B5KFV5|B5KFV5_OXYSU;sp|A8QL48|VM3_BUNFA;sp|D6PXE8|VM3B_NAJAT;sp|D3TTC1|VM3KL_NAJAT;sp|D5LMJ3|VM3A_NAJAT;tr|R4FIX4|R4FIX4_9SA…
GLFSEDYTETHYAPDGR	sp|Q10749|VM3M1_NAJMO	sp|Q10749|VM3M1_NAJMO;tr|B5KFV3|B5KFV3_PSEAU;tr|R4G2H1|R4G2H1_9SAUR;sp|F8RKV9|VM39_DRYCN;tr|R4FIC4|R4FIC4_DENDV;sp|F8RKW1|VM34_DRYCN;sp|F8RKW0|VM38_DRYCN;tr|R4G2W9|R4G2W9_9SAUR;tr|E9JG27|E9JG27_ECHCS;sp|Q9PVK7|VM3_NAJKA;sp|D3TTC2|VM3H_NAJAT;sp|D6PXE8|VM3B_NAJAT;sp|D3TTC1|VM3KL_NAJAT;sp|D5LMJ3|VM3A_NAJAT;tr|R4FIX4|R4FIX4_9SAUR;tr|A0A194AS47|A0A194AS47_9SAUR;tr|V8N413|V8N413_OPHHA;tr|B5KFV7|B5KFV7_…
KSVAVVQDHSK	sp|Q10749|VM3M1_NAJMO	sp|Q10749|VM3M1_NAJMO
LQHEAQCDSGECCEK	sp|Q10749|VM3M1_NAJMO	sp|Q10749|VM3M1_NAJMO;tr|R4FJZ4|R4FJZ4_9SAUR;tr|R4G2Y9|R4G2Y9_9SAUR
NDCDFPELCTGR	sp|Q10749|VM3M1_NAJMO	sp|Q10749|VM3M1_NAJMO
NSMICHCPPPSK	sp|Q10749|VM3M1_NAJMO	sp|Q10749|VM3M1_NAJMO
STSMVAITMAHQMGHNLGMNDDR	sp|Q10749|VM3M1_NAJMO	sp|Q10749|VM3M1_NAJMO
SVAVVQDHSK	sp|Q10749|VM3M1_NAJMO	sp|Q10749|VM3M1_NAJMO
VYEMVNALNTMYR	sp|Q10749|VM3M1_NAJMO	sp|Q10749|VM3M1_NAJMO
YIEFYVVVDNVMYR	sp|Q10749|VM3M1_NAJMO	sp|Q10749|VM3M1_NAJMO
YYESLSEFSSCSVQEHR	sp|Q10749|VM3M1_NAJMO	sp|Q10749|VM3M1_NAJMO
YPVEPSEEGK	sp|Q4JHE2|OXLA_NOTSC	sp|Q4JHE2|OXLA_NOTSC
QYFFETK	sp|Q5YF89|NGFV2_NAJSP	sp|Q5YF89|NGFV2_NAJSP;sp|Q3HXY3|NGFV1_PSEAU;sp|Q3HXY2|NGFV2_PSEAU;sp|Q3HXY1|NGFV3_PSEAU
EIVDLHNSLR	sp|Q7T1K6|CRVP1_NAJAT	sp|P0DL15|CRVPB_NAJHA;sp|P86543|CRVP1_NAJNA;tr|V8N8B4|V8N8B4_OPHHA;sp|Q7T1K6|CRVP1_NAJAT;sp|P84805|CRVP1_NAJKA;sp|Q7ZT98|CRVP_OPHHA
MEWYPEAASNAER	sp|Q7T1K6|CRVP1_NAJAT	sp|Q7T1K6|CRVP1_NAJAT;sp|P84805|CRVP1_NAJKA;sp|Q2XXQ1|CRVP_LEIMD
QKEIVDLHNSLR	sp|Q7T1K6|CRVP1_NAJAT	sp|P0DL15|CRVPB_NAJHA;sp|P86543|CRVP1_NAJNA;tr|V8N8B4|V8N8B4_OPHHA;sp|Q7T1K6|CRVP1_NAJAT;sp|P84805|CRVP1_NAJKA;sp|Q7ZT98|CRVP_OPHHA
QSSCQDDWIK	sp|Q7T1K6|CRVP1_NAJAT	sp|Q7T1K6|CRVP1_NAJAT
VLEGIQCGESIYMSSNAR	sp|Q7T1K6|CRVP1_NAJAT	sp|Q7T1K6|CRVP1_NAJAT;sp|P84805|CRVP1_NAJKA
AWTEIIQLWHDEYK	sp|Q7ZT98|CRVP_OPHHA	sp|Q7ZT98|CRVP_OPHHA
GHVWIGLR	sp|Q90WI6|LECG1_BUNMU	sp|Q90WI6|LECG1_BUNMU
YIWEWTDR	sp|Q90WI6|LECG1_BUNMU	sp|Q90WI6|LECG1_BUNMU;tr|R4G314|R4G314_9SAUR;tr|R4FIR9|R4FIR9_9SAUR;tr|I6LJ76|I6LJ76_AUSSU;tr|D2YVL1|D2YVL1_DEMVE;sp|Q90WI8|LECG1_BUNFA;sp|D2YVJ6|LECG_PSEPO;sp|D2YVI2|LECG_PSEAU
AAFLECCR	sp|Q91132|VCO3_NAJKA	sp|I2C090|VCO3_OPHHA;sp|Q91132|VCO3_NAJKA;tr|A8QL55|A8QL55_OPHHA;tr|Q49HM6|Q49HM6_AUSSU;tr|A0RZG1|A0RZG1_AUSSU;sp|Q0ZZJ6|VCO31_AUSSU;tr|A0A081DUA7|A0A081DUA7_ECHCO;tr|A0RZG2|A0RZG2_AUSSU;sp|A0RZC6|VCO32_AUSSU
ACETNVDYVYK	sp|Q91132|VCO3_NAJKA	sp|Q91132|VCO3_NAJKA
AVPFVIVPLEQGLHDVEIK	sp|Q91132|VCO3_NAJKA	sp|Q91132|VCO3_NAJKA
AVYVLNDK	sp|Q91132|VCO3_NAJKA	sp|I2C090|VCO3_OPHHA;tr|V8N3L4|V8N3L4_OPHHA;sp|Q01833|CO3_NAJNA;tr|A0A2Z4N9Y8|A0A2Z4N9Y8_BOIIR;tr|A0A0B8RZV9|A0A0B8RZV9_BOIIR;tr|A0A346CI96|A0A346CI96_9SAUR;sp|Q91132|VCO3_NAJKA;tr|A8QL54|A8QL54_BUNFA;tr|Q49HM6|Q49HM6_AUSSU;tr|A0RZG1|A0RZG1_AUSSU;sp|Q0ZZJ6|VCO31_AUSSU;tr|A0A081DUA7|A0A081DUA7_ECHCO;tr|A0RZG2|A0RZG2_AUSSU;sp|A0RZC6|VCO32_AUSSU
CQEALNLK	sp|Q91132|VCO3_NAJKA	sp|Q01833|CO3_NAJNA;tr|A0A2Z4N9Y8|A0A2Z4N9Y8_BOIIR;tr|A0A0B8RZV9|A0A0B8RZV9_BOIIR;tr|A0A346CI96|A0A346CI96_9SAUR;tr|Q2XXR5|Q2XXR5_LEIMD;tr|A0A2H6NL04|A0A2H6NL04_MICLE;tr|V8N885|V8N885_OPHHA;sp|Q91132|VCO3_NAJKA;tr|V8NCP4|V8NCP4_OPHHA;tr|A0A182C6D3|A0A182C6D3_9SAUR;tr|A8QL54|A8QL54_BUNFA;tr|Q49HM6|Q49HM6_AUSSU;tr|A0RZG1|A0RZG1_AUSSU;sp|Q0ZZJ6|VCO31_AUSSU
DLTEEPNSQGISSK	sp|Q91132|VCO3_NAJKA	sp|Q91132|VCO3_NAJKA
GIYTPGSPVLYR	sp|Q91132|VCO3_NAJKA	sp|I2C090|VCO3_OPHHA;sp|Q91132|VCO3_NAJKA;tr|A8QL55|A8QL55_OPHHA
GTGLLNK	sp|Q91132|VCO3_NAJKA	sp|I2C090|VCO3_OPHHA;tr|A0A2D4HQU0|A0A2D4HQU0_MICLE;tr|M9T287|M9T287_BOACO;sp|Q91132|VCO3_NAJKA;tr|A0A2D4KNJ4|A0A2D4KNJ4_9SAUR;tr|V8NCP4|V8NCP4_OPHHA;tr|A0A182C6D3|A0A182C6D3_9SAUR;tr|A8QL54|A8QL54_BUNFA;tr|A8QL55|A8QL55_OPHHA;tr|Q49HM6|Q49HM6_AUSSU;tr|A0RZG1|A0RZG1_AUSSU;sp|Q0ZZJ6|VCO31_AUSSU;tr|A0A081DUA7|A0A081DUA7_ECHCO;tr|A0RZG2|A0RZG2_AUSSU;sp|A0RZC6|VCO32_AUSSU
HFEVGFIQPGSVK	sp|Q91132|VCO3_NAJKA	sp|I2C090|VCO3_OPHHA;tr|A0A2D4HQU0|A0A2D4HQU0_MICLE;sp|Q01833|CO3_NAJNA;sp|Q91132|VCO3_NAJKA;tr|A0A2D4KNJ4|A0A2D4KNJ4_9SAUR;tr|A8QL54|A8QL54_BUNFA;tr|A8QL55|A8QL55_OPHHA;tr|Q49HM6|Q49HM6_AUSSU;tr|A0RZG1|A0RZG1_AUSSU;sp|Q0ZZJ6|VCO31_AUSSU;tr|A0A081DUA7|A0A081DUA7_ECHCO
IEEQDGNDIYVMDVLEVIK	sp|Q91132|VCO3_NAJKA	sp|Q91132|VCO3_NAJKA
IIIQGDPVAQIIENSIDGSK	sp|Q91132|VCO3_NAJKA	sp|Q91132|VCO3_NAJKA
INYENALLAR	sp|Q91132|VCO3_NAJKA	sp|Q91132|VCO3_NAJKA;tr|V8NCP4|V8NCP4_OPHHA;tr|A0A2D4I970|A0A2D4I970_MICLE
IPIIDGDGK	sp|Q91132|VCO3_NAJKA	sp|Q91132|VCO3_NAJKA
IWDTIEK	sp|Q91132|VCO3_NAJKA	sp|I2C090|VCO3_OPHHA;sp|Q01833|CO3_NAJNA;tr|A0A2Z4N9Y8|A0A2Z4N9Y8_BOIIR;tr|A0A0B8RZV9|A0A0B8RZV9_BOIIR;tr|A0A346CI96|A0A346CI96_9SAUR;sp|Q91132|VCO3_NAJKA;tr|A8QL54|A8QL54_BUNFA;tr|A8QL55|A8QL55_OPHHA;tr|Q49HM6|Q49HM6_AUSSU;tr|A0RZG1|A0RZG1_AUSSU;sp|Q0ZZJ6|VCO31_AUSSU;tr|A0A081DUA7|A0A081DUA7_ECHCO;tr|A0RZG2|A0RZG2_AUSSU;sp|A0RZC6|VCO32_AUSSU
QLDIFVHDFPR	sp|Q91132|VCO3_NAJKA	sp|I2C090|VCO3_OPHHA;sp|Q91132|VCO3_NAJKA;tr|A8QL55|A8QL55_OPHHA
QNQYVVVQVTGPQVR	sp|Q91132|VCO3_NAJKA	sp|I2C090|VCO3_OPHHA;sp|Q91132|VCO3_NAJKA;tr|A8QL55|A8QL55_OPHHA
SDLLPTK	sp|Q91132|VCO3_NAJKA	sp|Q91132|VCO3_NAJKA
TNHGDLPR	sp|Q91132|VCO3_NAJKA	sp|I2C090|VCO3_OPHHA;sp|Q01833|CO3_NAJNA;tr|A0A2Z4N9Y8|A0A2Z4N9Y8_BOIIR;tr|A0A0B8RZV9|A0A0B8RZV9_BOIIR;sp|Q91132|VCO3_NAJKA;tr|A8QL54|A8QL54_BUNFA;tr|A8QL55|A8QL55_OPHHA
VDMNPAGGMLVTPTIEIPAK	sp|Q91132|VCO3_NAJKA	sp|Q91132|VCO3_NAJKA
VFFIDLQMPYSVVK	sp|Q91132|VCO3_NAJKA	sp|Q91132|VCO3_NAJKA
VNDDYLIWGSR	sp|Q91132|VCO3_NAJKA	sp|Q91132|VCO3_NAJKA
VPDTEIETK	sp|Q91132|VCO3_NAJKA	sp|I2C090|VCO3_OPHHA;sp|Q91132|VCO3_NAJKA
VYSYYNLDEK	sp|Q91132|VCO3_NAJKA	sp|Q91132|VCO3_NAJKA;tr|A0A2D4KNJ4|A0A2D4KNJ4_9SAUR
YEVDNNMAQK	sp|Q91132|VCO3_NAJKA	sp|I2C090|VCO3_OPHHA;sp|Q91132|VCO3_NAJKA;tr|A8QL55|A8QL55_OPHHA
YIQEGDACK	sp|Q91132|VCO3_NAJKA	sp|I2C090|VCO3_OPHHA;sp|Q01833|CO3_NAJNA;tr|A0A2Z4N9Y8|A0A2Z4N9Y8_BOIIR;tr|A0A0B8RZV9|A0A0B8RZV9_BOIIR;tr|A0A346CI96|A0A346CI96_9SAUR;tr|M9T1M5|M9T1M5_CYLRU;sp|Q91132|VCO3_NAJKA;tr|A8QL55|A8QL55_OPHHA;tr|Q49HM6|Q49HM6_AUSSU;tr|A0RZG1|A0RZG1_AUSSU;sp|Q0ZZJ6|VCO31_AUSSU;tr|A0A081DUA7|A0A081DUA7_ECHCO;tr|A0A081DUC5|A0A081DUC5_PYTRG
PMPLNLYQFK	sp|Q9I900|PA2AD_NAJSP	sp|Q9I900|PA2AD_NAJSP;sp|Q92086|PA2AC_NAJSP;sp|P60045|PA2A3_NAJSG;sp|Q92085|PA2NB_NAJSP;sp|Q92084|PA2NA_NAJSP;sp|Q91133|PA2A2_NAJAT;sp|P00598|PA2A1_NAJAT;sp|P00597|PA2A2_NAJKA;sp|P00596|PA2A1_NAJKA
ATLDLFGEWR	sp|Q9PVK7|VM3_NAJKA	sp|Q9PVK7|VM3_NAJKA
CGDGMVCSNR	sp|Q9PVK7|VM3_NAJKA	sp|Q9PVK7|VM3_NAJKA;sp|D3TTC2|VM3H_NAJAT;tr|A0A2H6MYF4|A0A2H6MYF4_MICLE;tr|A0A024AXX7|A0A024AXX7_MICIK;tr|A0A2H6MYK4|A0A2H6MYK4_MICLE;tr|A0A2H6MYZ4|A0A2H6MYZ4_MICLE;tr|B5KFV6|B5KFV6_OXYMI;tr|B5KFV5|B5KFV5_OXYSU;tr|A0A2D4H703|A0A2D4H703_MICLE;tr|A0A2H6MYR1|A0A2H6MYR1_MICLE;tr|A0A2D4P0X4|A0A2D4P0X4_MICSU;tr|A0A194AS47|A0A194AS47_9SAUR;tr|A0A2D4H737|A0A2D4H737_MICLE;tr|U3EPC7|U3EPC7_MICFL
CPIMTNQCIALR	sp|Q9PVK7|VM3_NAJKA	sp|Q9PVK7|VM3_NAJKA;sp|D3TTC2|VM3H_NAJAT;tr|R4G7J0|R4G7J0_9SAUR
DPSYGMVEPGTK	sp|Q9PVK7|VM3_NAJKA	sp|Q9PVK7|VM3_NAJKA;tr|A0A2H6MYF4|A0A2H6MYF4_MICLE;tr|A0A2H6MYK4|A0A2H6MYK4_MICLE
DSCFTLNQR	sp|Q9PVK7|VM3_NAJKA	sp|Q9PVK7|VM3_NAJKA;sp|D3TTC2|VM3H_NAJAT;sp|A8QL48|VM3_BUNFA;sp|A8QL49|VM3_BUNMU
EDDYEEFLEIAR	tr|A0A098LX00|A0A098LX00_PANGU	tr|A0A098LX00|A0A098LX00_PANGU
ENAMLEYLK	tr|A0A098LYQ7|A0A098LYQ7_9SAUR	tr|A0A098LYQ7|A0A098LYQ7_9SAUR;tr|A0A2D4LJA5|A0A2D4LJA5_9SAUR;tr|T1DLA8|T1DLA8_CROHD;tr|J3SC65|J3SC65_CROAD;tr|A0A1W7RHG4|A0A1W7RHG4_AGKCO
ESEVEEWQHR	tr|A0A098LYQ7|A0A098LYQ7_9SAUR	tr|A0A098LYQ7|A0A098LYQ7_9SAUR
FFPEDVSVELIQDITQK	tr|A0A098LYQ7|A0A098LYQ7_9SAUR	tr|A0A098LYQ7|A0A098LYQ7_9SAUR;tr|A0A2D4LJA5|A0A2D4LJA5_9SAUR;tr|T1DLA8|T1DLA8_CROHD;tr|J3SC65|J3SC65_CROAD;tr|A0A1W7RHG4|A0A1W7RHG4_AGKCO
FVIKPIDK	tr|A0A098LYQ7|A0A098LYQ7_9SAUR	tr|A0A098LYQ7|A0A098LYQ7_9SAUR;tr|T1DLA8|T1DLA8_CROHD;tr|J3SC65|J3SC65_CROAD;tr|A0A1W7RHG4|A0A1W7RHG4_AGKCO;tr|A0A2H6N2F1|A0A2H6N2F1_MICLE;tr|U3FBK6|U3FBK6_MICFL;tr|A0A1W7REB0|A0A1W7REB0_AGKCO;tr|A0A0F7Z5G6|A0A0F7Z5G6_CROAD;tr|V8PI56|V8PI56_OPHHA;tr|V8NA37|V8NA37_OPHHA;tr|A0A1W7RFS1|A0A1W7RFS1_AGKCO;tr|A0A0K8RU44|A0A0K8RU44_CROHD;tr|A0A0F7Z658|A0A0F7Z658_CROAD
GTDLWLGVDALGLNIYEK	tr|A0A098LYQ7|A0A098LYQ7_9SAUR	tr|A0A098LYQ7|A0A098LYQ7_9SAUR
IAQDLEMYGINYFEIK	tr|A0A098LYQ7|A0A098LYQ7_9SAUR	tr|A0A098LYQ7|A0A098LYQ7_9SAUR;tr|T1DLA8|T1DLA8_CROHD;tr|J3SC65|J3SC65_CROAD;tr|A0A1W7RHG4|A0A1W7RHG4_AGKCO
IGFPWSEIR	tr|A0A098LYQ7|A0A098LYQ7_9SAUR	tr|A0A098LYQ7|A0A098LYQ7_9SAUR;tr|A0A2D4FSW7|A0A2D4FSW7_MICCO;tr|A0A2D4FSV6|A0A2D4FSV6_MICCO;tr|T1DLA8|T1DLA8_CROHD;tr|J3SC65|J3SC65_CROAD;tr|A0A1W7RHG4|A0A1W7RHG4_AGKCO;tr|A0A2H6N2F1|A0A2H6N2F1_MICLE;tr|U3FBK6|U3FBK6_MICFL;tr|A0A1W7REB0|A0A1W7REB0_AGKCO;tr|A0A0F7Z5G6|A0A0F7Z5G6_CROAD;tr|V8PI56|V8PI56_OPHHA;tr|V8NA37|V8NA37_OPHHA;tr|A0A1W7RFS1|A0A1W7RFS1_AGKCO;tr|A0A0K8RU44|A0A0K8RU44_CROHD;tr|A0…
QLFDQVVK	tr|A0A098LYQ7|A0A098LYQ7_9SAUR	tr|A0A098LYQ7|A0A098LYQ7_9SAUR;tr|A0A2D4LJA5|A0A2D4LJA5_9SAUR;tr|A0A2D4FSW7|A0A2D4FSW7_MICCO;tr|A0A2D4FSV6|A0A2D4FSV6_MICCO;tr|A0A2D4GDP0|A0A2D4GDP0_MICCO;tr|T1DLA8|T1DLA8_CROHD;tr|J3SC65|J3SC65_CROAD;tr|A0A1W7RHG4|A0A1W7RHG4_AGKCO;tr|U3FBK6|U3FBK6_MICFL;tr|A0A1W7REB0|A0A1W7REB0_AGKCO;tr|A0A0F7Z5G6|A0A0F7Z5G6_CROAD;tr|V8PI56|V8PI56_OPHHA;tr|V8NA37|V8NA37_OPHHA;tr|A0A1W7RFS1|A0A1W7RFS1_AGKCO;tr|A0…
RKPDTIEVQQMK	tr|A0A098LYQ7|A0A098LYQ7_9SAUR	tr|A0A098LYQ7|A0A098LYQ7_9SAUR;tr|T1DLA8|T1DLA8_CROHD;tr|J3SC65|J3SC65_CROAD;tr|A0A1W7RHG4|A0A1W7RHG4_AGKCO;tr|A0A2H6N2F1|A0A2H6N2F1_MICLE;tr|A0A2D4GSG5|A0A2D4GSG5_MICCO;tr|U3FBK6|U3FBK6_MICFL;tr|A0A1W7REB0|A0A1W7REB0_AGKCO;tr|A0A0F7Z5G6|A0A0F7Z5G6_CROAD;tr|V8PI56|V8PI56_OPHHA;tr|V8NA37|V8NA37_OPHHA;tr|A0A1W7RFS1|A0A1W7RFS1_AGKCO;tr|A0A0K8RU44|A0A0K8RU44_CROHD;tr|A0A0F7Z658|A0A0F7Z658_CROAD
SPDFIFYAPR	tr|A0A098LYQ7|A0A098LYQ7_9SAUR	tr|A0A098LYQ7|A0A098LYQ7_9SAUR;tr|T1DLA8|T1DLA8_CROHD;tr|J3SC65|J3SC65_CROAD;tr|A0A1W7RHG4|A0A1W7RHG4_AGKCO;tr|A0A2H6N2F1|A0A2H6N2F1_MICLE
SQEQLATELAEYTAR	tr|A0A098LYQ7|A0A098LYQ7_9SAUR	tr|A0A098LYQ7|A0A098LYQ7_9SAUR
TLTDELAQAR	tr|A0A098LYQ7|A0A098LYQ7_9SAUR	tr|A0A098LYQ7|A0A098LYQ7_9SAUR;tr|A0A2H6N249|A0A2H6N249_MICLE;tr|T1DLA8|T1DLA8_CROHD;tr|J3SC65|J3SC65_CROAD;tr|A0A1W7RHG4|A0A1W7RHG4_AGKCO;tr|A0A2H6N2F1|A0A2H6N2F1_MICLE;tr|A0A2D4GSG5|A0A2D4GSG5_MICCO
AELIVQPELK	tr|A0A098LZ81|A0A098LZ81_9SAUR	tr|A0A098LZ81|A0A098LZ81_9SAUR;tr|A0A0F7ZAW6|A0A0F7ZAW6_CROAD;tr|A0A2D4HD83|A0A2D4HD83_MICLE;tr|A0A2D4GKJ7|A0A2D4GKJ7_MICCO;tr|A0A2D4GKJ2|A0A2D4GKJ2_MICCO;tr|A0A2D4HDB9|A0A2D4HDB9_MICLE;tr|A0A2D4NBS7|A0A2D4NBS7_9SAUR
GFFDPNTEENLTYLQLK	tr|A0A098LZ81|A0A098LZ81_9SAUR	tr|A0A098LZ81|A0A098LZ81_9SAUR;tr|A0A0F7ZAW6|A0A0F7ZAW6_CROAD;tr|A0A2D4HD83|A0A2D4HD83_MICLE;tr|V8NTQ8|V8NTQ8_OPHHA;tr|A0A2D4GTI4|A0A2D4GTI4_MICCO;tr|A0A2D4Q4X0|A0A2D4Q4X0_MICSU;tr|A0A2D4MHT2|A0A2D4MHT2_9SAUR
GLVGIEFK	tr|A0A098LZ81|A0A098LZ81_9SAUR	tr|A0A098LZ81|A0A098LZ81_9SAUR;tr|A0A0F7ZAW6|A0A0F7ZAW6_CROAD;tr|A0A2D4HD83|A0A2D4HD83_MICLE;tr|V8NTQ8|V8NTQ8_OPHHA;tr|A0A2D4GTI4|A0A2D4GTI4_MICCO;tr|A0A2D4Q4X0|A0A2D4Q4X0_MICSU;tr|A0A2D4MHT2|A0A2D4MHT2_9SAUR;tr|A0A2D4KCG6|A0A2D4KCG6_9SAUR
LLEAQIATGGIIDPK	tr|A0A098LZ81|A0A098LZ81_9SAUR	tr|A0A098LZ81|A0A098LZ81_9SAUR;tr|A0A0F7ZAW6|A0A0F7ZAW6_CROAD;tr|A0A2D4HD83|A0A2D4HD83_MICLE;tr|V8NTQ8|V8NTQ8_OPHHA;tr|A0A2D4GTI4|A0A2D4GTI4_MICCO;tr|A0A2D4Q4X0|A0A2D4Q4X0_MICSU;tr|A0A2D4MHT2|A0A2D4MHT2_9SAUR;tr|A0A2D4KCG6|A0A2D4KCG6_9SAUR
LLQLQEQMR	tr|A0A098LZ81|A0A098LZ81_9SAUR	tr|A0A098LZ81|A0A098LZ81_9SAUR;tr|A0A0F7ZAW6|A0A0F7ZAW6_CROAD;tr|A0A2D4HD83|A0A2D4HD83_MICLE;tr|A0A2D4GKJ7|A0A2D4GKJ7_MICCO;tr|A0A2D4GKJ2|A0A2D4GKJ2_MICCO;tr|A0A2D4HDB9|A0A2D4HDB9_MICLE
LTYEIEDEK	tr|A0A098LZ81|A0A098LZ81_9SAUR	tr|A0A098LZ81|A0A098LZ81_9SAUR;tr|A0A0F7ZAW6|A0A0F7ZAW6_CROAD;tr|A0A2D4HD83|A0A2D4HD83_MICLE;tr|V8NTQ8|V8NTQ8_OPHHA;tr|A0A2D4P3Q3|A0A2D4P3Q3_MICSU
LTYEIEDEKR	tr|A0A098LZ81|A0A098LZ81_9SAUR	tr|A0A098LZ81|A0A098LZ81_9SAUR;tr|A0A0F7ZAW6|A0A0F7ZAW6_CROAD;tr|A0A2D4HD83|A0A2D4HD83_MICLE;tr|V8NTQ8|V8NTQ8_OPHHA;tr|A0A2D4P3Q3|A0A2D4P3Q3_MICSU
QLQNIIQATSR	tr|A0A098LZ81|A0A098LZ81_9SAUR	tr|A0A098LZ81|A0A098LZ81_9SAUR;tr|A0A2D4GKJ7|A0A2D4GKJ7_MICCO;tr|A0A2D4GKJ2|A0A2D4GKJ2_MICCO
AAVPSGASTGIYEALELR	tr|A0A098M1T2|A0A098M1T2_9SAUR	tr|A0A098M1T2|A0A098M1T2_9SAUR;tr|A0A0B8RYL7|A0A0B8RYL7_BOIIR;tr|A0A2D4P3I8|A0A2D4P3I8_MICSU;tr|T1DDS0|T1DDS0_CROHD;tr|U3FZJ5|U3FZJ5_MICFL;tr|A0A2D4MJC6|A0A2D4MJC6_9SAUR;tr|A0A1W7RJI2|A0A1W7RJI2_AGKCO;tr|A0A0K8S435|A0A0K8S435_CROHD;tr|J3SBT0|J3SBT0_CROAD;tr|A0A2D4J3B9|A0A2D4J3B9_MICLE;tr|A0A2H6N5M0|A0A2H6N5M0_MICLE;tr|A0A2H6N5Z6|A0A2H6N5Z6_MICLE;sp|Q9W7L0|ENOA_PYTRG;tr|A0A2D4KNH8|A0A2D4KNH8_9SAUR…
DATNVGDEGGFAPNILENK	tr|A0A098M1T2|A0A098M1T2_9SAUR	tr|A0A098M1T2|A0A098M1T2_9SAUR;tr|A0A0B8RYL7|A0A0B8RYL7_BOIIR;tr|A0A2D4P3I8|A0A2D4P3I8_MICSU;tr|T1DDS0|T1DDS0_CROHD;tr|U3FZJ5|U3FZJ5_MICFL;tr|A0A2D4MJC6|A0A2D4MJC6_9SAUR;tr|A0A1W7RJI2|A0A1W7RJI2_AGKCO;tr|A0A0K8S435|A0A0K8S435_CROHD;tr|J3SBT0|J3SBT0_CROAD;sp|Q9W7L0|ENOA_PYTRG;tr|A0A2D4HLA6|A0A2D4HLA6_MICLE;tr|A0A2D4G3L9|A0A2D4G3L9_MICCO
LMIDMDGSENK	tr|A0A098M1T2|A0A098M1T2_9SAUR	tr|A0A098M1T2|A0A098M1T2_9SAUR;tr|A0A0B8RYL7|A0A0B8RYL7_BOIIR;tr|A0A2D4P3I8|A0A2D4P3I8_MICSU;tr|T1DDS0|T1DDS0_CROHD;tr|U3FZJ5|U3FZJ5_MICFL;tr|A0A2D4MJC6|A0A2D4MJC6_9SAUR;tr|A0A1W7RJI2|A0A1W7RJI2_AGKCO;tr|A0A0K8S435|A0A0K8S435_CROHD;tr|J3SBT0|J3SBT0_CROAD;tr|A0A2D4J3B9|A0A2D4J3B9_MICLE;tr|A0A2H6N5M0|A0A2H6N5M0_MICLE;tr|A0A2H6N5Z6|A0A2H6N5Z6_MICLE;tr|A0A2D4KNH8|A0A2D4KNH8_9SAUR;tr|A0A2D4KNH4|A0A2D4…
YISPDQLADLYK	tr|A0A098M1T2|A0A098M1T2_9SAUR	tr|A0A098M1T2|A0A098M1T2_9SAUR;tr|A0A0B8RYL7|A0A0B8RYL7_BOIIR;tr|V8NHD0|V8NHD0_OPHHA
ADAELYLGPK	tr|A0A0B8RPR5|A0A0B8RPR5_BOIIR	tr|A0A0B8RPR5|A0A0B8RPR5_BOIIR;tr|Q1EL74|Q1EL74_BOAFU;tr|Q1EL76|Q1EL76_NATNA
SAGWLIPVGTLLSK	tr|A0A0B8RPR5|A0A0B8RPR5_BOIIR	tr|A0A0B8RPR5|A0A0B8RPR5_BOIIR
ITTAEWNDEQLYK	tr|A0A0B8RRA8|A0A0B8RRA8_BOIIR	tr|A0A0B8RRA8|A0A0B8RRA8_BOIIR
LKPLMVSLDFQK	tr|A0A0B8RRV3|A0A0B8RRV3_BOIIR	tr|A0A0B8RRV3|A0A0B8RRV3_BOIIR;tr|J3SBR2|J3SBR2_CROAD
SDEGCIITR	tr|A0A0B8RRV3|A0A0B8RRV3_BOIIR	tr|A0A0B8RRV3|A0A0B8RRV3_BOIIR
NQIVFPAGILQPPFFSASQPK	tr|A0A0B8RU83|A0A0B8RU83_BOIIR	tr|A0A0B8RU83|A0A0B8RU83_BOIIR
TLEELSWMDAETK	tr|A0A0B8RU83|A0A0B8RU83_BOIIR	tr|A0A0B8RU83|A0A0B8RU83_BOIIR
GQPFANVFSISDGPVGK	tr|A0A0B8RUU4|A0A0B8RUU4_BOIIR	tr|A0A0B8RUU4|A0A0B8RUU4_BOIIR
VGVNGFGR	tr|A0A0B8RXN7|A0A0B8RXN7_BOIIR	tr|A0A0B8RXN7|A0A0B8RXN7_BOIIR
VIHDNYGIVEGLMTTVHAITATQK	tr|A0A0B8RXN7|A0A0B8RXN7_BOIIR	tr|A0A0B8RXN7|A0A0B8RXN7_BOIIR;tr|K9JA69|K9JA69_DABRR;tr|K9JA47|K9JA47_DABRR;tr|A0A286S0E5|A0A286S0E5_GLOIT;tr|A0A1W7RH86|A0A1W7RH86_AGKCO;tr|Q76B31|Q76B31_LATSE;tr|A0A2D4MN18|A0A2D4MN18_9SAUR;tr|U3FZH4|U3FZH4_MICFL
VIISAPSADAPMFVMGVNHEK	tr|A0A0B8RXN7|A0A0B8RXN7_BOIIR	tr|A0A0B8RXN7|A0A0B8RXN7_BOIIR;tr|K9JA69|K9JA69_DABRR;tr|K9JA47|K9JA47_DABRR;tr|A0A286S0E5|A0A286S0E5_GLOIT;tr|A0A1W7RH86|A0A1W7RH86_AGKCO;tr|A0A098M010|A0A098M010_9SAUR;tr|T1E6G6|T1E6G6_CROHD;tr|J3SEF4|J3SEF4_CROAD
VIPELNGK	tr|A0A0B8RXN7|A0A0B8RXN7_BOIIR	tr|A0A0B8RXN7|A0A0B8RXN7_BOIIR;tr|A0A098M010|A0A098M010_9SAUR
YDAMALGNHEFDNGLDGLLDPLLK	tr|A0A0B8RXZ9|A0A0B8RXZ9_BOIIR	tr|A0A0B8RXZ9|A0A0B8RXZ9_BOIIR
ASAATTAIVTAR	tr|A0A0B8RY19|A0A0B8RY19_BOIIR	tr|A0A0B8RY19|A0A0B8RY19_BOIIR;tr|A0A2D4K4C3|A0A2D4K4C3_9SAUR;tr|A0A2D4K4B4|A0A2D4K4B4_9SAUR;tr|A0A2H6NF50|A0A2H6NF50_MICLE
FTAEAETDLKEPLK	tr|A0A0B8RY19|A0A0B8RY19_BOIIR	tr|A0A0B8RY19|A0A0B8RY19_BOIIR;tr|A0A2D4K4C3|A0A2D4K4C3_9SAUR;tr|A0A2D4K4B4|A0A2D4K4B4_9SAUR;tr|A0A2H6NF50|A0A2H6NF50_MICLE
HNPTGAVLFMGQITKP	tr|A0A0B8RY19|A0A0B8RY19_BOIIR	tr|A0A0B8RY19|A0A0B8RY19_BOIIR;tr|A0A2D4K4C3|A0A2D4K4C3_9SAUR;tr|A0A2D4K4B4|A0A2D4K4B4_9SAUR;tr|A0A2H6NF50|A0A2H6NF50_MICLE
IANIVFANSGLK	tr|A0A0B8RY19|A0A0B8RY19_BOIIR	tr|A0A0B8RY19|A0A0B8RY19_BOIIR;tr|A0A2D4K4B4|A0A2D4K4B4_9SAUR;tr|A0A2H6NF50|A0A2H6NF50_MICLE
IEVSEDGTK	tr|A0A0B8RY19|A0A0B8RY19_BOIIR	tr|A0A0B8RY19|A0A0B8RY19_BOIIR;tr|A0A2D4K4C3|A0A2D4K4C3_9SAUR;tr|A0A2D4K4B4|A0A2D4K4B4_9SAUR;tr|A0A2H6NF50|A0A2H6NF50_MICLE
LVVINAVYFK	tr|A0A0B8RY19|A0A0B8RY19_BOIIR	tr|A0A0B8RY19|A0A0B8RY19_BOIIR;tr|A0A2D4K4B4|A0A2D4K4B4_9SAUR;tr|A0A2H6NF50|A0A2H6NF50_MICLE
NSEVFQCPVK	tr|A0A0B8RY19|A0A0B8RY19_BOIIR	tr|A0A0B8RY19|A0A0B8RY19_BOIIR;tr|A0A2D4K4B4|A0A2D4K4B4_9SAUR;tr|A0A2H6NF50|A0A2H6NF50_MICLE
SENIYVSQLLQK	tr|A0A0B8RY19|A0A0B8RY19_BOIIR	tr|A0A0B8RY19|A0A0B8RY19_BOIIR
TIQSWMTTMVQK	tr|A0A0B8RY19|A0A0B8RY19_BOIIR	tr|A0A0B8RY19|A0A0B8RY19_BOIIR;tr|A0A2D4K4C3|A0A2D4K4C3_9SAUR;tr|A0A2D4K4B4|A0A2D4K4B4_9SAUR;tr|A0A2H6NF50|A0A2H6NF50_MICLE
TYQVPMLAQLSVFR	tr|A0A0B8RY19|A0A0B8RY19_BOIIR	tr|A0A0B8RY19|A0A0B8RY19_BOIIR;tr|A0A2D4K4B4|A0A2D4K4B4_9SAUR;tr|A0A2H6NF50|A0A2H6NF50_MICLE
MSGRKAPEGK	tr|A0A0F7YZ38|A0A0F7YZ38_MICFL	tr|A0A0F7YZ38|A0A0F7YZ38_MICFL
ESTLHLVLR	tr|A0A0F7Z3D0|A0A0F7Z3D0_CROAD	tr|A0A0F7Z3D0|A0A0F7Z3D0_CROAD;tr|A0A2H6NK41|A0A2H6NK41_MICLE;tr|J3SFK6|J3SFK6_CROAD;tr|A0A2D4G0L1|A0A2D4G0L1_MICCO;tr|A0A2D4N0Y5|A0A2D4N0Y5_9SAUR;tr|A0A0B8RWD5|A0A0B8RWD5_BOIIR;tr|A0A1W7RDR4|A0A1W7RDR4_AGKCO;tr|U3F6K5|U3F6K5_MICFL;tr|A0A2D4G0P2|A0A2D4G0P2_MICCO;tr|A0A2D4N2W9|A0A2D4N2W9_9SAUR;tr|T1DL81|T1DL81_CROHD;tr|J3S0S4|J3S0S4_CROAD;tr|A0A2D4NTF5|A0A2D4NTF5_MICSU;tr|U3FZ24|U3FZ24_MICFL;tr|U3…
TITLEVEPSDTIENVK	tr|A0A0F7Z3D0|A0A0F7Z3D0_CROAD	tr|A0A0F7Z3D0|A0A0F7Z3D0_CROAD;tr|A0A2H6NK41|A0A2H6NK41_MICLE;tr|J3SFK6|J3SFK6_CROAD;tr|A0A2D4G0L1|A0A2D4G0L1_MICCO;tr|A0A2D4N0Y5|A0A2D4N0Y5_9SAUR;tr|A0A0B8RWD5|A0A0B8RWD5_BOIIR;tr|A0A1W7RDR4|A0A1W7RDR4_AGKCO;tr|U3F6K5|U3F6K5_MICFL;tr|A0A2D4G0P2|A0A2D4G0P2_MICCO;tr|A0A2D4N2W9|A0A2D4N2W9_9SAUR;tr|T1DL81|T1DL81_CROHD;tr|J3S0S4|J3S0S4_CROAD;tr|A0A2D4NTF5|A0A2D4NTF5_MICSU;tr|U3FZ24|U3FZ24_MICFL;tr|U3…
TLSDYNIQK	tr|A0A0F7Z3D0|A0A0F7Z3D0_CROAD	tr|A0A0F7Z3D0|A0A0F7Z3D0_CROAD;tr|A0A2H6NK41|A0A2H6NK41_MICLE;tr|J3SFK6|J3SFK6_CROAD;tr|A0A2D4G0L1|A0A2D4G0L1_MICCO;tr|A0A2D4N0Y5|A0A2D4N0Y5_9SAUR;tr|A0A0B8RWD5|A0A0B8RWD5_BOIIR;tr|A0A1W7RDR4|A0A1W7RDR4_AGKCO;tr|U3F6K5|U3F6K5_MICFL;tr|A0A2D4G0P2|A0A2D4G0P2_MICCO;tr|A0A2D4N2W9|A0A2D4N2W9_9SAUR;tr|T1DL81|T1DL81_CROHD;tr|J3S0S4|J3S0S4_CROAD;tr|A0A2D4NTF5|A0A2D4NTF5_MICSU;tr|U3FZ24|U3FZ24_MICFL;tr|U3…
LMNQNMDILEDAIQK	tr|A0A0F7Z6I9|A0A0F7Z6I9_CROAD	tr|A0A0F7Z6I9|A0A0F7Z6I9_CROAD;tr|V8N7Y3|V8N7Y3_OPHHA
SCEPFIYHGCPGNR	tr|A0A182C5R8|A0A182C5R8_9SAUR	tr|A0A182C5R8|A0A182C5R8_9SAUR
YHTIEECQR	tr|A0A182C5R8|A0A182C5R8_9SAUR	tr|A0A182C5R8|A0A182C5R8_9SAUR;tr|A0A098M187|A0A098M187_9SAUR;tr|V8N7H9|V8N7H9_OPHHA
FDEIVGGFDR	tr|A0A194ARE6|A0A194ARE6_9SAUR	tr|A0A194ARE6|A0A194ARE6_9SAUR;tr|A0A194ASA8|A0A194ASA8_9SAUR
PLGECFREADYEEFLEIAR	tr|A0A194ARE6|A0A194ARE6_9SAUR	tr|A0A194ARE6|A0A194ARE6_9SAUR;tr|A0A2U8QPE6|A0A2U8QPE6_MICMP;tr|A0A2U8QNU6|A0A2U8QNU6_MICMP;tr|A0A2U8QNR3|A0A2U8QNR3_MICMP;tr|A0A2U8QNR7|A0A2U8QNR7_MICMP;tr|A0A2U8QNR6|A0A2U8QNR6_MICMP;tr|A0A2U8QNR2|A0A2U8QNR2_MICMP
RFDEIVGGFDR	tr|A0A194ARE6|A0A194ARE6_9SAUR	tr|A0A194ARE6|A0A194ARE6_9SAUR;tr|A0A194ASA8|A0A194ASA8_9SAUR
DDCDLPELCTGR	tr|A0A194AS47|A0A194AS47_9SAUR	tr|A0A194AS47|A0A194AS47_9SAUR;tr|A0A2D4H737|A0A2D4H737_MICLE;tr|A0A2D4K510|A0A2D4K510_9SAUR;tr|U3EPC7|U3EPC7_MICFL
HQGETYFIEPLK	tr|A0A194AS47|A0A194AS47_9SAUR	sp|A8QL48|VM3_BUNFA;sp|A8QL49|VM3_BUNMU;tr|A0A194AS47|A0A194AS47_9SAUR;tr|A0A2D4H737|A0A2D4H737_MICLE;tr|V8N413|V8N413_OPHHA;tr|A0A2D4K510|A0A2D4K510_9SAUR;tr|U3EPC7|U3EPC7_MICFL
KYIEFYVVVDNR	tr|A0A194AS47|A0A194AS47_9SAUR	tr|A0A194AS47|A0A194AS47_9SAUR;tr|U3EPC7|U3EPC7_MICFL
SAECPTDSFQR	tr|A0A194AS47|A0A194AS47_9SAUR	tr|A0A194AS47|A0A194AS47_9SAUR;tr|A0A2D4H737|A0A2D4H737_MICLE
YIEFYVVVDNR	tr|A0A194AS47|A0A194AS47_9SAUR	tr|A0A194AS47|A0A194AS47_9SAUR;tr|U3EPC7|U3EPC7_MICFL
NGQPCLNNEGYCYNGK	tr|A0A194ATS1|A0A194ATS1_SISMB	tr|A0A194ATS1|A0A194ATS1_SISMB;tr|A0A194AS35|A0A194AS35_SISMB
ISMMTLQK	tr|A0A1C9ZSN8|A0A1C9ZSN8_9SAUR	tr|A0A1C9ZSN8|A0A1C9ZSN8_9SAUR
HPEAEMAQNSVR	tr|A0A1W7RGG6|A0A1W7RGG6_AGKCO	tr|A0A1W7RGG6|A0A1W7RGG6_AGKCO;tr|T1E5E5|T1E5E5_CROHD;tr|A0A0B8RXE4|A0A0B8RXE4_BOIIR;tr|V8P2P2|V8P2P2_OPHHA;tr|A0A2D4NEZ6|A0A2D4NEZ6_9SAUR;tr|A0A0F7ZDJ6|A0A0F7ZDJ6_CROAD
ISEDKNPDYR	tr|A0A1W7RGG6|A0A1W7RGG6_AGKCO	tr|A0A1W7RGG6|A0A1W7RGG6_AGKCO;tr|T1E5E5|T1E5E5_CROHD;tr|A0A0B8RXE4|A0A0B8RXE4_BOIIR;tr|V8P2P2|V8P2P2_OPHHA;tr|A0A2D4NEZ6|A0A2D4NEZ6_9SAUR;tr|A0A0F7ZDJ6|A0A0F7ZDJ6_CROAD
NEGTATYAAAVLFR	tr|A0A1W7RGG6|A0A1W7RGG6_AGKCO	tr|A0A1W7RGG6|A0A1W7RGG6_AGKCO;tr|T1E5E5|T1E5E5_CROHD;tr|A0A0B8RXE4|A0A0B8RXE4_BOIIR;tr|V8P2P2|V8P2P2_OPHHA;tr|A0A2D4NEZ6|A0A2D4NEZ6_9SAUR;tr|A0A0F7ZDJ6|A0A0F7ZDJ6_CROAD
SAIVHLINYQDDAELATR	tr|A0A1W7RGG6|A0A1W7RGG6_AGKCO	tr|A0A1W7RGG6|A0A1W7RGG6_AGKCO;tr|T1E5E5|T1E5E5_CROHD;tr|A0A0B8RXE4|A0A0B8RXE4_BOIIR;tr|V8P2P2|V8P2P2_OPHHA;tr|A0A2D4NEZ6|A0A2D4NEZ6_9SAUR;tr|A0A0F7ZDJ6|A0A0F7ZDJ6_CROAD
TMQNTSDLDTAR	tr|A0A1W7RGG6|A0A1W7RGG6_AGKCO	tr|A0A1W7RGG6|A0A1W7RGG6_AGKCO;tr|T1E5E5|T1E5E5_CROHD;tr|A0A0B8RXE4|A0A0B8RXE4_BOIIR;tr|V8P2P2|V8P2P2_OPHHA;tr|A0A2D4NEZ6|A0A2D4NEZ6_9SAUR
VSVELTNSLFK	tr|A0A1W7RGG6|A0A1W7RGG6_AGKCO	tr|A0A1W7RGG6|A0A1W7RGG6_AGKCO;tr|T1E5E5|T1E5E5_CROHD;tr|A0A0B8RXE4|A0A0B8RXE4_BOIIR;tr|V8P2P2|V8P2P2_OPHHA;tr|A0A2D4NEZ6|A0A2D4NEZ6_9SAUR;tr|A0A0F7ZDJ6|A0A0F7ZDJ6_CROAD
ILMVGLDAAGK	tr|A0A1W7RJJ5|A0A1W7RJJ5_AGKCO	tr|A0A1W7RJJ5|A0A1W7RJJ5_AGKCO;tr|V8PHQ3|V8PHQ3_OPHHA;tr|V8PEH4|V8PEH4_OPHHA;tr|U3FZT3|U3FZT3_MICFL;tr|U3F9D1|U3F9D1_MICFL;tr|T1E6M2|T1E6M2_CROHD;tr|T1DMG6|T1DMG6_CROHD;tr|J3SDZ1|J3SDZ1_CROAD;tr|J3SBS5|J3SBS5_CROAD;tr|A0A2H6N1Y4|A0A2H6N1Y4_MICLE;tr|A0A1W7RJL3|A0A1W7RJL3_AGKCO;tr|A0A1W7RJI3|A0A1W7RJI3_AGKCO;tr|A0A0B8RZT3|A0A0B8RZT3_BOIIR;tr|A0A0B8RSM7|A0A0B8RSM7_BOIIR;tr|A0A098M1U0|A0A098M1U0_9SAU…
LGEIVTTIPTIGFNVETVEYK	tr|A0A1W7RJJ5|A0A1W7RJJ5_AGKCO	tr|A0A1W7RJJ5|A0A1W7RJJ5_AGKCO;tr|V8PHQ3|V8PHQ3_OPHHA;tr|V8PEH4|V8PEH4_OPHHA;tr|U3FZT3|U3FZT3_MICFL;tr|U3F9D1|U3F9D1_MICFL;tr|T1E6M2|T1E6M2_CROHD;tr|T1DMG6|T1DMG6_CROHD;tr|J3SDZ1|J3SDZ1_CROAD;tr|J3SBS5|J3SBS5_CROAD;tr|A0A2H6N1Y4|A0A2H6N1Y4_MICLE;tr|A0A1W7RJL3|A0A1W7RJL3_AGKCO;tr|A0A1W7RJI3|A0A1W7RJI3_AGKCO;tr|A0A0B8RZT3|A0A0B8RZT3_BOIIR;tr|A0A0B8RSM7|A0A0B8RSM7_BOIIR;tr|A0A098M1U0|A0A098M1U0_9SAU…
NISFTVWDVGGQDK	tr|A0A1W7RJJ5|A0A1W7RJJ5_AGKCO	tr|A0A1W7RJJ5|A0A1W7RJJ5_AGKCO;tr|V8PHQ3|V8PHQ3_OPHHA;tr|V8PEH4|V8PEH4_OPHHA;tr|U3FZT3|U3FZT3_MICFL;tr|U3F9D1|U3F9D1_MICFL;tr|T1E6M2|T1E6M2_CROHD;tr|T1DMG6|T1DMG6_CROHD;tr|J3SDZ1|J3SDZ1_CROAD;tr|J3SBS5|J3SBS5_CROAD;tr|A0A2H6N1Y4|A0A2H6N1Y4_MICLE;tr|A0A1W7RJL3|A0A1W7RJL3_AGKCO;tr|A0A1W7RJI3|A0A1W7RJI3_AGKCO;tr|A0A0B8RZT3|A0A0B8RZT3_BOIIR;tr|A0A0B8RSM7|A0A0B8RSM7_BOIIR;tr|A0A098M1U0|A0A098M1U0_9SAU…
AATYFWPGSEVK	tr|A0A2D0TC04|A0A2D0TC04_NAJAT	tr|A0A2D0TC04|A0A2D0TC04_NAJAT;tr|A0A2D4P521|A0A2D4P521_MICSU;tr|A0A0B8RU55|A0A0B8RU55_BOIIR;tr|A0A346CLX5|A0A346CLX5_BORPO;tr|W8E7D1|W8E7D1_MACLB;tr|A0A2D4FR34|A0A2D4FR34_MICCO;tr|A0A2D4K5D9|A0A2D4K5D9_9SAUR;tr|A0A2D4P571|A0A2D4P571_MICSU;tr|A0A0F7YYZ8|A0A0F7YYZ8_MICFL;tr|U3FAB3|U3FAB3_MICFL;tr|A0A194ARD7|A0A194ARD7_9SAUR;tr|T2HRT4|T2HRT4_PROFL;tr|A0A1W7RBB0|A0A1W7RBB0_CROAD;tr|A0A1L8D6B7|A0A1L8…
AEYLETWDTLMPNINK	tr|A0A2D0TC04|A0A2D0TC04_NAJAT	tr|A0A2D0TC04|A0A2D0TC04_NAJAT;tr|A0A0B8RU55|A0A0B8RU55_BOIIR;tr|A0A2D4FR34|A0A2D4FR34_MICCO;tr|A0A2D4K5D9|A0A2D4K5D9_9SAUR;tr|A0A0F7YYZ8|A0A0F7YYZ8_MICFL;tr|U3FAB3|U3FAB3_MICFL;tr|A0A194ARD7|A0A194ARD7_9SAUR
CSSITDLEAVNQR	tr|A0A2D0TC04|A0A2D0TC04_NAJAT	tr|A0A2D0TC04|A0A2D0TC04_NAJAT;tr|A0A2D4P521|A0A2D4P521_MICSU;tr|A0A2H6N6S6|A0A2H6N6S6_MICLE;tr|A0A2D4FR34|A0A2D4FR34_MICCO;tr|A0A2D4K5D9|A0A2D4K5D9_9SAUR;tr|A0A2D4P571|A0A2D4P571_MICSU;tr|A0A0F7YYZ8|A0A0F7YYZ8_MICFL;tr|U3FAB3|U3FAB3_MICFL;tr|A0A194ARD7|A0A194ARD7_9SAUR
DFYTFDSEAIVK	tr|A0A2D0TC04|A0A2D0TC04_NAJAT	tr|A0A2D0TC04|A0A2D0TC04_NAJAT;tr|A0A2D4P521|A0A2D4P521_MICSU;tr|A0A2D4FR34|A0A2D4FR34_MICCO;tr|A0A2D4K5D9|A0A2D4K5D9_9SAUR;tr|A0A2D4P571|A0A2D4P571_MICSU;tr|A0A0F7YYZ8|A0A0F7YYZ8_MICFL;tr|U3FAB3|U3FAB3_MICFL;tr|A0A194ARD7|A0A194ARD7_9SAUR
FGPVSGQVIK	tr|A0A2D0TC04|A0A2D0TC04_NAJAT	tr|A0A2D0TC04|A0A2D0TC04_NAJAT
IDKVNLMVDR	tr|A0A2D0TC04|A0A2D0TC04_NAJAT	tr|A0A2D0TC04|A0A2D0TC04_NAJAT;tr|A0A2D4P521|A0A2D4P521_MICSU;tr|A0A2D4FR34|A0A2D4FR34_MICCO;tr|A0A2D4K5D9|A0A2D4K5D9_9SAUR;tr|A0A2D4P571|A0A2D4P571_MICSU;tr|A0A0F7YYZ8|A0A0F7YYZ8_MICFL;tr|U3FAB3|U3FAB3_MICFL;tr|A0A194ARD7|A0A194ARD7_9SAUR
LEYMTDYFNTVDFFMYEGAAPR	tr|A0A2D0TC04|A0A2D0TC04_NAJAT	tr|A0A2D0TC04|A0A2D0TC04_NAJAT
LWNYFHSTLLPK	tr|A0A2D0TC04|A0A2D0TC04_NAJAT	tr|A0A2D0TC04|A0A2D0TC04_NAJAT;tr|A0A2H6N6S6|A0A2H6N6S6_MICLE;tr|A0A0B8RU55|A0A0B8RU55_BOIIR;tr|A0A2D4FR34|A0A2D4FR34_MICCO;tr|A0A2D4K5D9|A0A2D4K5D9_9SAUR;tr|A0A2D4P571|A0A2D4P571_MICSU;tr|A0A0F7YYZ8|A0A0F7YYZ8_MICFL;tr|U3FAB3|U3FAB3_MICFL;tr|A0A194ARD7|A0A194ARD7_9SAUR
MQSEADNLPYGR	tr|A0A2D0TC04|A0A2D0TC04_NAJAT	tr|A0A2D0TC04|A0A2D0TC04_NAJAT
MQSEADNLPYGRPHVLQHSK	tr|A0A2D0TC04|A0A2D0TC04_NAJAT	tr|A0A2D0TC04|A0A2D0TC04_NAJAT
NAAWWGGQPIWHTASYQGLK	tr|A0A2D0TC04|A0A2D0TC04_NAJAT	tr|A0A2D0TC04|A0A2D0TC04_NAJAT
PDFSTLYIEEPDTTGHK	tr|A0A2D0TC04|A0A2D0TC04_NAJAT	tr|A0A2D0TC04|A0A2D0TC04_NAJAT;tr|A0A2D4P521|A0A2D4P521_MICSU;tr|A0A0B8RU55|A0A0B8RU55_BOIIR;tr|A0A2D4FR34|A0A2D4FR34_MICCO;tr|A0A2D4K5D9|A0A2D4K5D9_9SAUR;tr|A0A2D4P571|A0A2D4P571_MICSU;tr|A0A0F7YYZ8|A0A0F7YYZ8_MICFL;tr|U3FAB3|U3FAB3_MICFL;tr|A0A194ARD7|A0A194ARD7_9SAUR
QPLSETLR	tr|A0A2D0TC04|A0A2D0TC04_NAJAT	tr|A0A2D0TC04|A0A2D0TC04_NAJAT;tr|A0A0B8RU55|A0A0B8RU55_BOIIR;tr|A0A346CLX5|A0A346CLX5_BORPO;tr|A0A2D4FR34|A0A2D4FR34_MICCO;tr|A0A2D4K5D9|A0A2D4K5D9_9SAUR;tr|A0A2D4P571|A0A2D4P571_MICSU;tr|A0A0F7YYZ8|A0A0F7YYZ8_MICFL;tr|U3FAB3|U3FAB3_MICFL;tr|A0A194ARD7|A0A194ARD7_9SAUR;tr|A0A2D4P537|A0A2D4P537_MICSU
RPDFSTLYIEEPDTTGHK	tr|A0A2D0TC04|A0A2D0TC04_NAJAT	tr|A0A2D0TC04|A0A2D0TC04_NAJAT;tr|A0A2D4P521|A0A2D4P521_MICSU;tr|A0A2D4FR34|A0A2D4FR34_MICCO;tr|A0A2D4K5D9|A0A2D4K5D9_9SAUR;tr|A0A2D4P571|A0A2D4P571_MICSU;tr|A0A0F7YYZ8|A0A0F7YYZ8_MICFL;tr|U3FAB3|U3FAB3_MICFL;tr|A0A194ARD7|A0A194ARD7_9SAUR
SLQMADR	tr|A0A2D0TC04|A0A2D0TC04_NAJAT	tr|A0A2D0TC04|A0A2D0TC04_NAJAT;tr|A0A2D4P521|A0A2D4P521_MICSU;tr|A0A2D4FR34|A0A2D4FR34_MICCO;tr|A0A2D4K5D9|A0A2D4K5D9_9SAUR;tr|A0A2D4P571|A0A2D4P571_MICSU;tr|A0A0F7YYZ8|A0A0F7YYZ8_MICFL;tr|U3FAB3|U3FAB3_MICFL;tr|A0A194ARD7|A0A194ARD7_9SAUR
SMEAIFLAHGPGFK	tr|A0A2D0TC04|A0A2D0TC04_NAJAT	tr|A0A2D0TC04|A0A2D0TC04_NAJAT;tr|A0A2D4P521|A0A2D4P521_MICSU;tr|A0A2H6N6S6|A0A2H6N6S6_MICLE;tr|A0A346CLX5|A0A346CLX5_BORPO;tr|A0A2D4FR34|A0A2D4FR34_MICCO;tr|A0A2D4K5D9|A0A2D4K5D9_9SAUR;tr|A0A2D4P571|A0A2D4P571_MICSU
SPDNLWVEER	tr|A0A2D0TC04|A0A2D0TC04_NAJAT	tr|A0A2D0TC04|A0A2D0TC04_NAJAT
TEVTSFENIEVYNLMCDLLK	tr|A0A2D0TC04|A0A2D0TC04_NAJAT	tr|A0A2D0TC04|A0A2D0TC04_NAJAT
TFVNHYTIVTGLYAETHGIIDNNMYDVK	tr|A0A2D0TC04|A0A2D0TC04_NAJAT	tr|A0A2D0TC04|A0A2D0TC04_NAJAT
TLGMLMEGLK	tr|A0A2D0TC04|A0A2D0TC04_NAJAT	tr|A0A2D0TC04|A0A2D0TC04_NAJAT;tr|A0A2D4P521|A0A2D4P521_MICSU;tr|W8E7D1|W8E7D1_MACLB;tr|A0A2D4FR34|A0A2D4FR34_MICCO;tr|A0A2D4K5D9|A0A2D4K5D9_9SAUR;tr|A0A2D4P571|A0A2D4P571_MICSU;tr|A0A0F7YYZ8|A0A0F7YYZ8_MICFL;tr|U3FAB3|U3FAB3_MICFL;tr|A0A194ARD7|A0A194ARD7_9SAUR;tr|T2HRT4|T2HRT4_PROFL;tr|A0A1W7RBB0|A0A1W7RBB0_CROAD;tr|A0A1L8D6B7|A0A1L8D6B7_BOTAT;tr|A0A194AS02|A0A194AS02_SISMB;tr|A0A077LA64|A0A077…
TPLNCPPGSLK	tr|A0A2D0TC04|A0A2D0TC04_NAJAT	tr|A0A2D0TC04|A0A2D0TC04_NAJAT
YCLLHQTK	tr|A0A2D0TC04|A0A2D0TC04_NAJAT	tr|A0A2D0TC04|A0A2D0TC04_NAJAT;tr|A0A2D4P521|A0A2D4P521_MICSU;tr|A0A2H6N6S6|A0A2H6N6S6_MICLE;tr|A0A346CLX5|A0A346CLX5_BORPO;tr|A0A2D4FR34|A0A2D4FR34_MICCO;tr|A0A2D4K5D9|A0A2D4K5D9_9SAUR;tr|A0A2D4P571|A0A2D4P571_MICSU;tr|A0A0F7YYZ8|A0A0F7YYZ8_MICFL;tr|U3FAB3|U3FAB3_MICFL;tr|A0A194ARD7|A0A194ARD7_9SAUR
YCSGGTHGYDNEFK	tr|A0A2D0TC04|A0A2D0TC04_NAJAT	tr|A0A2D0TC04|A0A2D0TC04_NAJAT;tr|A0A2D4P521|A0A2D4P521_MICSU;tr|A0A2H6N6S6|A0A2H6N6S6_MICLE;tr|A0A2D4FR34|A0A2D4FR34_MICCO;tr|A0A2D4K5D9|A0A2D4K5D9_9SAUR;tr|A0A2D4P571|A0A2D4P571_MICSU;tr|A0A0F7YYZ8|A0A0F7YYZ8_MICFL;tr|U3FAB3|U3FAB3_MICFL;tr|A0A194ARD7|A0A194ARD7_9SAUR
YISAYSQDILMPLWNSYTISK	tr|A0A2D0TC04|A0A2D0TC04_NAJAT	tr|A0A2D0TC04|A0A2D0TC04_NAJAT;tr|A0A2D4P521|A0A2D4P521_MICSU;tr|A0A2H6N6S6|A0A2H6N6S6_MICLE;tr|A0A2D4FR34|A0A2D4FR34_MICCO;tr|A0A2D4K5D9|A0A2D4K5D9_9SAUR;tr|A0A2D4P571|A0A2D4P571_MICSU;tr|A0A0F7YYZ8|A0A0F7YYZ8_MICFL;tr|U3FAB3|U3FAB3_MICFL;tr|A0A194ARD7|A0A194ARD7_9SAUR
CLETFGEQPLSK	tr|A0A2D4ETB9|A0A2D4ETB9_MICCO	tr|A0A2D4ETB9|A0A2D4ETB9_MICCO;tr|V8PIL7|V8PIL7_OPHHA;tr|A0A2D4LDT3|A0A2D4LDT3_9SAUR;tr|A0A2D4IPJ7|A0A2D4IPJ7_MICLE;tr|A0A0K8S0C6|A0A0K8S0C6_CROHD;tr|A0A0F7ZAD8|A0A0F7ZAD8_CROAD
HSICTMTPK	tr|A0A2D4ETB9|A0A2D4ETB9_MICCO	tr|A0A2D4ETB9|A0A2D4ETB9_MICCO;tr|V8PIL7|V8PIL7_OPHHA
ISNIPPEADYSK	tr|A0A2D4EU10|A0A2D4EU10_MICCO	tr|A0A2D4EU10|A0A2D4EU10_MICCO;tr|A0A2D4EU24|A0A2D4EU24_MICCO
SVISAIATGDESAK	tr|A0A2D4FFA9|A0A2D4FFA9_MICCO	tr|A0A2D4FFA9|A0A2D4FFA9_MICCO;tr|A0A2D4FFD6|A0A2D4FFD6_MICCO;tr|V8NIW3|V8NIW3_OPHHA
TFLPIFVNSVN	tr|A0A2D4FR34|A0A2D4FR34_MICCO	tr|A0A2D4FR34|A0A2D4FR34_MICCO;tr|A0A2D4K5D9|A0A2D4K5D9_9SAUR;tr|A0A2D4P571|A0A2D4P571_MICSU;tr|A0A0F7YYZ8|A0A0F7YYZ8_MICFL;tr|U3FAB3|U3FAB3_MICFL;tr|A0A194ARD7|A0A194ARD7_9SAUR;tr|A0A2D4P537|A0A2D4P537_MICSU
LGQVSGLALDPNNNLVIFHR	tr|A0A2D4FT32|A0A2D4FT32_MICCO	tr|A0A2D4FT32|A0A2D4FT32_MICCO;tr|A0A2D4M2T8|A0A2D4M2T8_9SAUR;tr|A0A2D4FSZ4|A0A2D4FSZ4_MICCO;tr|A0A2D4FTN3|A0A2D4FTN3_MICCO;tr|U3ERT9|U3ERT9_MICFL;tr|J3S993|J3S993_CROAD;tr|A0A2D4KKH8|A0A2D4KKH8_9SAUR;tr|V8PCI9|V8PCI9_OPHHA;tr|A0A0B8RU52|A0A0B8RU52_BOIIR
NFEMPHDIVASEDR	tr|A0A2D4FT32|A0A2D4FT32_MICCO	tr|A0A2D4FT32|A0A2D4FT32_MICCO;tr|A0A2D4M2T8|A0A2D4M2T8_9SAUR;tr|A0A2D4FSZ4|A0A2D4FSZ4_MICCO;tr|A0A2D4FTN3|A0A2D4FTN3_MICCO;tr|U3ERT9|U3ERT9_MICFL;tr|J3S993|J3S993_CROAD;tr|A0A2D4KKH8|A0A2D4KKH8_9SAUR;tr|V8PCI9|V8PCI9_OPHHA
FLPSYQAVEYMR	tr|A0A2D4FYS1|A0A2D4FYS1_MICCO	tr|A0A2D4FYS1|A0A2D4FYS1_MICCO;tr|V8NZZ1|V8NZZ1_OPHHA
NANEIAWNTLQAGGSELDAVEK	tr|A0A2D4FYS1|A0A2D4FYS1_MICCO	tr|A0A2D4FYS1|A0A2D4FYS1_MICCO
TTWNPYESMYKEEK	tr|A0A2D4GB24|A0A2D4GB24_MICCO	tr|A0A2D4GB24|A0A2D4GB24_MICCO;tr|A0A2D4GB66|A0A2D4GB66_MICCO
IISGQNFPK	tr|A0A2D4GLS8|A0A2D4GLS8_MICCO	tr|A0A2D4GLS8|A0A2D4GLS8_MICCO;tr|A0A2D4Q519|A0A2D4Q519_MICSU;tr|A0A2D4Q3A4|A0A2D4Q3A4_MICSU;tr|V8NZ24|V8NZ24_OPHHA;tr|V8NBX9|V8NBX9_OPHHA
FTYGGCAGNANNFK	tr|A0A2D4GU19|A0A2D4GU19_MICCO	tr|A0A2D4GU19|A0A2D4GU19_MICCO
FEVIEFDDGSGSVLR	tr|A0A2D4H9F6|A0A2D4H9F6_MICLE	tr|A0A2D4H9F6|A0A2D4H9F6_MICLE;tr|A0A2D4P6U8|A0A2D4P6U8_MICSU;tr|A0A0F7Z6H7|A0A0F7Z6H7_CROAD;tr|V8P6G3|V8P6G3_OPHHA;tr|V8NPK1|V8NPK1_OPHHA;tr|A0A2H6MU24|A0A2H6MU24_MICLE;tr|A0A2D4P4H5|A0A2D4P4H5_MICSU;tr|A0A2D4K785|A0A2D4K785_9SAUR
YSAPANLYVR	tr|A0A2D4H9F6|A0A2D4H9F6_MICLE	tr|A0A2D4H9F6|A0A2D4H9F6_MICLE;tr|A0A2D4P6U8|A0A2D4P6U8_MICSU;tr|A0A0F7Z6H7|A0A0F7Z6H7_CROAD;tr|A0A2D4K7A0|A0A2D4K7A0_9SAUR;tr|V8P6S2|V8P6S2_OPHHA;tr|V8PE79|V8PE79_OPHHA
DSSNFYLQMNNLK	tr|A0A2D4HEV1|A0A2D4HEV1_MICLE	tr|A0A2D4HEV1|A0A2D4HEV1_MICLE;tr|A0A2D4PVN6|A0A2D4PVN6_MICSU;tr|A0A2D4M1Y9|A0A2D4M1Y9_9SAUR;tr|A0A2D4M1C2|A0A2D4M1C2_9SAUR;tr|A0A2D4PVQ6|A0A2D4PVQ6_MICSU
SWIFTDEDGQDQIGGFVK	tr|A0A2D4I218|A0A2D4I218_MICLE	tr|A0A2D4I218|A0A2D4I218_MICLE
DSNDRPQYLLDK	tr|A0A2D4IHE0|A0A2D4IHE0_MICLE	tr|A0A2D4IHE0|A0A2D4IHE0_MICLE
LLLYFDQAPQSGR	tr|A0A2D4IHE0|A0A2D4IHE0_MICLE	tr|A0A2D4IHE0|A0A2D4IHE0_MICLE
AEAGSDVIQCMR	tr|A0A2D4IJB4|A0A2D4IJB4_MICLE	tr|A0A2D4IJB4|A0A2D4IJB4_MICLE
LMGLFEPSDMK	tr|A0A2D4ILD7|A0A2D4ILD7_MICLE	tr|A0A2D4ILD7|A0A2D4ILD7_MICLE
ALTEAIEFDK	tr|A0A2D4ILH8|A0A2D4ILH8_MICLE	tr|A0A2D4ILH8|A0A2D4ILH8_MICLE
MAGFKRGYDGK	tr|A0A2D4IU74|A0A2D4IU74_MICLE	tr|A0A2D4IU74|A0A2D4IU74_MICLE;tr|V8NUE3|V8NUE3_OPHHA;tr|A0A1W7RDH6|A0A1W7RDH6_AGKCO
MCAEHFEGMAAESMHEVNNR	tr|A0A2D4IXW6|A0A2D4IXW6_MICLE	tr|A0A2D4IXW6|A0A2D4IXW6_MICLE
IYDATWSMFSK	tr|A0A2D4J561|A0A2D4J561_MICLE	tr|A0A2D4J561|A0A2D4J561_MICLE;tr|A0A2D4J4V6|A0A2D4J4V6_MICLE;tr|A0A2D4J4W9|A0A2D4J4W9_MICLE;tr|A0A2D4J4Y7|A0A2D4J4Y7_MICLE;tr|A0A2H6N8Z3|A0A2H6N8Z3_MICLE
LRPTNNPVVITVK	tr|A0A2D4JPD4|A0A2D4JPD4_MICLE	tr|A0A2D4JPD4|A0A2D4JPD4_MICLE
AILETLDAMAYNK	tr|A0A2D4JSR5|A0A2D4JSR5_9SAUR	tr|A0A2D4JSR5|A0A2D4JSR5_9SAUR;tr|A0A2D4H371|A0A2D4H371_MICCO;tr|A0A2D4H355|A0A2D4H355_MICCO;tr|V8NYL1|V8NYL1_OPHHA
GLETFSQLSWR	tr|A0A2D4JSR5|A0A2D4JSR5_9SAUR	tr|A0A2D4JSR5|A0A2D4JSR5_9SAUR;tr|A0A2D4H371|A0A2D4H371_MICCO;tr|A0A2D4H355|A0A2D4H355_MICCO
TVVIDFPR	tr|A0A2D4JSR5|A0A2D4JSR5_9SAUR	tr|A0A2D4JSR5|A0A2D4JSR5_9SAUR;tr|A0A2D4H371|A0A2D4H371_MICCO;tr|A0A2D4H355|A0A2D4H355_MICCO;tr|V8NYL1|V8NYL1_OPHHA
NLSREDMEPVLEK	tr|A0A2D4JZS4|A0A2D4JZS4_9SAUR	tr|A0A2D4JZS4|A0A2D4JZS4_9SAUR;tr|A0A2D4FXQ1|A0A2D4FXQ1_MICCO;tr|A0A2D4FXP5|A0A2D4FXP5_MICCO
DPNAASDTMNQWVK	tr|A0A2D4K4B4|A0A2D4K4B4_9SAUR	tr|A0A2D4K4B4|A0A2D4K4B4_9SAUR;tr|A0A2H6NF50|A0A2H6NF50_MICLE
SAECPTDSF	tr|A0A2D4K510|A0A2D4K510_9SAUR	tr|A0A2D4K510|A0A2D4K510_9SAUR
ATLLSPFFGTK	tr|A0A2D4KAH8|A0A2D4KAH8_9SAUR	tr|A0A2D4KAH8|A0A2D4KAH8_9SAUR;tr|A0A2D4GN98|A0A2D4GN98_MICCO
FFDHCEK	tr|A0A2D4KAH8|A0A2D4KAH8_9SAUR	tr|A0A2D4KAH8|A0A2D4KAH8_9SAUR;tr|A0A2D4IWB9|A0A2D4IWB9_MICLE;tr|A0A2D4MRZ8|A0A2D4MRZ8_9SAUR;tr|A0A2D4KAL0|A0A2D4KAL0_9SAUR;tr|V8NCS7|V8NCS7_OPHHA
FVQDVEDNDTALYEVDAFK	tr|A0A2D4KAH8|A0A2D4KAH8_9SAUR	tr|A0A2D4KAH8|A0A2D4KAH8_9SAUR;tr|A0A2D4IWB9|A0A2D4IWB9_MICLE;tr|A0A2D4MRZ8|A0A2D4MRZ8_9SAUR;tr|A0A2D4KAL0|A0A2D4KAL0_9SAUR;tr|V8NCS7|V8NCS7_OPHHA
VLEYLNDLK	tr|A0A2D4KAH8|A0A2D4KAH8_9SAUR	tr|A0A2D4KAH8|A0A2D4KAH8_9SAUR;tr|A0A2D4IWB9|A0A2D4IWB9_MICLE;tr|A0A2D4MRZ8|A0A2D4MRZ8_9SAUR;tr|A0A2D4KAL0|A0A2D4KAL0_9SAUR;tr|A0A2D4PH36|A0A2D4PH36_MICSU
VQILLNEK	tr|A0A2D4KAH8|A0A2D4KAH8_9SAUR	tr|A0A2D4KAH8|A0A2D4KAH8_9SAUR;tr|A0A2D4IWB9|A0A2D4IWB9_MICLE;tr|A0A2D4MRZ8|A0A2D4MRZ8_9SAUR;tr|A0A2D4KAL0|A0A2D4KAL0_9SAUR;tr|V8NCS7|V8NCS7_OPHHA;tr|A0A2D4PH36|A0A2D4PH36_MICSU
IIMRMEFLK	tr|A0A2D4KH29|A0A2D4KH29_9SAUR	tr|A0A2D4KH29|A0A2D4KH29_9SAUR;tr|A0A2H6N300|A0A2H6N300_MICLE;tr|V8PDB0|V8PDB0_OPHHA
ETIPLQETTLYTEDR	tr|A0A2D4KVI6|A0A2D4KVI6_9SAUR	tr|A0A2D4KVI6|A0A2D4KVI6_9SAUR
KQEVVTPDNMCMGRASR	tr|A0A2D4L1L4|A0A2D4L1L4_9SAUR	tr|A0A2D4L1L4|A0A2D4L1L4_9SAUR
MQEPYTFPALLK	tr|A0A2D4L9M5|A0A2D4L9M5_9SAUR	tr|A0A2D4L9M5|A0A2D4L9M5_9SAUR
TQMDGMSLLPLLR	tr|A0A2D4L9M5|A0A2D4L9M5_9SAUR	tr|A0A2D4L9M5|A0A2D4L9M5_9SAUR;tr|A0A2H6MUX5|A0A2H6MUX5_MICLE;tr|A0A2D4IN36|A0A2D4IN36_MICLE
WQTLLSVDDLIEK	tr|A0A2D4L9M5|A0A2D4L9M5_9SAUR	tr|A0A2D4L9M5|A0A2D4L9M5_9SAUR;tr|A0A2H6MUX5|A0A2H6MUX5_MICLE;tr|A0A2D4IN36|A0A2D4IN36_MICLE;tr|V8NVA8|V8NVA8_OPHHA
ESGATTNIFFKPPCVSVYR	tr|A0A2D4LAG8|A0A2D4LAG8_9SAUR	tr|A0A2D4LAG8|A0A2D4LAG8_9SAUR;tr|V8NCP7|V8NCP7_OPHHA;tr|A0A2H6MU31|A0A2H6MU31_MICLE;tr|A0A2D4LA60|A0A2D4LA60_9SAUR;tr|A0A098LX21|A0A098LX21_PANGU;tr|A0A098LWV9|A0A098LWV9_9SAUR;tr|T1E3J3|T1E3J3_CROHD;tr|A0A1W7RBN5|A0A1W7RBN5_AGKCO;tr|A0A0F7Z827|A0A0F7Z827_CROAD;tr|A0A2D4FMN2|A0A2D4FMN2_MICCO
EVTVDVGK	tr|A0A2D4LAG8|A0A2D4LAG8_9SAUR	tr|A0A2D4LAG8|A0A2D4LAG8_9SAUR;tr|V8NCP7|V8NCP7_OPHHA;tr|A0A2H6MU31|A0A2H6MU31_MICLE;tr|A0A2D4LA60|A0A2D4LA60_9SAUR;tr|U3FAK1|U3FAK1_MICFL;tr|A0A2D4FMN2|A0A2D4FMN2_MICCO
GGVTPSSCGIHK	tr|A0A2D4LAG8|A0A2D4LAG8_9SAUR	tr|A0A2D4LAG8|A0A2D4LAG8_9SAUR;tr|V8NCP7|V8NCP7_OPHHA;tr|A0A2H6MU31|A0A2H6MU31_MICLE;tr|A0A2D4LA60|A0A2D4LA60_9SAUR;tr|A0A098LX21|A0A098LX21_PANGU;tr|U3FAK1|U3FAK1_MICFL;tr|A0A098LWV9|A0A098LWV9_9SAUR;tr|T1E3J3|T1E3J3_CROHD;tr|A0A1W7RBN5|A0A1W7RBN5_AGKCO;tr|A0A0F7Z827|A0A0F7Z827_CROAD;tr|A0A223PK64|A0A223PK64_DABRR;tr|A0A0A1WCG8|A0A0A1WCG8_ECHCO
LLPSSCGLNK	tr|A0A2D4LAG8|A0A2D4LAG8_9SAUR	tr|A0A2D4LAG8|A0A2D4LAG8_9SAUR;tr|V8NCP7|V8NCP7_OPHHA;tr|A0A2H6MU31|A0A2H6MU31_MICLE;tr|A0A2D4LA60|A0A2D4LA60_9SAUR;tr|A0A098LX21|A0A098LX21_PANGU;tr|U3FAK1|U3FAK1_MICFL;tr|A0A098LWV9|A0A098LWV9_9SAUR;tr|T1E3J3|T1E3J3_CROHD;tr|A0A1W7RBN5|A0A1W7RBN5_AGKCO;tr|A0A0F7Z827|A0A0F7Z827_CROAD;tr|A0A223PK64|A0A223PK64_DABRR;tr|A0A0A1WCG8|A0A0A1WCG8_ECHCO;tr|A0A098LY97|A0A098LY97_PYTRG
SHIWNNHLCR	tr|A0A2D4LAG8|A0A2D4LAG8_9SAUR	tr|A0A2D4LAG8|A0A2D4LAG8_9SAUR;tr|V8NCP7|V8NCP7_OPHHA;tr|A0A2H6MU31|A0A2H6MU31_MICLE;tr|A0A2D4LA60|A0A2D4LA60_9SAUR;tr|A0A098LX21|A0A098LX21_PANGU;tr|U3FAK1|U3FAK1_MICFL;tr|A0A098LY97|A0A098LY97_PYTRG
TLFEITVPLSHGPK	tr|A0A2D4LAG8|A0A2D4LAG8_9SAUR	tr|A0A2D4LAG8|A0A2D4LAG8_9SAUR;tr|V8NCP7|V8NCP7_OPHHA;tr|A0A2H6MU31|A0A2H6MU31_MICLE;tr|A0A2D4LA60|A0A2D4LA60_9SAUR;tr|A0A098LX21|A0A098LX21_PANGU;tr|U3FAK1|U3FAK1_MICFL;tr|A0A098LWV9|A0A098LWV9_9SAUR;tr|T1E3J3|T1E3J3_CROHD;tr|A0A1W7RBN5|A0A1W7RBN5_AGKCO;tr|A0A0F7Z827|A0A0F7Z827_CROAD;tr|A0A223PK64|A0A223PK64_DABRR;tr|A0A0A1WCG8|A0A0A1WCG8_ECHCO;tr|A0A098LY97|A0A098LY97_PYTRG
DPVTGVR	tr|A0A2D4LDN5|A0A2D4LDN5_9SAUR	tr|A0A2D4LDN5|A0A2D4LDN5_9SAUR;tr|A0A2D4PIZ6|A0A2D4PIZ6_MICSU
GREEVWR	tr|A0A2D4LDN5|A0A2D4LDN5_9SAUR	tr|A0A2D4LDN5|A0A2D4LDN5_9SAUR;tr|A0A2D4PIZ6|A0A2D4PIZ6_MICSU;tr|V8NBD1|V8NBD1_OPHHA
NLQLSYSPFVSHPEAAR	tr|A0A2D4LDN5|A0A2D4LDN5_9SAUR	tr|A0A2D4LDN5|A0A2D4LDN5_9SAUR
APSVYVLPPSLEELNLR	tr|A0A2D4LE37|A0A2D4LE37_9SAUR	tr|A0A2D4LE37|A0A2D4LE37_9SAUR;tr|A0A2D4LEH0|A0A2D4LEH0_9SAUR;tr|A0A2D4LE88|A0A2D4LE88_9SAUR;tr|A0A2D4LE33|A0A2D4LE33_9SAUR;tr|A0A2D4LE84|A0A2D4LE84_9SAUR;tr|A0A2D4LER7|A0A2D4LER7_9SAUR;tr|A0A2D4LE98|A0A2D4LE98_9SAUR;tr|A0A2H6NDH5|A0A2H6NDH5_MICLE;tr|V8P9R0|V8P9R0_OPHHA
DSVGEPK	tr|A0A2D4LE37|A0A2D4LE37_9SAUR	tr|A0A2D4LE37|A0A2D4LE37_9SAUR;tr|A0A2D4LEH0|A0A2D4LEH0_9SAUR;tr|A0A2D4LE88|A0A2D4LE88_9SAUR;tr|A0A2D4LE33|A0A2D4LE33_9SAUR;tr|A0A2D4LE84|A0A2D4LE84_9SAUR;tr|A0A2D4LER7|A0A2D4LER7_9SAUR;tr|A0A2D4LE98|A0A2D4LE98_9SAUR;tr|A0A2H6NDH5|A0A2H6NDH5_MICLE;tr|V8P9R0|V8P9R0_OPHHA
EDETFTCK	tr|A0A2D4LE37|A0A2D4LE37_9SAUR	tr|A0A2D4LE37|A0A2D4LE37_9SAUR;tr|A0A2D4LEH0|A0A2D4LEH0_9SAUR;tr|A0A2D4LE88|A0A2D4LE88_9SAUR;tr|A0A2D4LE33|A0A2D4LE33_9SAUR;tr|A0A2D4LE84|A0A2D4LE84_9SAUR;tr|A0A2D4LER7|A0A2D4LER7_9SAUR;tr|A0A2D4LE98|A0A2D4LE98_9SAUR;tr|A0A2H6NDH5|A0A2H6NDH5_MICLE;tr|A0A2D4EU10|A0A2D4EU10_MICCO;tr|A0A2D4EU24|A0A2D4EU24_MICCO
EITTGITTSK	tr|A0A2D4LE37|A0A2D4LE37_9SAUR	tr|A0A2D4LE37|A0A2D4LE37_9SAUR;tr|A0A2D4LEH0|A0A2D4LEH0_9SAUR;tr|A0A2D4LE88|A0A2D4LE88_9SAUR;tr|A0A2D4LE33|A0A2D4LE33_9SAUR;tr|A0A2D4LE84|A0A2D4LE84_9SAUR;tr|A0A2D4LER7|A0A2D4LER7_9SAUR;tr|A0A2D4LE98|A0A2D4LE98_9SAUR;tr|A0A2D4PXU3|A0A2D4PXU3_MICSU;tr|A0A2H6NDH5|A0A2H6NDH5_MICLE
EITTGITTSKPIPNGR	tr|A0A2D4LE37|A0A2D4LE37_9SAUR	tr|A0A2D4LE37|A0A2D4LE37_9SAUR;tr|A0A2D4LEH0|A0A2D4LEH0_9SAUR;tr|A0A2D4LE88|A0A2D4LE88_9SAUR;tr|A0A2D4LE33|A0A2D4LE33_9SAUR;tr|A0A2D4LE84|A0A2D4LE84_9SAUR;tr|A0A2D4LER7|A0A2D4LER7_9SAUR;tr|A0A2D4LE98|A0A2D4LE98_9SAUR;tr|A0A2H6NDH5|A0A2H6NDH5_MICLE
GGYTIWSK	tr|A0A2D4LE37|A0A2D4LE37_9SAUR	tr|A0A2D4LE37|A0A2D4LE37_9SAUR;tr|A0A2D4LEH0|A0A2D4LEH0_9SAUR;tr|A0A2D4LE88|A0A2D4LE88_9SAUR;tr|A0A2D4LE33|A0A2D4LE33_9SAUR;tr|A0A2D4LE84|A0A2D4LE84_9SAUR;tr|A0A2D4LER7|A0A2D4LER7_9SAUR;tr|A0A2D4LE98|A0A2D4LE98_9SAUR;tr|A0A2H6NDH5|A0A2H6NDH5_MICLE;tr|A0A2D4EU10|A0A2D4EU10_MICCO;tr|A0A2D4EU24|A0A2D4EU24_MICCO
GTMVTVSSESPK	tr|A0A2D4LE37|A0A2D4LE37_9SAUR	tr|A0A2D4LE37|A0A2D4LE37_9SAUR;tr|A0A2D4LEH0|A0A2D4LEH0_9SAUR;tr|A0A2D4LE88|A0A2D4LE88_9SAUR;tr|A0A2D4HEV1|A0A2D4HEV1_MICLE
ISNIPLEADYSK	tr|A0A2D4LE37|A0A2D4LE37_9SAUR	tr|A0A2D4LE37|A0A2D4LE37_9SAUR;tr|A0A2D4LEH0|A0A2D4LEH0_9SAUR;tr|A0A2D4LE88|A0A2D4LE88_9SAUR;tr|A0A2D4LE33|A0A2D4LE33_9SAUR;tr|A0A2D4LE84|A0A2D4LE84_9SAUR;tr|A0A2D4LER7|A0A2D4LER7_9SAUR;tr|A0A2D4LE98|A0A2D4LE98_9SAUR;tr|A0A2D4PXU3|A0A2D4PXU3_MICSU;tr|A0A2H6NDH5|A0A2H6NDH5_MICLE
SQLHLQMNNLK	tr|A0A2D4LE37|A0A2D4LE37_9SAUR	tr|A0A2D4LE37|A0A2D4LE37_9SAUR;tr|A0A2D4N1Z0|A0A2D4N1Z0_9SAUR;tr|A0A2D4PVU9|A0A2D4PVU9_MICSU;tr|A0A2D4LE94|A0A2D4LE94_9SAUR
TLEKDSVGEPK	tr|A0A2D4LE37|A0A2D4LE37_9SAUR	tr|A0A2D4LE37|A0A2D4LE37_9SAUR;tr|A0A2D4LEH0|A0A2D4LEH0_9SAUR;tr|A0A2D4LE88|A0A2D4LE88_9SAUR;tr|A0A2D4LE33|A0A2D4LE33_9SAUR;tr|A0A2D4LE84|A0A2D4LE84_9SAUR;tr|A0A2D4LER7|A0A2D4LER7_9SAUR;tr|A0A2D4LE98|A0A2D4LE98_9SAUR;tr|A0A2H6NDH5|A0A2H6NDH5_MICLE
GTMVTVTSESPK	tr|A0A2D4LER7|A0A2D4LER7_9SAUR	tr|A0A2D4LER7|A0A2D4LER7_9SAUR;tr|A0A2D4LE98|A0A2D4LE98_9SAUR;tr|A0A2D4PXU3|A0A2D4PXU3_MICSU;tr|A0A2D4M1A3|A0A2D4M1A3_9SAUR;tr|A0A2D4EU10|A0A2D4EU10_MICCO
AMVSYDSPNQR	tr|A0A2D4LMT0|A0A2D4LMT0_9SAUR	tr|A0A2D4LMT0|A0A2D4LMT0_9SAUR;tr|A0A2D4KQB8|A0A2D4KQB8_9SAUR
FFEYIYLYK	tr|A0A2D4LMT0|A0A2D4LMT0_9SAUR	tr|A0A2D4LMT0|A0A2D4LMT0_9SAUR;tr|A0A2D4KQB8|A0A2D4KQB8_9SAUR;tr|V8N7A6|V8N7A6_OPHHA
ILTQEGHDLQMGQHGFLWEKK	tr|A0A2D4MAV8|A0A2D4MAV8_9SAUR	tr|A0A2D4MAV8|A0A2D4MAV8_9SAUR
FAAPSNK	tr|A0A2D4MV49|A0A2D4MV49_9SAUR	tr|A0A2D4MV49|A0A2D4MV49_9SAUR;tr|A0A2D4MWD4|A0A2D4MWD4_9SAUR
QNPYDEGRPK	tr|A0A2D4MV49|A0A2D4MV49_9SAUR	tr|A0A2D4MV49|A0A2D4MV49_9SAUR;tr|A0A2D4MWD4|A0A2D4MWD4_9SAUR
ILNAINTGAFK	tr|A0A2D4N437|A0A2D4N437_9SAUR	tr|A0A2D4N437|A0A2D4N437_9SAUR;tr|A0A2D4NU78|A0A2D4NU78_MICSU
TIQIDNTDAEGR	tr|A0A2D4N5M0|A0A2D4N5M0_9SAUR	tr|A0A2D4N5M0|A0A2D4N5M0_9SAUR;tr|U3TDJ6|U3TDJ6_OVOOK;tr|A0A2D4J6L2|A0A2D4J6L2_MICLE;tr|U3TBE5|U3TBE5_PROFL;tr|V8NM62|V8NM62_OPHHA
KGYMMMFPR	tr|A0A2D4NEF1|A0A2D4NEF1_9SAUR	tr|A0A2D4NEF1|A0A2D4NEF1_9SAUR
NNNLEVNYR	tr|A0A2D4NH43|A0A2D4NH43_9SAUR	tr|A0A2D4NH43|A0A2D4NH43_9SAUR;tr|V8P2R1|V8P2R1_OPHHA
MLLWSFIILK	tr|A0A2D4NMM8|A0A2D4NMM8_MICSU	tr|A0A2D4NMM8|A0A2D4NMM8_MICSU
IVQTYHVNMAGTNPYTTISPQEINGK	tr|A0A2D4P1I5|A0A2D4P1I5_MICSU	tr|A0A2D4P1I5|A0A2D4P1I5_MICSU;tr|V8P2D8|V8P2D8_OPHHA;tr|A0A2D4J119|A0A2D4J119_MICLE;tr|U3F9F2|U3F9F2_MICFL;tr|A0A2D4J107|A0A2D4J107_MICLE;tr|A0A2D4FW80|A0A2D4FW80_MICCO;tr|A0A2D4FW40|A0A2D4FW40_MICCO
VGWEQLLTTIAR	tr|A0A2D4P1I5|A0A2D4P1I5_MICSU	tr|A0A2D4P1I5|A0A2D4P1I5_MICSU;tr|V8P2D8|V8P2D8_OPHHA;tr|A0A2D4J119|A0A2D4J119_MICLE;tr|U3F9F2|U3F9F2_MICFL;tr|A0A2D4J107|A0A2D4J107_MICLE;tr|A0A2D4FW80|A0A2D4FW80_MICCO;tr|A0A2D4FW40|A0A2D4FW40_MICCO;tr|A0A2H6N3H7|A0A2H6N3H7_MICLE;tr|A0A2D4JXM1|A0A2D4JXM1_9SAUR;tr|A0A2H6NG28|A0A2H6NG28_MICLE;tr|T1E6K6|T1E6K6_CROHD;tr|J3SDY1|J3SDY1_CROAD;tr|A0A1W7RJI5|A0A1W7RJI5_AGKCO;tr|U3FXK1|U3FXK1_MICFL;tr|A0…
EMEDTLNNLK	tr|A0A2D4P712|A0A2D4P712_MICSU	tr|A0A2D4P712|A0A2D4P712_MICSU;tr|A0A2D4KHH5|A0A2D4KHH5_9SAUR;tr|A0A2D4FJH6|A0A2D4FJH6_MICCO;tr|A0A2D4KHH7|A0A2D4KHH7_9SAUR
PLQALLDGK	tr|A0A2D4P712|A0A2D4P712_MICSU	tr|A0A2D4P712|A0A2D4P712_MICSU
QFGIVTIGEEK	tr|A0A2D4PEQ1|A0A2D4PEQ1_MICSU	tr|A0A2D4PEQ1|A0A2D4PEQ1_MICSU;tr|A0A2D4PGT6|A0A2D4PGT6_MICSU;tr|A0A2D4KYG1|A0A2D4KYG1_9SAUR;tr|A0A098LYD3|A0A098LYD3_9SAUR;tr|V8P014|V8P014_OPHHA
DSTGHVGFIFK	tr|A0A2D4PIL8|A0A2D4PIL8_MICSU	tr|A0A2D4PIL8|A0A2D4PIL8_MICSU;tr|V8NZF0|V8NZF0_OPHHA
LYPELSQYMGISLNDEEIQR	tr|A0A2D4PIL8|A0A2D4PIL8_MICSU	tr|A0A2D4PIL8|A0A2D4PIL8_MICSU;tr|V8NZF0|V8NZF0_OPHHA
NLTMVPANSQGLVAR	tr|A0A2D4PIL8|A0A2D4PIL8_MICSU	tr|A0A2D4PIL8|A0A2D4PIL8_MICSU
PSASDYMVAPVTGNDVGIR	tr|A0A2D4PIL8|A0A2D4PIL8_MICSU	tr|A0A2D4PIL8|A0A2D4PIL8_MICSU
SLMDHTIPEV	tr|A0A2D4PIL8|A0A2D4PIL8_MICSU	tr|A0A2D4PIL8|A0A2D4PIL8_MICSU;tr|V8NZF0|V8NZF0_OPHHA
SVDNGVFAQLVQANSPAALAGLR	tr|A0A2D4PIL8|A0A2D4PIL8_MICSU	tr|A0A2D4PIL8|A0A2D4PIL8_MICSU;tr|V8NZF0|V8NZF0_OPHHA
FVPDKENPEEK	tr|A0A2D4PQ43|A0A2D4PQ43_MICSU	tr|A0A2D4PQ43|A0A2D4PQ43_MICSU
TNEALYPGYNFR	tr|A0A2D4Q0G5|A0A2D4Q0G5_MICSU	tr|A0A2D4Q0G5|A0A2D4Q0G5_MICSU;tr|A0A2D4LJJ0|A0A2D4LJJ0_9SAUR;tr|A0A0F7Z7J4|A0A0F7Z7J4_CROAD
YIASFRMQSEK	tr|A0A2D4Q626|A0A2D4Q626_MICSU	tr|A0A2D4Q626|A0A2D4Q626_MICSU
YYLTMELVK	tr|A0A2H4N3F5|A0A2H4N3F5_BOTMO	tr|A0A2H4N3F5|A0A2H4N3F5_BOTMO;tr|A0A0K8RWB9|A0A0K8RWB9_CROHD;tr|A0A0F7Z904|A0A0F7Z904_CROAD;sp|J3RYX9|CYT1_CROAD
ISPSSGTLLGGR	tr|A0A2H6MUH1|A0A2H6MUH1_MICLE	tr|A0A2H6MUH1|A0A2H6MUH1_MICLE;tr|A0A2H6MUJ5|A0A2H6MUJ5_MICLE
LSTTSDPILDLDIPLAVAK	tr|A0A2H6MXE7|A0A2H6MXE7_MICLE	tr|A0A2H6MXE7|A0A2H6MXE7_MICLE;tr|A0A2D4PPR7|A0A2D4PPR7_MICSU;tr|A0A2D4LRA3|A0A2D4LRA3_9SAUR;tr|A0A2D4JXH9|A0A2D4JXH9_9SAUR;tr|A0A2D4GB51|A0A2D4GB51_MICCO;tr|A0A0B8RX06|A0A0B8RX06_BOIIR
QQWMASQSEALK	tr|A0A2H6MXU6|A0A2H6MXU6_MICLE	tr|A0A2H6MXU6|A0A2H6MXU6_MICLE;tr|A0A2D4MWP5|A0A2D4MWP5_9SAUR;tr|A0A2D4HGS5|A0A2D4HGS5_MICLE;tr|V8P360|V8P360_OPHHA
SQLTNTPEQDR	tr|A0A2H6MYU2|A0A2H6MYU2_MICLE	tr|A0A2H6MYU2|A0A2H6MYU2_MICLE;tr|A0A2H6MYN4|A0A2H6MYN4_MICLE;tr|A0A2H6MYL4|A0A2H6MYL4_MICLE
MSLDLKNPSTELK	tr|A0A2H6MZE6|A0A2H6MZE6_MICLE	tr|A0A2H6MZE6|A0A2H6MZE6_MICLE;tr|A0A2D4J4U7|A0A2D4J4U7_MICLE
NTVYVVEER	tr|A0A2H6MZN5|A0A2H6MZN5_MICLE	tr|A0A2H6MZN5|A0A2H6MZN5_MICLE
DFPELICVR	tr|A0A2H6N0G3|A0A2H6N0G3_MICLE	tr|A0A2H6N0G3|A0A2H6N0G3_MICLE;tr|A0A2H6N0F2|A0A2H6N0F2_MICLE;tr|V8NIE1|V8NIE1_OPHHA;tr|A0A0B8RPR5|A0A0B8RPR5_BOIIR;tr|Q1EL74|Q1EL74_BOAFU
DTDINWNTLR	tr|A0A2H6N0G3|A0A2H6N0G3_MICLE	tr|A0A2H6N0G3|A0A2H6N0G3_MICLE;tr|A0A2H6N0F2|A0A2H6N0F2_MICLE
EADAITLDGGHIFTAGK	tr|A0A2H6N0G3|A0A2H6N0G3_MICLE	tr|A0A2H6N0G3|A0A2H6N0G3_MICLE;tr|A0A2H6N0F2|A0A2H6N0F2_MICLE;tr|A0A2D4KC13|A0A2D4KC13_9SAUR
GTISSLEDLK	tr|A0A2H6N0G3|A0A2H6N0G3_MICLE	tr|A0A2H6N0G3|A0A2H6N0G3_MICLE;tr|A0A2H6N0F2|A0A2H6N0F2_MICLE
GYFAVAVAK	tr|A0A2H6N0G3|A0A2H6N0G3_MICLE	tr|A0A2H6N0G3|A0A2H6N0G3_MICLE;tr|A0A2H6N0F2|A0A2H6N0F2_MICLE;tr|A0A2D4KC13|A0A2D4KC13_9SAUR
KGTISSLEDLK	tr|A0A2H6N0G3|A0A2H6N0G3_MICLE	tr|A0A2H6N0G3|A0A2H6N0G3_MICLE;tr|A0A2H6N0F2|A0A2H6N0F2_MICLE
READAITLDGGHIFTAGK	tr|A0A2H6N0G3|A0A2H6N0G3_MICLE	tr|A0A2H6N0G3|A0A2H6N0G3_MICLE;tr|A0A2H6N0F2|A0A2H6N0F2_MICLE;tr|A0A2D4KC13|A0A2D4KC13_9SAUR
TNFNHDIALLR	tr|A0A2H6N452|A0A2H6N452_MICLE	tr|A0A2H6N452|A0A2H6N452_MICLE;tr|A0A2D4PJY2|A0A2D4PJY2_MICSU;tr|A0A2D4PMQ2|A0A2D4PMQ2_MICSU;tr|A0A0F7Z9A6|A0A0F7Z9A6_CROAD;tr|T1DLS3|T1DLS3_CROHD;tr|A0A2D4GYH0|A0A2D4GYH0_MICCO
ASFITVQLK	tr|A0A2H6N782|A0A2H6N782_MICLE	tr|A0A2H6N782|A0A2H6N782_MICLE;tr|A0A1W7RIJ2|A0A1W7RIJ2_AGKCO;tr|A0A098LZS4|A0A098LZS4_9SAUR;tr|V8NEA9|V8NEA9_OPHHA
FYNELTEILLK	tr|A0A2H6N782|A0A2H6N782_MICLE	tr|A0A2H6N782|A0A2H6N782_MICLE;tr|A0A1W7RIJ2|A0A1W7RIJ2_AGKCO;tr|A0A098LZS4|A0A098LZS4_9SAUR;tr|A0A2D4I7L8|A0A2D4I7L8_MICLE;tr|V8NEA9|V8NEA9_OPHHA;tr|A0A2H6N741|A0A2H6N741_MICLE;tr|A0A2D4I7R9|A0A2D4I7R9_MICLE;tr|A0A2D4FU56|A0A2D4FU56_MICCO
LANQAADYYGDAFK	tr|A0A2H6N782|A0A2H6N782_MICLE	tr|A0A2H6N782|A0A2H6N782_MICLE;tr|A0A1W7RIJ2|A0A1W7RIJ2_AGKCO;tr|A0A098LZS4|A0A098LZS4_9SAUR;tr|A0A2D4I7L8|A0A2D4I7L8_MICLE;tr|V8NEA9|V8NEA9_OPHHA;tr|A0A2H6N741|A0A2H6N741_MICLE
SLLASLDEVKK	tr|A0A2H6N782|A0A2H6N782_MICLE	tr|A0A2H6N782|A0A2H6N782_MICLE;tr|A0A1W7RIJ2|A0A1W7RIJ2_AGKCO;tr|A0A098LZS4|A0A098LZS4_9SAUR;tr|A0A2D4I7L8|A0A2D4I7L8_MICLE;tr|V8NEA9|V8NEA9_OPHHA;tr|A0A2H6N741|A0A2H6N741_MICLE;tr|A0A2D4I7R9|A0A2D4I7R9_MICLE;tr|A0A2D4FU56|A0A2D4FU56_MICCO
TIQGSEVVNILK	tr|A0A2H6N782|A0A2H6N782_MICLE	tr|A0A2H6N782|A0A2H6N782_MICLE;tr|A0A1W7RIJ2|A0A1W7RIJ2_AGKCO;tr|A0A098LZS4|A0A098LZS4_9SAUR;tr|A0A2D4I7L8|A0A2D4I7L8_MICLE;tr|A0A2H6N741|A0A2H6N741_MICLE;tr|A0A2D4I7R9|A0A2D4I7R9_MICLE
IGWYQQK	tr|A0A2H6N791|A0A2H6N791_MICLE	tr|A0A2H6N791|A0A2H6N791_MICLE;tr|A0A2D4LIB0|A0A2D4LIB0_9SAUR;tr|A0A2D4LIK9|A0A2D4LIK9_9SAUR;tr|A0A2D4LI39|A0A2D4LI39_9SAUR;tr|A0A2D4LIB1|A0A2D4LIB1_9SAUR;tr|A0A2D4LI30|A0A2D4LI30_9SAUR
YLASSYLTR	tr|A0A2H6N791|A0A2H6N791_MICLE	tr|A0A2H6N791|A0A2H6N791_MICLE;tr|A0A2D4I2I1|A0A2D4I2I1_MICLE;tr|A0A2D4EY54|A0A2D4EY54_MICCO;tr|A0A0B8RRE3|A0A0B8RRE3_BOIIR;tr|A0A0B8RUH1|A0A0B8RUH1_BOIIR
NTGKPSIVNVSLVLSDTSSPCY	tr|A0A2H6NDH5|A0A2H6NDH5_MICLE	tr|A0A2H6NDH5|A0A2H6NDH5_MICLE
PSIVNVSLVLSDTSSPCY	tr|A0A2H6NDH5|A0A2H6NDH5_MICLE	tr|A0A2H6NDH5|A0A2H6NDH5_MICLE
ASGNPILLNK	tr|A0A2I4HXH5|A0A2I4HXH5_NAJAT	tr|U3FYP9|U3FYP9_MICFL;tr|A0A194AS98|A0A194AS98_9SAUR;tr|A0A0F7YZM6|A0A0F7YZM6_MICFL;tr|A0A077L6M5|A0A077L6M5_PROEL;tr|U3T7C6|U3T7C6_OVOOK;tr|T2HRS9|T2HRS9_PROFL;tr|A0A077L7M9|A0A077L7M9_PROFL;tr|A0A2I4HXH5|A0A2I4HXH5_NAJAT;tr|W8EFS0|W8EFS0_MACLB
DEVEELQK	tr|A0A2I4HXH5|A0A2I4HXH5_NAJAT	tr|A0A0B8RXZ9|A0A0B8RXZ9_BOIIR;tr|U3FYP9|U3FYP9_MICFL;tr|A0A194AS98|A0A194AS98_9SAUR;tr|A0A0F7YZM6|A0A0F7YZM6_MICFL;sp|B6EWW8|V5NTD_GLOBR;tr|A0A2I4HXH5|A0A2I4HXH5_NAJAT
ETPVLSNPGPYLEFR	tr|A0A2I4HXH5|A0A2I4HXH5_NAJAT	tr|A0A0B8RXZ9|A0A0B8RXZ9_BOIIR;tr|U3FYP9|U3FYP9_MICFL;tr|A0A194AS98|A0A194AS98_9SAUR;tr|A0A0F7YZM6|A0A0F7YZM6_MICFL;tr|A0A077L6M5|A0A077L6M5_PROEL;sp|B6EWW8|V5NTD_GLOBR;tr|T2HRS9|T2HRS9_PROFL;tr|A0A1W7RF85|A0A1W7RF85_AGKCO;tr|A0A194APL9|A0A194APL9_9SAUR;tr|A0A077L7M9|A0A077L7M9_PROFL;tr|A0A0F7Z1K6|A0A0F7Z1K6_CROAD;sp|F8S0Z7|V5NTD_CROAD;tr|A0A194APR8|A0A194APR8_SISTE;tr|T1E3Y5|T1E3Y5_CROHD;tr|A0A1…
ETPVLSNPGPYLEFRDEVEELQK	tr|A0A2I4HXH5|A0A2I4HXH5_NAJAT	tr|A0A0B8RXZ9|A0A0B8RXZ9_BOIIR;tr|U3FYP9|U3FYP9_MICFL;tr|A0A194AS98|A0A194AS98_9SAUR;tr|A0A0F7YZM6|A0A0F7YZM6_MICFL;sp|B6EWW8|V5NTD_GLOBR;tr|A0A2I4HXH5|A0A2I4HXH5_NAJAT
EVVHFMNSLR	tr|A0A2I4HXH5|A0A2I4HXH5_NAJAT	tr|U3FYP9|U3FYP9_MICFL;tr|A0A194AS98|A0A194AS98_9SAUR;tr|A0A0F7YZM6|A0A0F7YZM6_MICFL;tr|A0A2I4HXH5|A0A2I4HXH5_NAJAT
FPILSANIR	tr|A0A2I4HXH5|A0A2I4HXH5_NAJAT	tr|U3FYP9|U3FYP9_MICFL;tr|A0A194AS98|A0A194AS98_9SAUR;tr|A0A0F7YZM6|A0A0F7YZM6_MICFL;tr|A0A2I4HXH5|A0A2I4HXH5_NAJAT
FPILSANIRPK	tr|A0A2I4HXH5|A0A2I4HXH5_NAJAT	tr|U3FYP9|U3FYP9_MICFL;tr|A0A194AS98|A0A194AS98_9SAUR;tr|A0A0F7YZM6|A0A0F7YZM6_MICFL;tr|A0A2I4HXH5|A0A2I4HXH5_NAJAT
GDSSNHSSGDLDISIVGDYIK	tr|A0A2I4HXH5|A0A2I4HXH5_NAJAT	tr|A0A2I4HXH5|A0A2I4HXH5_NAJAT
GVDVVVGGHTNTFLYTGSPPSNEVAAGNYPFMQLSDDGR	tr|A0A2I4HXH5|A0A2I4HXH5_NAJAT	tr|A0A2I4HXH5|A0A2I4HXH5_NAJAT
HGQGTGELLQVSGIK	tr|A0A2I4HXH5|A0A2I4HXH5_NAJAT	tr|A0A0B8RXZ9|A0A0B8RXZ9_BOIIR;tr|U3FYP9|U3FYP9_MICFL;tr|A0A194AS98|A0A194AS98_9SAUR;tr|A0A0F7YZM6|A0A0F7YZM6_MICFL;tr|A0A2I4HXH5|A0A2I4HXH5_NAJAT;tr|W8EFS0|W8EFS0_MACLB
HPDDNEWNHVSMCIVNGGGIR	tr|A0A2I4HXH5|A0A2I4HXH5_NAJAT	tr|A0A0B8RXZ9|A0A0B8RXZ9_BOIIR;tr|U3FYP9|U3FYP9_MICFL;tr|A0A194AS98|A0A194AS98_9SAUR;tr|A0A0F7YZM6|A0A0F7YZM6_MICFL;tr|A0A077L6M5|A0A077L6M5_PROEL;tr|U3T7C6|U3T7C6_OVOOK;tr|T2HRS9|T2HRS9_PROFL;tr|A0A1W7RF85|A0A1W7RF85_AGKCO;tr|A0A194APL9|A0A194APL9_9SAUR;tr|A0A077L7M9|A0A077L7M9_PROFL;tr|A0A0F7Z1K6|A0A0F7Z1K6_CROAD;sp|F8S0Z7|V5NTD_CROAD;tr|A0A194APR8|A0A194APR8_SISTE;tr|T1E3Y5|T1E3Y5_CROHD;tr|A0A…
IINVGSEK	tr|A0A2I4HXH5|A0A2I4HXH5_NAJAT	tr|U3FYP9|U3FYP9_MICFL;tr|A0A194AS98|A0A194AS98_9SAUR;tr|A0A0F7YZM6|A0A0F7YZM6_MICFL;tr|A0A077L6M5|A0A077L6M5_PROEL;sp|B6EWW8|V5NTD_GLOBR;tr|U3T7C6|U3T7C6_OVOOK;tr|T2HRS9|T2HRS9_PROFL;tr|A0A1W7RF85|A0A1W7RF85_AGKCO;tr|A0A194APL9|A0A194APL9_9SAUR;tr|A0A077L7M9|A0A077L7M9_PROFL;tr|A0A0F7Z1K6|A0A0F7Z1K6_CROAD;sp|F8S0Z7|V5NTD_CROAD;tr|A0A194APR8|A0A194APR8_SISTE;tr|T1E3Y5|T1E3Y5_CROHD;tr|A0A194ASY3|A…
LTTLGVNK	tr|A0A2I4HXH5|A0A2I4HXH5_NAJAT	tr|A0A0B8RXZ9|A0A0B8RXZ9_BOIIR;tr|U3FYP9|U3FYP9_MICFL;tr|A0A194AS98|A0A194AS98_9SAUR;tr|A0A0F7YZM6|A0A0F7YZM6_MICFL;tr|A0A077L6M5|A0A077L6M5_PROEL;sp|B6EWW8|V5NTD_GLOBR;tr|U3T7C6|U3T7C6_OVOOK;tr|T2HRS9|T2HRS9_PROFL;tr|A0A1W7RF85|A0A1W7RF85_AGKCO;tr|A0A194APL9|A0A194APL9_9SAUR;tr|A0A077L7M9|A0A077L7M9_PROFL;tr|A0A0F7Z1K6|A0A0F7Z1K6_CROAD;sp|F8S0Z7|V5NTD_CROAD;tr|A0A194APR8|A0A194APR8_SISTE;tr|T1E3…
QAFEHSVHR	tr|A0A2I4HXH5|A0A2I4HXH5_NAJAT	tr|A0A0B8RXZ9|A0A0B8RXZ9_BOIIR;tr|U3FYP9|U3FYP9_MICFL;tr|A0A194AS98|A0A194AS98_9SAUR;tr|A0A0F7YZM6|A0A0F7YZM6_MICFL;tr|A0A077L6M5|A0A077L6M5_PROEL;sp|B6EWW8|V5NTD_GLOBR;tr|U3T7C6|U3T7C6_OVOOK;tr|A0A1W7RF85|A0A1W7RF85_AGKCO;tr|A0A194APL9|A0A194APL9_9SAUR;tr|A0A0F7Z1K6|A0A0F7Z1K6_CROAD;sp|F8S0Z7|V5NTD_CROAD;tr|A0A194APR8|A0A194APR8_SISTE;tr|T1E3Y5|T1E3Y5_CROHD;tr|A0A194ASY3|A0A194ASY3_SISMB;tr|A0A2…
QVPVVQAYAFGK	tr|A0A2I4HXH5|A0A2I4HXH5_NAJAT	tr|A0A0B8RXZ9|A0A0B8RXZ9_BOIIR;tr|U3FYP9|U3FYP9_MICFL;tr|A0A194AS98|A0A194AS98_9SAUR;tr|A0A0F7YZM6|A0A0F7YZM6_MICFL;tr|A0A077L6M5|A0A077L6M5_PROEL;sp|B6EWW8|V5NTD_GLOBR;tr|U3T7C6|U3T7C6_OVOOK;tr|T2HRS9|T2HRS9_PROFL;tr|A0A1W7RF85|A0A1W7RF85_AGKCO;tr|A0A194APL9|A0A194APL9_9SAUR;tr|A0A077L7M9|A0A077L7M9_PROFL;tr|A0A0F7Z1K6|A0A0F7Z1K6_CROAD;sp|F8S0Z7|V5NTD_CROAD;tr|A0A194APR8|A0A194APR8_SISTE;tr|T1E3…
SIQEDPAVK	tr|A0A2I4HXH5|A0A2I4HXH5_NAJAT	tr|U3FYP9|U3FYP9_MICFL;tr|A0A194AS98|A0A194AS98_9SAUR;tr|A0A0F7YZM6|A0A0F7YZM6_MICFL;tr|A0A2I4HXH5|A0A2I4HXH5_NAJAT
VFPAMEGR	tr|A0A2I4HXH5|A0A2I4HXH5_NAJAT	tr|U3FYP9|U3FYP9_MICFL;tr|A0A194AS98|A0A194AS98_9SAUR;tr|A0A0F7YZM6|A0A0F7YZM6_MICFL;tr|A0A2I4HXH5|A0A2I4HXH5_NAJAT
VGIIGYTTK	tr|A0A2I4HXH5|A0A2I4HXH5_NAJAT	tr|A0A0B8RXZ9|A0A0B8RXZ9_BOIIR;tr|U3FYP9|U3FYP9_MICFL;tr|A0A194AS98|A0A194AS98_9SAUR;tr|A0A0F7YZM6|A0A0F7YZM6_MICFL;tr|A0A077L6M5|A0A077L6M5_PROEL;sp|B6EWW8|V5NTD_GLOBR;tr|U3T7C6|U3T7C6_OVOOK;tr|T2HRS9|T2HRS9_PROFL;tr|A0A1W7RF85|A0A1W7RF85_AGKCO;tr|A0A194APL9|A0A194APL9_9SAUR;tr|A0A077L7M9|A0A077L7M9_PROFL;tr|A0A0F7Z1K6|A0A0F7Z1K6_CROAD;sp|F8S0Z7|V5NTD_CROAD;tr|A0A194APR8|A0A194APR8_SISTE;tr|T1E3…
VLLPSFLAAGGDGYYMLK	tr|A0A2I4HXH5|A0A2I4HXH5_NAJAT	tr|U3FYP9|U3FYP9_MICFL;tr|A0A194AS98|A0A194AS98_9SAUR;tr|A0A0F7YZM6|A0A0F7YZM6_MICFL;tr|A0A2I4HXH5|A0A2I4HXH5_NAJAT
VPTYVPLEMEK	tr|A0A2I4HXH5|A0A2I4HXH5_NAJAT	tr|A0A0B8RXZ9|A0A0B8RXZ9_BOIIR;tr|A0A2I4HXH5|A0A2I4HXH5_NAJAT;tr|W8EFS0|W8EFS0_MACLB
VVSLNVLCTECR	tr|A0A2I4HXH5|A0A2I4HXH5_NAJAT	tr|U3FYP9|U3FYP9_MICFL;tr|A0A194AS98|A0A194AS98_9SAUR;tr|A0A0F7YZM6|A0A0F7YZM6_MICFL;tr|A0A077L6M5|A0A077L6M5_PROEL;sp|B6EWW8|V5NTD_GLOBR;tr|U3T7C6|U3T7C6_OVOOK;tr|T2HRS9|T2HRS9_PROFL;tr|A0A1W7RF85|A0A1W7RF85_AGKCO;tr|A0A194APL9|A0A194APL9_9SAUR;tr|A0A077L7M9|A0A077L7M9_PROFL;tr|A0A2I4HXH5|A0A2I4HXH5_NAJAT;tr|A0A1L8D667|A0A1L8D667_BOTAT
VVYDLSQK	tr|A0A2I4HXH5|A0A2I4HXH5_NAJAT	tr|A0A2I4HXH5|A0A2I4HXH5_NAJAT;tr|W8EFS0|W8EFS0_MACLB;tr|A0A1L8D667|A0A1L8D667_BOTAT
VVYDLSQKPGK	tr|A0A2I4HXH5|A0A2I4HXH5_NAJAT	tr|A0A2I4HXH5|A0A2I4HXH5_NAJAT
YDAMALGNHEFDNGLNGLLDPLLK	tr|A0A2I4HXH5|A0A2I4HXH5_NAJAT	tr|U3FYP9|U3FYP9_MICFL;tr|A0A194AS98|A0A194AS98_9SAUR;tr|A0A0F7YZM6|A0A0F7YZM6_MICFL;tr|A0A2I4HXH5|A0A2I4HXH5_NAJAT
EIQALCYPSIK	tr|A0A2R4N4Q6|A0A2R4N4Q6_NAJAT	sp|A8QL58|OXLA_NAJAT;tr|A0A2R4N4Q6|A0A2R4N4Q6_NAJAT
FDEIVGGFDQLPISMYQAIAEMVHLNAR	tr|A0A2R4N4Q6|A0A2R4N4Q6_NAJAT	sp|A8QL58|OXLA_NAJAT;tr|A0A346CIA4|A0A346CIA4_9SAUR;tr|A0A2R4N4Q6|A0A2R4N4Q6_NAJAT
FHGWIDSTIMTGLR	tr|A0A2R4N4Q6|A0A2R4N4Q6_NAJAT	tr|A0A2R4N4Q6|A0A2R4N4Q6_NAJAT
FWEADGIHGGK	tr|A0A2R4N4Q6|A0A2R4N4Q6_NAJAT	sp|A8QL51|OXLA_BUNMU;tr|A0A2D4G4D6|A0A2D4G4D6_MICCO;sp|A8QL58|OXLA_NAJAT;sp|Q4JHE3|OXLA_OXYSC;tr|R4FJP5|R4FJP5_9SAUR;tr|A0A2D4Q0B3|A0A2D4Q0B3_MICSU;tr|A0A346CIA4|A0A346CIA4_9SAUR;sp|A8QL52|OXLA_BUNFA;tr|R4FK16|R4FK16_9SAUR;tr|A0A098LYF5|A0A098LYF5_9SAUR;tr|A0A346CIA5|A0A346CIA5_9SAUR;sp|Q4JHE1|OXLA_PSEAU;tr|A0A2R4N4Q6|A0A2R4N4Q6_NAJAT;sp|Q4JHE2|OXLA_NOTSC;tr|A0A098LX00|A0A098LX00_PANGU;tr|A0A194A…
IFLTCSK	tr|A0A2R4N4Q6|A0A2R4N4Q6_NAJAT	sp|A8QL58|OXLA_NAJAT;sp|Q4JHE3|OXLA_OXYSC;tr|A0A2R4N4Q6|A0A2R4N4Q6_NAJAT;tr|R4FID0|R4FID0_DENDV
IHFAGEYTGR	tr|A0A2R4N4Q6|A0A2R4N4Q6_NAJAT	tr|A0A2R4N4Q6|A0A2R4N4Q6_NAJAT
IYFEPPLPPK	tr|A0A2R4N4Q6|A0A2R4N4Q6_NAJAT	sp|A8QL58|OXLA_NAJAT;sp|Q4JHE3|OXLA_OXYSC;tr|R4FJP5|R4FJP5_9SAUR;tr|A0A2D4Q0B3|A0A2D4Q0B3_MICSU;tr|R4FK16|R4FK16_9SAUR;tr|A0A2R4N4Q6|A0A2R4N4Q6_NAJAT;sp|Q4JHE2|OXLA_NOTSC
KFWEADGIHGGK	tr|A0A2R4N4Q6|A0A2R4N4Q6_NAJAT	sp|A8QL58|OXLA_NAJAT;sp|Q4JHE3|OXLA_OXYSC;tr|R4FJP5|R4FJP5_9SAUR;tr|A0A2D4Q0B3|A0A2D4Q0B3_MICSU;tr|A0A346CIA4|A0A346CIA4_9SAUR;sp|A8QL52|OXLA_BUNFA;tr|R4FK16|R4FK16_9SAUR;tr|A0A098LYF5|A0A098LYF5_9SAUR;tr|A0A346CIA5|A0A346CIA5_9SAUR;tr|A0A2R4N4Q6|A0A2R4N4Q6_NAJAT;sp|Q4JHE2|OXLA_NOTSC;tr|A0A098LX00|A0A098LX00_PANGU;tr|R4FID0|R4FID0_DENDV
KVIEELKR	tr|A0A2R4N4Q6|A0A2R4N4Q6_NAJAT	sp|A8QL58|OXLA_NAJAT;sp|Q4JHE3|OXLA_OXYSC;sp|A8QL52|OXLA_BUNFA;tr|A0A2R4N4Q6|A0A2R4N4Q6_NAJAT
LNEFFQENENAWYYINNIR	tr|A0A2R4N4Q6|A0A2R4N4Q6_NAJAT	sp|A8QL58|OXLA_NAJAT;tr|A0A2R4N4Q6|A0A2R4N4Q6_NAJAT
REIQALCYPSIK	tr|A0A2R4N4Q6|A0A2R4N4Q6_NAJAT	sp|A8QL58|OXLA_NAJAT;tr|A0A2R4N4Q6|A0A2R4N4Q6_NAJAT
SASQLYQESLR	tr|A0A2R4N4Q6|A0A2R4N4Q6_NAJAT	tr|A0A2R4N4Q6|A0A2R4N4Q6_NAJAT;tr|A0A2D4KYM4|A0A2D4KYM4_9SAUR
SDALFSYEK	tr|A0A2R4N4Q6|A0A2R4N4Q6_NAJAT	sp|A8QL58|OXLA_NAJAT;tr|A0A2R4N4Q6|A0A2R4N4Q6_NAJAT
STTDLPSR	tr|A0A2R4N4Q6|A0A2R4N4Q6_NAJAT	sp|A8QL51|OXLA_BUNMU;tr|A0A2D4G4D6|A0A2D4G4D6_MICCO;sp|Q4F867|OXLA_DABSI;tr|A0A194AS07|A0A194AS07_SISMB;sp|J7H670|OXLA_LACMT;tr|T2HQ57|T2HQ57_OVOOK;sp|O93364|OXLA_CROAD;sp|P56742|OXLA_CROAT;sp|P81382|OXLA_CALRH;tr|T1DP54|T1DP54_CROOH;tr|A0A1W7RGB3|A0A1W7RGB3_AGKCO;tr|A0A0K8RYX4|A0A0K8RYX4_CROHD;tr|A0A194ATU0|A0A194ATU0_SISMB;sp|Q6WP39|OXLA_TRIST;tr|A0A194APV2|A0A194APV2_9SAUR;sp|C0HJE7|OXLA_CRODU…
TCADIVINDLSLIHDLPK	tr|A0A2R4N4Q6|A0A2R4N4Q6_NAJAT	sp|A8QL58|OXLA_NAJAT;tr|A0A2R4N4Q6|A0A2R4N4Q6_NAJAT
VTLLEASER	tr|A0A2R4N4Q6|A0A2R4N4Q6_NAJAT	sp|A8QL58|OXLA_NAJAT;sp|Q4JHE3|OXLA_OXYSC;tr|R4FJP5|R4FJP5_9SAUR;tr|R4FIJ6|R4FIJ6_9SAUR;tr|A0A2D4KYN2|A0A2D4KYN2_9SAUR;tr|A0A2R4N4Q6|A0A2R4N4Q6_NAJAT
VTYQTPAK	tr|A0A2R4N4Q6|A0A2R4N4Q6_NAJAT	sp|A8QL58|OXLA_NAJAT;sp|Q4JHE1|OXLA_PSEAU;tr|A0A2D4Q4R3|A0A2D4Q4R3_MICSU;sp|A6MFL0|OXLA_DEMVE;tr|A0A2R4N4Q6|A0A2R4N4Q6_NAJAT
YDSYSTK	tr|A0A2R4N4Q6|A0A2R4N4Q6_NAJAT	sp|A8QL51|OXLA_BUNMU;tr|A0A175KDW9|A0A175KDW9_9SAUR;tr|V8NB97|V8NB97_OPHHA;sp|A8QL58|OXLA_NAJAT;tr|A0A2R4N4Q6|A0A2R4N4Q6_NAJAT
DIAQEMLMYQTK	tr|A0A2U8BQR4|A0A2U8BQR4_9SAUR	tr|A0A2U8BQR4|A0A2U8BQR4_9SAUR;tr|V8NYW5|V8NYW5_OPHHA;tr|A0A2U8BR65|A0A2U8BR65_HYPTO;tr|A0A2U8BQX9|A0A2U8BQX9_LAMGE;tr|A0A2U8BQS5|A0A2U8BQS5_ARIEL;tr|A0A2U8BQQ6|A0A2U8BQQ6_PANGU;tr|A0A2U8BQQ1|A0A2U8BQQ1_CEMCO;tr|A0A2U8BQP1|A0A2U8BQP1_9SAUR
HQGLPESYNFDFVTMK	tr|A0A346CI91|A0A346CI91_9SAUR	tr|A0A346CI91|A0A346CI91_9SAUR;tr|A0A098LWY9|A0A098LWY9_PANGU;tr|A0A2Z4NA16|A0A2Z4NA16_BOIIR;tr|A0A0B8RQP5|A0A0B8RQP5_BOIIR;tr|A0A2H4N395|A0A2H4N395_BOTMO
HQGLPESYNFDFVTMKPVL	tr|A0A346CI91|A0A346CI91_9SAUR	tr|A0A346CI91|A0A346CI91_9SAUR;tr|A0A098LWY9|A0A098LWY9_PANGU;tr|A0A2Z4NA16|A0A2Z4NA16_BOIIR;tr|A0A0B8RQP5|A0A0B8RQP5_BOIIR;tr|A0A2H4N395|A0A2H4N395_BOTMO
NVIIEQK	tr|A0A346CI91|A0A346CI91_9SAUR	tr|A0A346CI91|A0A346CI91_9SAUR;tr|A0A098LWY9|A0A098LWY9_PANGU;tr|A0A2Z4NA16|A0A2Z4NA16_BOIIR;tr|A0A0B8RQP5|A0A0B8RQP5_BOIIR;tr|A0A098LY74|A0A098LY74_PYTRG;tr|A0A2H4N395|A0A2H4N395_BOTMO;tr|A0A0A1WDU0|A0A0A1WDU0_ECHCO;tr|T2HPJ4|T2HPJ4_OVOOK
QNSGTYNNQYMILDTK	tr|A0A346CI91|A0A346CI91_9SAUR	tr|A0A346CI91|A0A346CI91_9SAUR;tr|A0A098LWY9|A0A098LWY9_PANGU;tr|A0A2Z4NA16|A0A2Z4NA16_BOIIR;tr|A0A0B8RQP5|A0A0B8RQP5_BOIIR;tr|A0A098LY74|A0A098LY74_PYTRG;tr|A0A2H4N395|A0A2H4N395_BOTMO;tr|V8ND68|V8ND68_OPHHA;sp|F8J2D3|PLB_DRYCN
QVVPESLFAWER	tr|A0A346CI91|A0A346CI91_9SAUR	tr|A0A346CI91|A0A346CI91_9SAUR;tr|A0A098LWY9|A0A098LWY9_PANGU;tr|A0A098LY74|A0A098LY74_PYTRG;tr|A0A0A1WDU0|A0A0A1WDU0_ECHCO;tr|V8ND68|V8ND68_OPHHA
TWAQTFEK	tr|A0A346CI91|A0A346CI91_9SAUR	tr|A0A346CI91|A0A346CI91_9SAUR;tr|A0A098LWY9|A0A098LWY9_PANGU;tr|A0A2Z4NA16|A0A2Z4NA16_BOIIR;tr|A0A0B8RQP5|A0A0B8RQP5_BOIIR;tr|A0A098LY74|A0A098LY74_PYTRG;tr|V8ND68|V8ND68_OPHHA
VADINMAAK	tr|A0A346CI91|A0A346CI91_9SAUR	tr|A0A346CI91|A0A346CI91_9SAUR;tr|A0A098LWY9|A0A098LWY9_PANGU;sp|F8J2D3|PLB_DRYCN
YGLDFSYEMAPR	tr|A0A346CI91|A0A346CI91_9SAUR	tr|A0A346CI91|A0A346CI91_9SAUR;tr|A0A098LWY9|A0A098LWY9_PANGU;tr|A0A098LY74|A0A098LY74_PYTRG;sp|F8J2D3|PLB_DRYCN
KRPQCILNK	tr|A0A346CLV5|A0A346CLV5_BORPO	tr|A0A346CLV5|A0A346CLV5_BORPO;tr|A0A346CLV3|A0A346CLV3_BORPO;tr|A0A346CLU4|A0A346CLU4_BORPO;tr|A0A346CLU1|A0A346CLU1_BORPO;tr|A0A346CLT6|A0A346CLT6_BORPO;tr|A0A346CLT5|A0A346CLT5_BORPO;tr|A0A346CLS9|A0A346CLS9_BORPO;tr|A0A346CLT2|A0A346CLT2_BORPO;tr|A0A346CLU0|A0A346CLU0_BORPO;tr|A0A346CLT3|A0A346CLT3_BORPO
VDFNSESTR	tr|A0A346CM05|A0A346CM05_9SAUR	tr|A0A346CM05|A0A346CM05_9SAUR;tr|A0A346CLY3|A0A346CLY3_9SAUR
YIEFYVVVDNLMYR	tr|A0A346CM39|A0A346CM39_9SAUR	tr|A0A346CM39|A0A346CM39_9SAUR;tr|A0A346CM11|A0A346CM11_9SAUR;tr|A0A346CLZ9|A0A346CLZ9_9SAUR;tr|A0A346CM28|A0A346CM28_9SAUR;tr|A0A346CM26|A0A346CM26_9SAUR;tr|A0A346CM21|A0A346CM21_9SAUR;tr|A0A346CM42|A0A346CM42_9SAUR;tr|A0A346CM22|A0A346CM22_9SAUR;tr|A0A346CM43|A0A346CM43_9SAUR;tr|A0A346CM16|A0A346CM16_9SAUR;tr|A0A346CM29|A0A346CM29_9SAUR;tr|A0A346CM33|A0A346CM33_9SAUR;tr|A0A346CM31|A0A346CM31_9S…
GDGQNLVTMNLR	tr|A8QL54|A8QL54_BUNFA	tr|A8QL54|A8QL54_BUNFA
GICVAEPYEITVMK	tr|A8QL55|A8QL55_OPHHA	sp|Q01833|CO3_NAJNA;tr|M9T1M5|M9T1M5_CYLRU;tr|A8QL54|A8QL54_BUNFA;tr|A8QL55|A8QL55_OPHHA;tr|Q49HM6|Q49HM6_AUSSU;tr|A0RZG1|A0RZG1_AUSSU;sp|Q0ZZJ6|VCO31_AUSSU;tr|A0A081DUA7|A0A081DUA7_ECHCO;tr|A0RZG2|A0RZG2_AUSSU;sp|A0RZC6|VCO32_AUSSU;tr|A0A081DUC5|A0A081DUC5_PYTRG
KYIEFYVVVDNK	tr|B5KFV7|B5KFV7_9SAUR	tr|B5KFV7|B5KFV7_9SAUR;tr|B5KFV1|B5KFV1_TROCA
YIEFYVVVDNK	tr|B5KFV7|B5KFV7_9SAUR	tr|B5KFV7|B5KFV7_9SAUR;tr|B5KFV1|B5KFV1_TROCA
EWAVGLAGK	tr|B5KLC2|B5KLC2_HOPST	sp|P82885|VESP_NAJKA;tr|B5KLC2|B5KLC2_HOPST;tr|B5KLC1|B5KLC1_PSEAU;tr|B5KLB9|B5KLB9_TROCA;tr|B5KLB8|B5KLB8_CRYNI;tr|B5KLB7|B5KLB7_CRYNI;tr|B5KLB3|B5KLB3_OXYSU;tr|B5KLB1|B5KLB1_9SAUR;tr|B5KLB0|B5KLB0_PSETE;tr|B5KLA9|B5KLA9_PSETE;tr|B5G6F9|B5G6F9_DEMVE;tr|B5G6F8|B5G6F8_DEMVE;tr|A0A1D8BAX9|A0A1D8BAX9_PSEPP
FDSNTAFESLVVSPDK	tr|B5KLC2|B5KLC2_HOPST	tr|B5KLC2|B5KLC2_HOPST;tr|B5KLC1|B5KLC1_PSEAU;tr|B5KLB9|B5KLB9_TROCA;tr|B5KLB8|B5KLB8_CRYNI;tr|B5KLB7|B5KLB7_CRYNI;tr|B5KLB3|B5KLB3_OXYSU;tr|B5KLB1|B5KLB1_9SAUR;tr|B5KLB0|B5KLB0_PSETE;tr|B5KLA9|B5KLA9_PSETE;tr|B5G6F9|B5G6F9_DEMVE;tr|B5G6F8|B5G6F8_DEMVE;tr|A0A1D8BAX9|A0A1D8BAX9_PSEPP;tr|B5KLC0|B5KLC0_PSEPO
FDSNTAFESLVVSPDKK	tr|B5KLC2|B5KLC2_HOPST	tr|B5KLC2|B5KLC2_HOPST;tr|B5KLC1|B5KLC1_PSEAU;tr|B5KLB9|B5KLB9_TROCA;tr|B5KLB8|B5KLB8_CRYNI;tr|B5KLB7|B5KLB7_CRYNI;tr|B5KLB3|B5KLB3_OXYSU;tr|B5KLB1|B5KLB1_9SAUR;tr|B5KLB0|B5KLB0_PSETE;tr|B5KLA9|B5KLA9_PSETE;tr|B5G6F9|B5G6F9_DEMVE;tr|B5G6F8|B5G6F8_DEMVE;tr|A0A1D8BAX9|A0A1D8BAX9_PSEPP;tr|B5KLC0|B5KLC0_PSEPO
ILFEDPLFPANDDSLFYK	tr|J3RYM5|J3RYM5_CROAD	tr|J3RYM5|J3RYM5_CROAD;tr|A0A0K8S1V0|A0A0K8S1V0_CROHD;tr|A0A0K8RX46|A0A0K8RX46_CROHD
MFSSVKPYENQR	tr|J3RYM5|J3RYM5_CROAD	tr|J3RYM5|J3RYM5_CROAD;tr|A0A0K8S1V0|A0A0K8S1V0_CROHD;tr|A0A0K8RX46|A0A0K8RX46_CROHD;tr|A0A1W7RIT1|A0A1W7RIT1_AGKCO
FLLPASAPTSFEGPFGK	tr|J3S406|J3S406_CROAD	tr|J3S406|J3S406_CROAD;tr|A0A0B8RZN5|A0A0B8RZN5_BOIIR
AVFPSIVGR	tr|J3S843|J3S843_CROAD	tr|J3S843|J3S843_CROAD;tr|V8N8G6|V8N8G6_OPHHA;tr|A0A1W7RJQ3|A0A1W7RJQ3_AGKCO;tr|J3S3X5|J3S3X5_CROAD;tr|V8PI67|V8PI67_OPHHA;tr|A0A098M0W7|A0A098M0W7_9SAUR;tr|U3FZL5|U3FZL5_MICFL;tr|A0A0B6VJU7|A0A0B6VJU7_PROFL;tr|A0A0B8RRU9|A0A0B8RRU9_BOIIR;tr|A0A0B8RZU4|A0A0B8RZU4_BOIIR;tr|A0A1W7RJN4|A0A1W7RJN4_AGKCO;tr|A0A098M1X5|A0A098M1X5_9SAUR;tr|A0A2D4GG12|A0A2D4GG12_MICCO;tr|T1DP26|T1DP26_CROHD;tr|A0A2H6MZN1…
DLTDYLMK	tr|J3S843|J3S843_CROAD	tr|J3S843|J3S843_CROAD;tr|V8N8G6|V8N8G6_OPHHA;tr|A0A1W7RJQ3|A0A1W7RJQ3_AGKCO;tr|J3S3X5|J3S3X5_CROAD;tr|V8PI67|V8PI67_OPHHA;tr|A0A098M0W7|A0A098M0W7_9SAUR;tr|U3FZL5|U3FZL5_MICFL;tr|A0A0B6VJU7|A0A0B6VJU7_PROFL;tr|A0A0B8RRU9|A0A0B8RRU9_BOIIR;tr|A0A0B8RZU4|A0A0B8RZU4_BOIIR;tr|A0A1W7RJN4|A0A1W7RJN4_AGKCO;tr|A0A098M1X5|A0A098M1X5_9SAUR;tr|A0A2D4GG12|A0A2D4GG12_MICCO;tr|T1DP26|T1DP26_CROHD;tr|A0A2H6MZN1…
GYSFTTTAER	tr|J3S843|J3S843_CROAD	tr|J3S843|J3S843_CROAD;tr|V8N8G6|V8N8G6_OPHHA;tr|A0A1W7RJQ3|A0A1W7RJQ3_AGKCO;tr|J3S3X5|J3S3X5_CROAD;tr|V8PI67|V8PI67_OPHHA;tr|A0A098M0W7|A0A098M0W7_9SAUR;tr|U3FZL5|U3FZL5_MICFL;tr|A0A0B6VJU7|A0A0B6VJU7_PROFL;tr|A0A0B8RRU9|A0A0B8RRU9_BOIIR;tr|A0A0B8RZU4|A0A0B8RZU4_BOIIR;tr|A0A1W7RJN4|A0A1W7RJN4_AGKCO;tr|A0A098M1X5|A0A098M1X5_9SAUR;tr|A0A2D4GG12|A0A2D4GG12_MICCO;tr|T1DP26|T1DP26_CROHD;tr|A0A2H6MZN1…
IIAPPER	tr|J3S843|J3S843_CROAD	tr|J3S843|J3S843_CROAD;tr|V8N8G6|V8N8G6_OPHHA;tr|A0A1W7RJQ3|A0A1W7RJQ3_AGKCO;tr|J3S3X5|J3S3X5_CROAD;tr|V8PI67|V8PI67_OPHHA;tr|A0A098M0W7|A0A098M0W7_9SAUR;tr|U3FZL5|U3FZL5_MICFL;tr|A0A0B6VJU7|A0A0B6VJU7_PROFL;tr|A0A0B8RRU9|A0A0B8RRU9_BOIIR;tr|A0A0B8RZU4|A0A0B8RZU4_BOIIR;tr|A0A1W7RJN4|A0A1W7RJN4_AGKCO;tr|A0A098M1X5|A0A098M1X5_9SAUR;tr|A0A2D4GG12|A0A2D4GG12_MICCO;tr|T1DP26|T1DP26_CROHD;tr|A0A2H6MZN1…
SYELPDGQVITIGNER	tr|J3S843|J3S843_CROAD	tr|J3S843|J3S843_CROAD;tr|V8N8G6|V8N8G6_OPHHA;tr|A0A1W7RJQ3|A0A1W7RJQ3_AGKCO;tr|J3S3X5|J3S3X5_CROAD;tr|V8PI67|V8PI67_OPHHA;tr|A0A098M0W7|A0A098M0W7_9SAUR;tr|U3FZL5|U3FZL5_MICFL;tr|A0A0B6VJU7|A0A0B6VJU7_PROFL;tr|A0A0B8RRU9|A0A0B8RRU9_BOIIR;tr|A0A0B8RZU4|A0A0B8RZU4_BOIIR;tr|A0A1W7RJN4|A0A1W7RJN4_AGKCO;tr|A0A098M1X5|A0A098M1X5_9SAUR;tr|A0A2D4GG12|A0A2D4GG12_MICCO;tr|T1DP26|T1DP26_CROHD;tr|A0A2H6MZN1…
HLDCTLQR	tr|J3S960|J3S960_CROAD	tr|J3S960|J3S960_CROAD;tr|A0A2D4KDB0|A0A2D4KDB0_9SAUR;tr|A0A2D4KD69|A0A2D4KD69_9SAUR;tr|A0A2D4FBK7|A0A2D4FBK7_MICCO
DFVEVYGK	tr|J3S9B2|J3S9B2_CROAD	tr|J3S9B2|J3S9B2_CROAD;tr|T2HS00|T2HS00_PROFL;tr|A0A0B8RXQ3|A0A0B8RXQ3_BOIIR
EECKDFVEVYGK	tr|J3S9B2|J3S9B2_CROAD	tr|J3S9B2|J3S9B2_CROAD;tr|T2HS00|T2HS00_PROFL;tr|A0A0B8RXQ3|A0A0B8RXQ3_BOIIR
MVCVMLR	tr|J3S9B2|J3S9B2_CROAD	tr|J3S9B2|J3S9B2_CROAD;tr|T2HS00|T2HS00_PROFL;tr|A0A0B8RXQ3|A0A0B8RXQ3_BOIIR
SILDMLLEATSPK	tr|J3S9B2|J3S9B2_CROAD	tr|J3S9B2|J3S9B2_CROAD;tr|T2HS00|T2HS00_PROFL
VCLVLPEK	tr|J3S9B2|J3S9B2_CROAD	tr|J3S9B2|J3S9B2_CROAD;tr|T2HS00|T2HS00_PROFL;tr|A0A0B8RXQ3|A0A0B8RXQ3_BOIIR
QDIAFAYQR	tr|J3SE02|J3SE02_CROAD	tr|J3SE02|J3SE02_CROAD;tr|T1DDN7|T1DDN7_CROHD;tr|A0A1W7RJC8|A0A1W7RJC8_AGKCO;tr|A0A0F7Z1A2|A0A0F7Z1A2_MICFL;tr|A0A0B8RYK2|A0A0B8RYK2_BOIIR;tr|A0A2D4N3M1|A0A2D4N3M1_9SAUR
SALSGHLETVILGLLK	tr|J3SE02|J3SE02_CROAD	tr|J3SE02|J3SE02_CROAD
GPLLVQDVVFTDEMAHFDR	tr|J9ZY56|J9ZY56_THAEL	tr|J9ZY56|J9ZY56_THAEL;tr|A0A0B8RZD9|A0A0B8RZD9_BOIIR;tr|T1DM04|T1DM04_CROHD;tr|A0A0F7Z9V9|A0A0F7Z9V9_CROAD;tr|A0A0F7Z129|A0A0F7Z129_MICFL;tr|U3F8Y3|U3F8Y3_MICFL;tr|J9ZXX9|J9ZXX9_THAEL;tr|A0A098LZY3|A0A098LZY3_9SAUR;tr|V8P1G2|V8P1G2_OPHHA
VMGWGTITSPEVTYPK	tr|Q2XXM4|Q2XXM4_PHIOL	tr|Q2XXM4|Q2XXM4_PHIOL;tr|Q2XXM2|Q2XXM2_PHIOL
GNANSLNQIK	tr|Q49HM6|Q49HM6_AUSSU	sp|Q01833|CO3_NAJNA;tr|A8QL54|A8QL54_BUNFA;tr|Q49HM6|Q49HM6_AUSSU;tr|A0RZG1|A0RZG1_AUSSU;sp|Q0ZZJ6|VCO31_AUSSU;tr|A0RZG2|A0RZG2_AUSSU;sp|A0RZC6|VCO32_AUSSU
PYNLPELVSFGTWK	tr|Q49HM6|Q49HM6_AUSSU	sp|Q01833|CO3_NAJNA;tr|A0A2Z4N9Y8|A0A2Z4N9Y8_BOIIR;tr|A0A0B8RZV9|A0A0B8RZV9_BOIIR;tr|A0A346CI96|A0A346CI96_9SAUR;tr|Q49HM6|Q49HM6_AUSSU;tr|A0RZG1|A0RZG1_AUSSU;sp|Q0ZZJ6|VCO31_AUSSU;tr|A0A081DUA7|A0A081DUA7_ECHCO
VELLYNPAFCSASTEGQR	tr|Q49HM6|Q49HM6_AUSSU	tr|A8QL54|A8QL54_BUNFA;tr|Q49HM6|Q49HM6_AUSSU;tr|A0RZG1|A0RZG1_AUSSU;sp|Q0ZZJ6|VCO31_AUSSU
YFTYLILTK	tr|Q49HM6|Q49HM6_AUSSU	tr|A8QL54|A8QL54_BUNFA;tr|Q49HM6|Q49HM6_AUSSU;tr|A0RZG1|A0RZG1_AUSSU;sp|Q0ZZJ6|VCO31_AUSSU;tr|A0RZG2|A0RZG2_AUSSU;sp|A0RZC6|VCO32_AUSSU;tr|A0A081DUC5|A0A081DUC5_PYTRG
EGDDWILPSGSLTIYK	tr|Q8UW13|Q8UW13_HYDHA	tr|Q8UW13|Q8UW13_HYDHA
ELGDYFFTNEFLVK	tr|Q91134|Q91134_NAJNA	tr|Q91134|Q91134_NAJNA
GLLSELVK	tr|Q91134|Q91134_NAJNA	tr|Q91134|Q91134_NAJNA
PNCLATLANDAR	tr|Q91134|Q91134_NAJNA	tr|Q91134|Q91134_NAJNA
SPDLPPPSEEILK	tr|Q91134|Q91134_NAJNA	tr|Q91134|Q91134_NAJNA
WECISNLGPDLSFVPPTFNPK	tr|Q91134|Q91134_NAJNA	tr|Q91134|Q91134_NAJNA
IYFEPPLPAK	tr|R4FID0|R4FID0_DENDV	tr|R4FID0|R4FID0_DENDV
METVSLDGDSPMQMLLEIGLDK	tr|T1D6S5|T1D6S5_CROHD	tr|T1D6S5|T1D6S5_CROHD;tr|A0A0F7Z3H5|A0A0F7Z3H5_CROAD;tr|J7FB72|J7FB72_CROAD
TAGWNVPMGLLNK	tr|T1D7L1|T1D7L1_CROHD	tr|T1D7L1|T1D7L1_CROHD;tr|A0A0F7Z1V6|A0A0F7Z1V6_CROAD
LMALQAK	tr|T1DLA8|T1DLA8_CROHD	tr|T1DLA8|T1DLA8_CROHD;tr|J3SC65|J3SC65_CROAD;tr|A0A1W7RHG4|A0A1W7RHG4_AGKCO;tr|A0A2H6N2F1|A0A2H6N2F1_MICLE;tr|A0A2D4GSG5|A0A2D4GSG5_MICCO
LQEYEVK	tr|T1DLA8|T1DLA8_CROHD	tr|T1DLA8|T1DLA8_CROHD;tr|J3SC65|J3SC65_CROAD;tr|A0A1W7RHG4|A0A1W7RHG4_AGKCO;tr|A0A2H6N2F1|A0A2H6N2F1_MICLE;tr|A0A2D4GSG5|A0A2D4GSG5_MICCO
TQNDLLHTENMR	tr|T1DLA8|T1DLA8_CROHD	tr|T1DLA8|T1DLA8_CROHD;tr|J3SC65|J3SC65_CROAD;tr|A0A1W7RHG4|A0A1W7RHG4_AGKCO
AVLHDVQAVMNTWTLQK	tr|T1E6L9|T1E6L9_CROHD	tr|T1E6L9|T1E6L9_CROHD;tr|A0A0F7ZB46|A0A0F7ZB46_CROAD
NVHLQQEHYSK	tr|T1E6L9|T1E6L9_CROHD	tr|T1E6L9|T1E6L9_CROHD;tr|A0A0F7ZB46|A0A0F7ZB46_CROAD
NYFSSMDK	tr|T1E6L9|T1E6L9_CROHD	tr|T1E6L9|T1E6L9_CROHD;tr|A0A0F7ZB46|A0A0F7ZB46_CROAD
VEDHFLNK	tr|T1E6L9|T1E6L9_CROHD	tr|T1E6L9|T1E6L9_CROHD
NPFYTPSPAK	tr|T2HRT4|T2HRT4_PROFL	tr|T2HRT4|T2HRT4_PROFL;tr|A0A1W7RBB0|A0A1W7RBB0_CROAD;tr|A0A1L8D6B7|A0A1L8D6B7_BOTAT;tr|A0A194AS02|A0A194AS02_SISMB;tr|A0A077LA64|A0A077LA64_PROEL;sp|J3SBP3|PDE2_CROAD;tr|T2HQA0|T2HQA0_PROFL;tr|T1DJT5|T1DJT5_CROHD;tr|U3TAI7|U3TAI7_OVOOK;tr|T2HP62|T2HP62_PROFL;tr|T1D6P7|T1D6P7_CROHD;tr|A0A0F7Z2Q3|A0A0F7Z2Q3_CROAD;sp|J3SEZ3|PDE1_CROAD;tr|T2HPD6|T2HPD6_PROFL;tr|U3TBJ5|U3TBJ5_OVOOK
GVQNPQPETK	tr|U3EPC7|U3EPC7_MICFL	tr|U3EPC7|U3EPC7_MICFL
GCAATCPK	tr|U3EPM9|U3EPM9_MICFL	tr|U3EPM9|U3EPM9_MICFL;sp|P01474|3SOF2_NAJME;sp|P62390|3SOFB_NAJHA;sp|P15818|3NO4H_BUNMU;sp|P81783|3NO4_BUNCA;tr|A0A1J0CQH1|A0A1J0CQH1_NAJNA;tr|A0A194ARB6|A0A194ARB6_9SAUR;tr|A0A194APF0|A0A194APF0_9SAUR;sp|Q9W717|3SO1_NAJAT;sp|Q8QGR0|3SIM7_DENAN;sp|Q53B49|3SI35_OPHHA;tr|V8N9N7|V8N9N7_OPHHA;sp|P18328|3SIM2_DENAN;tr|V8N3G9|V8N3G9_OPHHA;tr|E2ITZ7|E2ITZ7_NAJAT;sp|P60234|3SI12_DENAN;sp|C0HJT5|3SO1_HEM…
RWHMLVPGR	tr|U3EPM9|U3EPM9_MICFL	tr|U3EPM9|U3EPM9_MICFL
WHMLVPGR	tr|U3EPM9|U3EPM9_MICFL	tr|U3EPM9|U3EPM9_MICFL
ATAVMPDGQFK	tr|U3ERU4|U3ERU4_MICFL	tr|U3ERU4|U3ERU4_MICFL;tr|T1DJS4|T1DJS4_CROHD;tr|J3S4U4|J3S4U4_CROAD;tr|A0A1W7REW9|A0A1W7REW9_AGKCO;tr|A0A0B8RU50|A0A0B8RU50_BOIIR
LVQAFQFTDK	tr|U3ERU4|U3ERU4_MICFL	tr|U3ERU4|U3ERU4_MICFL;tr|T1DJS4|T1DJS4_CROHD;tr|J3S4U4|J3S4U4_CROAD;tr|A0A1W7REW9|A0A1W7REW9_AGKCO;tr|A0A0B8RU50|A0A0B8RU50_BOIIR;tr|V8P064|V8P064_OPHHA
EADDILNWLK	tr|U3ERW3|U3ERW3_MICFL	tr|U3ERW3|U3ERW3_MICFL;tr|V8P8K8|V8P8K8_OPHHA;tr|U3FBW7|U3FBW7_MICFL;tr|A0A0B8RWW4|A0A0B8RWW4_BOIIR;tr|A0A1W7REY4|A0A1W7REY4_AGKCO;tr|T1E4U1|T1E4U1_CROHD;tr|J3S0G9|J3S0G9_CROAD
YNEDLELEDAIHTAILTLK	tr|U3F701|U3F701_MICFL	tr|U3F701|U3F701_MICFL;tr|T1DLS1|T1DLS1_CROHD;tr|J3S0J9|J3S0J9_CROAD;tr|A0A2D4GEH2|A0A2D4GEH2_MICCO;tr|A0A1W7REI9|A0A1W7REI9_AGKCO;tr|A0A0B8RQK9|A0A0B8RQK9_BOIIR
NQEQLAAELAEFTAK	tr|U3FBK6|U3FBK6_MICFL	tr|U3FBK6|U3FBK6_MICFL;tr|A0A1W7REB0|A0A1W7REB0_AGKCO;tr|A0A0F7Z5G6|A0A0F7Z5G6_CROAD;tr|V8PI56|V8PI56_OPHHA
NMDDIQDYLMQLTGAR	tr|U3FCL3|U3FCL3_MICFL	tr|U3FCL3|U3FCL3_MICFL;tr|V8NJI1|V8NJI1_OPHHA
AKFEELNMDLFR	tr|U3FCL7|U3FCL7_MICFL	tr|U3FCL7|U3FCL7_MICFL;tr|A0A0B8RUJ6|A0A0B8RUJ6_BOIIR;tr|A0A098LYK7|A0A098LYK7_9SAUR;tr|V8NEC1|V8NEC1_OPHHA;tr|J3RZN4|J3RZN4_CROAD;tr|J3S4I0|J3S4I0_CROAD;tr|T1DBJ9|T1DBJ9_CROHD;tr|A0A1W7RH08|A0A1W7RH08_AGKCO
DAGTIAGLNVMR	tr|U3FCL7|U3FCL7_MICFL	tr|U3FCL7|U3FCL7_MICFL;tr|A0A0B8RUJ6|A0A0B8RUJ6_BOIIR;tr|A0A098LYK7|A0A098LYK7_9SAUR;tr|V8NEC1|V8NEC1_OPHHA;tr|J3RZN4|J3RZN4_CROAD;tr|J3S4I0|J3S4I0_CROAD;tr|T1DBJ9|T1DBJ9_CROHD;tr|A0A1W7RH08|A0A1W7RH08_AGKCO
ETAEAYLGK	tr|U3FCL7|U3FCL7_MICFL	tr|U3FCL7|U3FCL7_MICFL;tr|A0A0B8RUJ6|A0A0B8RUJ6_BOIIR;tr|A0A098LYK7|A0A098LYK7_9SAUR;tr|V8NEC1|V8NEC1_OPHHA;tr|J3RZN4|J3RZN4_CROAD;tr|J3S4I0|J3S4I0_CROAD;tr|T1DBJ9|T1DBJ9_CROHD;tr|A0A1W7RH08|A0A1W7RH08_AGKCO
FEELNMDLFR	tr|U3FCL7|U3FCL7_MICFL	tr|U3FCL7|U3FCL7_MICFL;tr|A0A0B8RUJ6|A0A0B8RUJ6_BOIIR;tr|A0A098LYK7|A0A098LYK7_9SAUR;tr|V8NEC1|V8NEC1_OPHHA;tr|J3RZN4|J3RZN4_CROAD;tr|J3S4I0|J3S4I0_CROAD;tr|T1DBJ9|T1DBJ9_CROHD;tr|A0A1W7RH08|A0A1W7RH08_AGKCO
IEIESFFEGEDFSETLTR	tr|U3FCL7|U3FCL7_MICFL	tr|U3FCL7|U3FCL7_MICFL;tr|A0A0B8RUJ6|A0A0B8RUJ6_BOIIR;tr|V8NEC1|V8NEC1_OPHHA;tr|J3RZN4|J3RZN4_CROAD;tr|J3S4I0|J3S4I0_CROAD;tr|T1DBJ9|T1DBJ9_CROHD;tr|A0A1W7RH08|A0A1W7RH08_AGKCO
IINEPTAAAIAYGLDK	tr|U3FCL7|U3FCL7_MICFL	tr|U3FCL7|U3FCL7_MICFL;tr|A0A0B8RUJ6|A0A0B8RUJ6_BOIIR;tr|A0A098LYK7|A0A098LYK7_9SAUR;tr|V8NEC1|V8NEC1_OPHHA;tr|J3RZN4|J3RZN4_CROAD;tr|J3S4I0|J3S4I0_CROAD;tr|T1DBJ9|T1DBJ9_CROHD;tr|A0A1W7RH08|A0A1W7RH08_AGKCO;tr|J9ZZK2|J9ZZK2_THAEL;tr|T1DKV6|T1DKV6_CROHD;tr|A0A098LY62|A0A098LY62_9SAUR;tr|U3FZF3|U3FZF3_MICFL;tr|A0A0F7ZDN0|A0A0F7ZDN0_CROAD;tr|A0A1W7RGQ4|A0A1W7RGQ4_AGKCO;tr|T1DMS8|T1DMS8_CROHD;tr|Q4V…
ITPSYVAFTPEGER	tr|U3FCL7|U3FCL7_MICFL	tr|U3FCL7|U3FCL7_MICFL;tr|A0A0B8RUJ6|A0A0B8RUJ6_BOIIR;tr|A0A098LYK7|A0A098LYK7_9SAUR;tr|V8NEC1|V8NEC1_OPHHA;tr|J3RZN4|J3RZN4_CROAD;tr|J3S4I0|J3S4I0_CROAD;tr|T1DBJ9|T1DBJ9_CROHD;tr|A0A1W7RH08|A0A1W7RH08_AGKCO
KSDIDEIVLVGGSTR	tr|U3FCL7|U3FCL7_MICFL	tr|U3FCL7|U3FCL7_MICFL;tr|A0A0B8RUJ6|A0A0B8RUJ6_BOIIR;tr|A0A098LYK7|A0A098LYK7_9SAUR;tr|V8NEC1|V8NEC1_OPHHA
PYIQVDIGGGQTK	tr|U3FCL7|U3FCL7_MICFL	tr|U3FCL7|U3FCL7_MICFL;tr|A0A0B8RUJ6|A0A0B8RUJ6_BOIIR;tr|A0A098LYK7|A0A098LYK7_9SAUR;tr|V8NEC1|V8NEC1_OPHHA;tr|J3RZN4|J3RZN4_CROAD;tr|J3S4I0|J3S4I0_CROAD;tr|T1DBJ9|T1DBJ9_CROHD;tr|A0A1W7RH08|A0A1W7RH08_AGKCO
SDIDEIVLVGGSTR	tr|U3FCL7|U3FCL7_MICFL	tr|U3FCL7|U3FCL7_MICFL;tr|A0A0B8RUJ6|A0A0B8RUJ6_BOIIR;tr|A0A098LYK7|A0A098LYK7_9SAUR;tr|V8NEC1|V8NEC1_OPHHA
SQIFSTASDNQPTVTIK	tr|U3FCL7|U3FCL7_MICFL	tr|U3FCL7|U3FCL7_MICFL;tr|A0A0B8RUJ6|A0A0B8RUJ6_BOIIR;tr|A0A098LYK7|A0A098LYK7_9SAUR;tr|J3RZN4|J3RZN4_CROAD;tr|J3S4I0|J3S4I0_CROAD;tr|T1DBJ9|T1DBJ9_CROHD;tr|A0A1W7RH08|A0A1W7RH08_AGKCO;tr|A0A2D4LP71|A0A2D4LP71_9SAUR;tr|A0A2D4K0P5|A0A2D4K0P5_9SAUR
TFAPEEISAMVLTK	tr|U3FCL7|U3FCL7_MICFL	tr|U3FCL7|U3FCL7_MICFL;tr|A0A0B8RUJ6|A0A0B8RUJ6_BOIIR;tr|A0A098LYK7|A0A098LYK7_9SAUR;tr|V8NEC1|V8NEC1_OPHHA;tr|J3RZN4|J3RZN4_CROAD;tr|J3S4I0|J3S4I0_CROAD;tr|T1DBJ9|T1DBJ9_CROHD;tr|A0A1W7RH08|A0A1W7RH08_AGKCO
TWNDPSVQQDIK	tr|U3FCL7|U3FCL7_MICFL	tr|U3FCL7|U3FCL7_MICFL;tr|A0A0B8RUJ6|A0A0B8RUJ6_BOIIR;tr|A0A098LYK7|A0A098LYK7_9SAUR;tr|V8NEC1|V8NEC1_OPHHA;tr|J3RZN4|J3RZN4_CROAD;tr|J3S4I0|J3S4I0_CROAD;tr|T1DBJ9|T1DBJ9_CROHD;tr|A0A1W7RH08|A0A1W7RH08_AGKCO
VEIIANDQGNR	tr|U3FCL7|U3FCL7_MICFL	tr|U3FCL7|U3FCL7_MICFL;tr|A0A0B8RUJ6|A0A0B8RUJ6_BOIIR;tr|A0A098LYK7|A0A098LYK7_9SAUR;tr|V8NEC1|V8NEC1_OPHHA;tr|J3RZN4|J3RZN4_CROAD;tr|J3S4I0|J3S4I0_CROAD;tr|T1DBJ9|T1DBJ9_CROHD;tr|A0A1W7RH08|A0A1W7RH08_AGKCO;tr|J9ZZK2|J9ZZK2_THAEL;tr|T1DKV6|T1DKV6_CROHD;tr|A0A098LY62|A0A098LY62_9SAUR;tr|U3FZF3|U3FZF3_MICFL;tr|A0A0F7ZDN0|A0A0F7ZDN0_CROAD;tr|A0A1W7RGQ4|A0A1W7RGQ4_AGKCO;tr|T1DMS8|T1DMS8_CROHD;tr|Q4V…
VLEDADLK	tr|U3FCL7|U3FCL7_MICFL	tr|U3FCL7|U3FCL7_MICFL;tr|A0A0B8RUJ6|A0A0B8RUJ6_BOIIR;tr|A0A098LYK7|A0A098LYK7_9SAUR;tr|V8NEC1|V8NEC1_OPHHA;tr|J3RZN4|J3RZN4_CROAD;tr|J3S4I0|J3S4I0_CROAD;tr|T1DBJ9|T1DBJ9_CROHD;tr|A0A1W7RH08|A0A1W7RH08_AGKCO
VMEHFIK	tr|U3FCL7|U3FCL7_MICFL	tr|U3FCL7|U3FCL7_MICFL;tr|A0A0B8RUJ6|A0A0B8RUJ6_BOIIR;tr|A0A098LYK7|A0A098LYK7_9SAUR;tr|V8NEC1|V8NEC1_OPHHA;tr|J3RZN4|J3RZN4_CROAD;tr|J3S4I0|J3S4I0_CROAD;tr|T1DBJ9|T1DBJ9_CROHD;tr|A0A1W7RH08|A0A1W7RH08_AGKCO
VTHAVVTVPAYFNDAQR	tr|U3FCL7|U3FCL7_MICFL	tr|U3FCL7|U3FCL7_MICFL;tr|A0A0B8RUJ6|A0A0B8RUJ6_BOIIR;tr|A0A098LYK7|A0A098LYK7_9SAUR;tr|V8NEC1|V8NEC1_OPHHA;tr|J3RZN4|J3RZN4_CROAD;tr|J3S4I0|J3S4I0_CROAD;tr|T1DBJ9|T1DBJ9_CROHD;tr|A0A1W7RH08|A0A1W7RH08_AGKCO
GIIWGEETLMEYLENPK	tr|U3FCZ7|U3FCZ7_MICFL	tr|U3FCZ7|U3FCZ7_MICFL;tr|A0A0B8RUT3|A0A0B8RUT3_BOIIR;tr|A0A098M0U9|A0A098M0U9_9SAUR;tr|V8P0B9|V8P0B9_OPHHA
AGHNFANADMSYVK	tr|U3FD65|U3FD65_MICFL	tr|U3FD65|U3FD65_MICFL;tr|A0A0B8RRE5|A0A0B8RRE5_BOIIR;tr|A0A098LZX8|A0A098LZX8_9SAUR;tr|T1E687|T1E687_CROHD;tr|A0A1W7RIP5|A0A1W7RIP5_AGKCO;tr|A0A0F7ZEF7|A0A0F7ZEF7_CROAD
EIMAEIYK	tr|U3FD65|U3FD65_MICFL	tr|U3FD65|U3FD65_MICFL;tr|A0A0B8RRE5|A0A0B8RRE5_BOIIR;tr|A0A098LZX8|A0A098LZX8_9SAUR;tr|T1E687|T1E687_CROHD;tr|A0A1W7RIP5|A0A1W7RIP5_AGKCO;tr|A0A0F7ZEF7|A0A0F7ZEF7_CROAD
GLVSGGLYDSHVGCR	tr|U3FD65|U3FD65_MICFL	tr|U3FD65|U3FD65_MICFL;tr|A0A0B8RRE5|A0A0B8RRE5_BOIIR;tr|A0A098LZX8|A0A098LZX8_9SAUR;tr|T1E687|T1E687_CROHD;tr|A0A1W7RIP5|A0A1W7RIP5_AGKCO;tr|A0A0F7ZEF7|A0A0F7ZEF7_CROAD
GQDHCGIESEVVAGIPR	tr|U3FD65|U3FD65_MICFL	tr|U3FD65|U3FD65_MICFL;tr|A0A0B8RRE5|A0A0B8RRE5_BOIIR
NVPYFPPLSPDLVNYINK	tr|U3FD65|U3FD65_MICFL	tr|U3FD65|U3FD65_MICFL;tr|A0A0B8RRE5|A0A0B8RRE5_BOIIR;tr|A0A098LZX8|A0A098LZX8_9SAUR;tr|T1E687|T1E687_CROHD;tr|A0A1W7RIP5|A0A1W7RIP5_AGKCO;tr|A0A0F7ZEF7|A0A0F7ZEF7_CROAD
QQWSNCPTIR	tr|U3FD65|U3FD65_MICFL	tr|U3FD65|U3FD65_MICFL;tr|A0A098LZX8|A0A098LZX8_9SAUR
ADQLTEEQIAEFK	tr|U3FXC9|U3FXC9_MICFL	tr|U3FXC9|U3FXC9_MICFL;tr|T1DNN1|T1DNN1_CROHD;tr|J3RYM0|J3RYM0_CROAD;tr|A0A2D4P974|A0A2D4P974_MICSU;tr|A0A1W7RIT4|A0A1W7RIT4_AGKCO;tr|A0A1W7RIR0|A0A1W7RIR0_AGKCO;tr|A0A0B8RUY5|A0A0B8RUY5_BOIIR;tr|A0A098M1E8|A0A098M1E8_9SAUR;tr|V8NW64|V8NW64_OPHHA;tr|A0A2H6NKY3|A0A2H6NKY3_MICLE;tr|A0A2D4FT06|A0A2D4FT06_MICCO;tr|A0A2D4NNN5|A0A2D4NNN5_MICSU;tr|T1E6A7|T1E6A7_CROHD;tr|J3S8A3|J3S8A3_CROAD
EADIDGDGQVNYEEFVQMMTAK	tr|U3FXC9|U3FXC9_MICFL	tr|U3FXC9|U3FXC9_MICFL;tr|T1DNN1|T1DNN1_CROHD;tr|J3RYM0|J3RYM0_CROAD;tr|A0A2D4P974|A0A2D4P974_MICSU;tr|A0A1W7RIT4|A0A1W7RIT4_AGKCO;tr|A0A1W7RIR0|A0A1W7RIR0_AGKCO;tr|A0A0B8RUY5|A0A0B8RUY5_BOIIR;tr|A0A098M1E8|A0A098M1E8_9SAUR;tr|V8NW64|V8NW64_OPHHA;tr|A0A2D4ICU6|A0A2D4ICU6_MICLE;tr|V8P961|V8P961_OPHHA
IIALGHSGFK	tr|U3FYP9|U3FYP9_MICFL	tr|A0A0B8RXZ9|A0A0B8RXZ9_BOIIR;tr|U3FYP9|U3FYP9_MICFL;tr|A0A194AS98|A0A194AS98_9SAUR;tr|A0A0F7YZM6|A0A0F7YZM6_MICFL
LTILHTNDVHAR	tr|U3FYP9|U3FYP9_MICFL	tr|U3FYP9|U3FYP9_MICFL;tr|A0A194AS98|A0A194AS98_9SAUR;tr|A0A0F7YZM6|A0A0F7YZM6_MICFL
INVNEIFYDLVR	tr|U3FZ46|U3FZ46_MICFL	tr|U3FZ46|U3FZ46_MICFL;tr|U3FBK2|U3FBK2_MICFL;tr|T1DLM0|T1DLM0_CROHD;tr|T1DLJ7|T1DLJ7_CROHD;tr|J3S9D4|J3S9D4_CROAD;tr|J3S4Y8|J3S4Y8_CROAD;tr|A0A2D4HJR4|A0A2D4HJR4_MICLE;tr|A0A1W7REC8|A0A1W7REC8_AGKCO;tr|A0A1W7REA1|A0A1W7REA1_AGKCO;tr|A0A0B8RXJ6|A0A0B8RXJ6_BOIIR;tr|A0A0B8RWL2|A0A0B8RWL2_BOIIR;tr|V8NL10|V8NL10_OPHHA
LISWYDNEFGYSNR	tr|U3FZH4|U3FZH4_MICFL	tr|U3FZH4|U3FZH4_MICFL;tr|A0A2D4KT25|A0A2D4KT25_9SAUR;tr|A0A2D4KT20|A0A2D4KT20_9SAUR;tr|A0A2D4F1S4|A0A2D4F1S4_MICCO;tr|A0A2D4KT07|A0A2D4KT07_9SAUR
ITFELFADTVPK	tr|U3FZM0|U3FZM0_MICFL	tr|U3FZM0|U3FZM0_MICFL
PNPLVFFDVAADGQPLGR	tr|U3FZM0|U3FZM0_MICFL	tr|U3FZM0|U3FZM0_MICFL
YVVIPTTFEAGHVAEFLLR	tr|V8N3C4|V8N3C4_OPHHA	tr|V8N3C4|V8N3C4_OPHHA
GCQQTFAVVGAVPGDTYIAR	tr|V8N4Y2|V8N4Y2_OPHHA	tr|V8N4Y2|V8N4Y2_OPHHA
GHLNPNGHQPDYSAK	tr|V8N4Y2|V8N4Y2_OPHHA	tr|V8N4Y2|V8N4Y2_OPHHA
LAQLYNVNHVSLFHSDCPR	tr|V8N4Y2|V8N4Y2_OPHHA	tr|V8N4Y2|V8N4Y2_OPHHA
LNGGAWNNYEQTTMQQMTR	tr|V8N4Y2|V8N4Y2_OPHHA	tr|V8N4Y2|V8N4Y2_OPHHA
SSTFTLTNIVPQFIK	tr|V8N4Y2|V8N4Y2_OPHHA	tr|V8N4Y2|V8N4Y2_OPHHA
SWAILAR	tr|V8N4Y2|V8N4Y2_OPHHA	tr|V8N4Y2|V8N4Y2_OPHHA
MTQPPSLSVSPGGTVR	tr|V8N590|V8N590_OPHHA	tr|V8N590|V8N590_OPHHA
GGFLQYGYDGR	tr|V8N5V5|V8N5V5_OPHHA	tr|V8N5V5|V8N5V5_OPHHA
MEVTQPAFMVVK	tr|V8N6K1|V8N6K1_OPHHA	tr|V8N6K1|V8N6K1_OPHHA
DAVQVAEALFVQR	tr|V8N7G3|V8N7G3_OPHHA	tr|V8N7G3|V8N7G3_OPHHA
LVLVDAIHFK	tr|V8N7G3|V8N7G3_OPHHA	tr|V8N7G3|V8N7G3_OPHHA
NVHWYQQKPGDPPVLIIYNDNQR	tr|V8N7U1|V8N7U1_OPHHA	tr|V8N7U1|V8N7U1_OPHHA
PGDPPVLIIYNDNQR	tr|V8N7U1|V8N7U1_OPHHA	tr|V8N7U1|V8N7U1_OPHHA
GLEWIAR	tr|V8N9M9|V8N9M9_OPHHA	tr|V8N9M9|V8N9M9_OPHHA
PGQNLNLLCK	tr|V8N9M9|V8N9M9_OPHHA	tr|V8N9M9|V8N9M9_OPHHA;tr|V8NA11|V8NA11_OPHHA
WFSSSLQSR	tr|V8N9M9|V8N9M9_OPHHA	tr|V8N9M9|V8N9M9_OPHHA
AQLVQEDLER	tr|V8NA37|V8NA37_OPHHA	tr|V8NA37|V8NA37_OPHHA;tr|A0A1W7RFS1|A0A1W7RFS1_AGKCO;tr|A0A0K8RU44|A0A0K8RU44_CROHD;tr|A0A0F7Z658|A0A0F7Z658_CROAD
ISQLEFAQQK	tr|V8NA37|V8NA37_OPHHA	tr|V8NA37|V8NA37_OPHHA
TQEQLTSEMLELTTR	tr|V8NA37|V8NA37_OPHHA	tr|V8NA37|V8NA37_OPHHA
LQEEQLYQMEEK	tr|V8NAS2|V8NAS2_OPHHA	tr|V8NAS2|V8NAS2_OPHHA
SPATCNWFR	tr|V8NBD1|V8NBD1_OPHHA	tr|V8NBD1|V8NBD1_OPHHA
VVLLFLDDPR	tr|V8NBD1|V8NBD1_OPHHA	tr|V8NBD1|V8NBD1_OPHHA
FQQEVAR	tr|V8NBS9|V8NBS9_OPHHA	tr|V8NBS9|V8NBS9_OPHHA;tr|U3FCS0|U3FCS0_MICFL;tr|T1E5U3|T1E5U3_CROHD;tr|A0A0B8RQX4|A0A0B8RQX4_BOIIR;tr|A0A098LYU4|A0A098LYU4_9SAUR;tr|A0A0B8RXT3|A0A0B8RXT3_BOIIR;tr|J3S4B8|J3S4B8_CROAD;tr|A0A1W7RHK2|A0A1W7RHK2_AGKCO
HMYVFSDFSDLAVPGK	tr|V8NBS9|V8NBS9_OPHHA	tr|V8NBS9|V8NBS9_OPHHA;tr|U3FCS0|U3FCS0_MICFL;tr|T1E5U3|T1E5U3_CROHD;tr|A0A0B8RQX4|A0A0B8RQX4_BOIIR;tr|A0A098LYU4|A0A098LYU4_9SAUR;tr|A0A0B8RXT3|A0A0B8RXT3_BOIIR
QFVLDLHSGK	tr|V8NBS9|V8NBS9_OPHHA	tr|V8NBS9|V8NBS9_OPHHA;tr|U3FCS0|U3FCS0_MICFL;tr|T1E5U3|T1E5U3_CROHD;tr|A0A0B8RQX4|A0A0B8RQX4_BOIIR;tr|A0A098LYU4|A0A098LYU4_9SAUR;tr|A0A0B8RXT3|A0A0B8RXT3_BOIIR;tr|J3S4B8|J3S4B8_CROAD;tr|A0A1W7RHK2|A0A1W7RHK2_AGKCO
SPADCPVIAIDSFR	tr|V8NBS9|V8NBS9_OPHHA	tr|V8NBS9|V8NBS9_OPHHA;tr|U3FCS0|U3FCS0_MICFL;tr|T1E5U3|T1E5U3_CROHD;tr|A0A0B8RQX4|A0A0B8RQX4_BOIIR;tr|A0A098LYU4|A0A098LYU4_9SAUR;tr|A0A0B8RXT3|A0A0B8RXT3_BOIIR;tr|J3S4B8|J3S4B8_CROAD;tr|A0A1W7RHK2|A0A1W7RHK2_AGKCO
FQEPLSFPVYLQK	tr|V8NBY5|V8NBY5_OPHHA	tr|V8NBY5|V8NBY5_OPHHA
QGYQTFYAGK	tr|V8NBY5|V8NBY5_OPHHA	tr|V8NBY5|V8NBY5_OPHHA;tr|A0A1W7RGZ6|A0A1W7RGZ6_AGKCO;tr|A0A2D4FXK3|A0A2D4FXK3_MICCO;tr|A0A2D4FXN1|A0A2D4FXN1_MICCO
SSILTGLYPHNHLVR	tr|V8NBY5|V8NBY5_OPHHA	tr|V8NBY5|V8NBY5_OPHHA
WQTLLSVDDMVQK	tr|V8NBY5|V8NBY5_OPHHA	tr|V8NBY5|V8NBY5_OPHHA;tr|A0A1W7RGZ6|A0A1W7RGZ6_AGKCO;tr|A0A2D4FXK3|A0A2D4FXK3_MICCO;tr|A0A2D4FXJ1|A0A2D4FXJ1_MICCO
SVMQSGTQMIK	tr|V8NCI6|V8NCI6_OPHHA	tr|V8NCI6|V8NCI6_OPHHA
LIDLELLHK	tr|V8ND09|V8ND09_OPHHA	tr|V8ND09|V8ND09_OPHHA
SIEDGSLYIIEQVPNLVEYSDQTTILR	tr|V8ND68|V8ND68_OPHHA	tr|V8ND68|V8ND68_OPHHA
IIQGWVEAATK	tr|V8NF35|V8NF35_OPHHA	tr|V8NF35|V8NF35_OPHHA
KWDALPGYNQR	tr|V8NFA2|V8NFA2_OPHHA	tr|V8NFA2|V8NFA2_OPHHA
TFLTFDK	tr|V8NFA2|V8NFA2_OPHHA	tr|V8NFA2|V8NFA2_OPHHA;tr|V8N2R7|V8N2R7_OPHHA;tr|A0A2D4NN36|A0A2D4NN36_MICSU;tr|A0A2D4KEK1|A0A2D4KEK1_9SAUR;tr|A0A2H6N2B6|A0A2H6N2B6_MICLE;tr|A0A2D4H5C8|A0A2D4H5C8_MICLE;tr|A0A2D4NKX1|A0A2D4NKX1_MICSU;tr|A0A2D4NKY1|A0A2D4NKY1_MICSU;tr|A0A2D4LV49|A0A2D4LV49_9SAUR;tr|A0A0B8RQ50|A0A0B8RQ50_BOIIR;tr|V8N5V2|V8N5V2_OPHHA
WDALPGYNQR	tr|V8NFA2|V8NFA2_OPHHA	tr|V8NFA2|V8NFA2_OPHHA
QFWLFDVQNPEEVMK	tr|V8NFB9|V8NFB9_OPHHA	tr|V8NFB9|V8NFB9_OPHHA;tr|A0A2D4KM49|A0A2D4KM49_9SAUR;tr|A0A2D4ENR9|A0A2D4ENR9_MICCO;tr|A0A2D4L570|A0A2D4L570_9SAUR
NPDPEDSHTLHR	tr|V8NGL0|V8NGL0_OPHHA	tr|V8NGL0|V8NGL0_OPHHA
TLEDAITDETR	tr|V8NHM5|V8NHM5_OPHHA	tr|V8NHM5|V8NHM5_OPHHA
NLEPQQEFSIPR	tr|V8NIP6|V8NIP6_OPHHA	tr|V8NIP6|V8NIP6_OPHHA
EIALPVTIPDTITEWK	tr|V8NK36|V8NK36_OPHHA	tr|V8NK36|V8NK36_OPHHA
SLLVEPEGIEK	tr|V8NK36|V8NK36_OPHHA	tr|V8NK36|V8NK36_OPHHA
QGEALNQLELQFTR	tr|V8NL73|V8NL73_OPHHA	tr|V8NL73|V8NL73_OPHHA
EEEYFENLIENLR	tr|V8NQ76|V8NQ76_OPHHA	tr|A0A0B8RU83|A0A0B8RU83_BOIIR;tr|V8NQ76|V8NQ76_OPHHA
LYVQEAFAGESK	tr|V8NQ76|V8NQ76_OPHHA	tr|V8NQ76|V8NQ76_OPHHA
NTEDIIVYAPEYLIK	tr|V8NQ76|V8NQ76_OPHHA	tr|V8NQ76|V8NQ76_OPHHA
VLGSLQNNLEFSEAFK	tr|V8NQ76|V8NQ76_OPHHA	tr|A0A0B8RU83|A0A0B8RU83_BOIIR;tr|V8NQ76|V8NQ76_OPHHA
VLYGTTSDAAIWR	tr|V8NQ76|V8NQ76_OPHHA	tr|A0A0B8RU83|A0A0B8RU83_BOIIR;tr|V8NQ76|V8NQ76_OPHHA
YIMDMVSSLSR	tr|V8NQ76|V8NQ76_OPHHA	tr|A0A0B8RU83|A0A0B8RU83_BOIIR;tr|V8NQ76|V8NQ76_OPHHA
KYDFDGLDLDWEYPGAR	tr|V8NQA3|V8NQA3_OPHHA	tr|V8NQA3|V8NQA3_OPHHA
YDFDGLDLDWEYPGAR	tr|V8NQA3|V8NQA3_OPHHA	tr|V8NQA3|V8NQA3_OPHHA
TSLLYPYGK	tr|V8NRE3|V8NRE3_OPHHA	tr|V8NRE3|V8NRE3_OPHHA;tr|A0A0B8RSL0|A0A0B8RSL0_BOIIR
YVSEYTPSAFPLK	tr|V8NRE3|V8NRE3_OPHHA	tr|V8NRE3|V8NRE3_OPHHA
ETAGTEMTSGK	tr|V8NRR7|V8NRR7_OPHHA	tr|V8NRR7|V8NRR7_OPHHA
ILPQQSK	tr|V8NRR7|V8NRR7_OPHHA	tr|V8NRR7|V8NRR7_OPHHA
TTYYQLALDTLALCVEK	tr|V8NRR7|V8NRR7_OPHHA	tr|V8NRR7|V8NRR7_OPHHA
TYWQFLSGK	tr|V8NRR7|V8NRR7_OPHHA	tr|V8NRR7|V8NRR7_OPHHA
VALYVLALR	tr|V8NRR7|V8NRR7_OPHHA	tr|V8NRR7|V8NRR7_OPHHA
MMLTEESPAMLGGGNTNLEDGVHR	tr|V8NS11|V8NS11_OPHHA	tr|V8NS11|V8NS11_OPHHA;tr|A0A1W7RDI4|A0A1W7RDI4_AGKCO;tr|A0A0B8RWA1|A0A0B8RWA1_BOIIR
NIKFKSEFLDMR	tr|V8NS97|V8NS97_OPHHA	tr|V8NS97|V8NS97_OPHHA;tr|A0A2D4G1E3|A0A2D4G1E3_MICCO;tr|A0A2D4JWR3|A0A2D4JWR3_9SAUR
AGGQQSLLR	tr|V8NT00|V8NT00_OPHHA	tr|V8NT00|V8NT00_OPHHA
EGYLLIQTDKPIYTPR	tr|V8NT00|V8NT00_OPHHA	tr|V8NT00|V8NT00_OPHHA
GVTGTAYVR	tr|V8NT00|V8NT00_OPHHA	tr|V8NT00|V8NT00_OPHHA
ILQTLNLR	tr|V8NT00|V8NT00_OPHHA	tr|V8NT00|V8NT00_OPHHA
KYVLPHFEVK	tr|V8NT00|V8NT00_OPHHA	tr|V8NT00|V8NT00_OPHHA;tr|A0A2D4JPD4|A0A2D4JPD4_MICLE
LTGSVPADTLQSSLDPDGISSLLR	tr|V8NT00|V8NT00_OPHHA	tr|V8NT00|V8NT00_OPHHA;tr|A0A2D4FSB3|A0A2D4FSB3_MICCO
NFVQDVTLK	tr|V8NT00|V8NT00_OPHHA	tr|V8NT00|V8NT00_OPHHA
YVLPHFEVK	tr|V8NT00|V8NT00_OPHHA	tr|V8NT00|V8NT00_OPHHA;tr|A0A2D4JPD4|A0A2D4JPD4_MICLE
VQLEKMFEAMGGK	tr|V8NUV8|V8NUV8_OPHHA	tr|V8NUV8|V8NUV8_OPHHA
ELDNTECFLK	tr|V8NW35|V8NW35_OPHHA	tr|V8NW35|V8NW35_OPHHA
NLYLDLAR	tr|V8NW35|V8NW35_OPHHA	tr|V8NW35|V8NW35_OPHHA
GNQWVGYDDVSSITNK	tr|V8NYG1|V8NYG1_OPHHA	tr|V8NYG1|V8NYG1_OPHHA
INIGTIELLNDEQK	tr|V8NYI4|V8NYI4_OPHHA	tr|V8NYI4|V8NYI4_OPHHA
YTQNIDSTLNK	tr|V8NYI4|V8NYI4_OPHHA	tr|V8NYI4|V8NYI4_OPHHA
AQYEDIAQK	tr|V8NYV8|V8NYV8_OPHHA	tr|V8NYV8|V8NYV8_OPHHA;tr|A0A2D4MNJ7|A0A2D4MNJ7_9SAUR
PSASDYMVAPVTGNNVGIR	tr|V8NZF0|V8NZF0_OPHHA	tr|V8NZF0|V8NZF0_OPHHA
LDAELGNMQGLVEEFK	tr|V8NZL6|V8NZL6_OPHHA	tr|V8NZL6|V8NZL6_OPHHA
GSFSDQGINEFLR	tr|V8NZM8|V8NZM8_OPHHA	tr|V8NZM8|V8NZM8_OPHHA;tr|A0A0B8RXW6|A0A0B8RXW6_BOIIR;tr|U3FZ83|U3FZ83_MICFL;tr|T1DJT3|T1DJT3_CROHD;tr|J3S4U1|J3S4U1_CROAD;tr|A0A1W7REY2|A0A1W7REY2_AGKCO
INTVEPWDGK	tr|V8NZM8|V8NZM8_OPHHA	tr|V8NZM8|V8NZM8_OPHHA;tr|A0A0B8RXW6|A0A0B8RXW6_BOIIR;tr|T1DJT3|T1DJT3_CROHD;tr|J3S4U1|J3S4U1_CROAD;tr|A0A1W7REY2|A0A1W7REY2_AGKCO
NAYLEVMLK	tr|V8NZM8|V8NZM8_OPHHA	tr|V8NZM8|V8NZM8_OPHHA;tr|A0A0B8RXW6|A0A0B8RXW6_BOIIR;tr|U3FZ83|U3FZ83_MICFL
ALDLTLYLK	tr|V8P2K1|V8P2K1_OPHHA	tr|V8P2K1|V8P2K1_OPHHA;tr|T1E6L9|T1E6L9_CROHD;tr|A0A0F7ZB46|A0A0F7ZB46_CROAD
AQEYFMK	tr|V8P2K1|V8P2K1_OPHHA	tr|V8P2K1|V8P2K1_OPHHA;tr|T1E6L9|T1E6L9_CROHD;tr|A0A0F7ZB46|A0A0F7ZB46_CROAD
ASLINNAFQLVSAGK	tr|V8P2K1|V8P2K1_OPHHA	tr|V8P2K1|V8P2K1_OPHHA;tr|T1E6L9|T1E6L9_CROHD;tr|A0A0F7ZB46|A0A0F7ZB46_CROAD
DNHEAISSNDR	tr|V8P2K1|V8P2K1_OPHHA	tr|V8P2K1|V8P2K1_OPHHA
ESALLYDSEK	tr|V8P2K1|V8P2K1_OPHHA	tr|V8P2K1|V8P2K1_OPHHA;tr|T1E6L9|T1E6L9_CROHD
FMEFVSVSK	tr|V8P2K1|V8P2K1_OPHHA	tr|V8P2K1|V8P2K1_OPHHA
HLALSNMPLVK	tr|V8P2K1|V8P2K1_OPHHA	tr|V8P2K1|V8P2K1_OPHHA;tr|T1E6L9|T1E6L9_CROHD;tr|A0A0F7ZB46|A0A0F7ZB46_CROAD
LLDFYEGYFGIAYPLPK	tr|V8P2K1|V8P2K1_OPHHA	tr|V8P2K1|V8P2K1_OPHHA
LQWLMDQALQGDIIK	tr|V8P2K1|V8P2K1_OPHHA	tr|V8P2K1|V8P2K1_OPHHA;tr|T1E6L9|T1E6L9_CROHD;tr|A0A0F7ZB46|A0A0F7ZB46_CROAD
MAFPCFDEPALK	tr|V8P2K1|V8P2K1_OPHHA	tr|V8P2K1|V8P2K1_OPHHA;tr|T1E6L9|T1E6L9_CROHD;tr|A0A0F7ZB46|A0A0F7ZB46_CROAD
NPYGYQLAWK	tr|V8P2K1|V8P2K1_OPHHA	tr|V8P2K1|V8P2K1_OPHHA;tr|T1E6L9|T1E6L9_CROHD;tr|A0A0F7ZB46|A0A0F7ZB46_CROAD
QDLAAIPDFQSGAMENWGLTTYR	tr|V8P2K1|V8P2K1_OPHHA	tr|V8P2K1|V8P2K1_OPHHA;tr|T1E6L9|T1E6L9_CROHD;tr|A0A0F7ZB46|A0A0F7ZB46_CROAD
QSWDDEGTVSEQMLR	tr|V8P2K1|V8P2K1_OPHHA	tr|V8P2K1|V8P2K1_OPHHA;tr|T1E6L9|T1E6L9_CROHD;tr|A0A0F7ZB46|A0A0F7ZB46_CROAD
TLAGEIR	tr|V8P2K1|V8P2K1_OPHHA	tr|V8P2K1|V8P2K1_OPHHA
TNDIVLPEEVEWIK	tr|V8P2K1|V8P2K1_OPHHA	tr|V8P2K1|V8P2K1_OPHHA;tr|T1E6L9|T1E6L9_CROHD;tr|A0A0F7ZB46|A0A0F7ZB46_CROAD
VLASTQFEATAAR	tr|V8P2K1|V8P2K1_OPHHA	tr|V8P2K1|V8P2K1_OPHHA;tr|T1E6L9|T1E6L9_CROHD;tr|A0A0F7ZB46|A0A0F7ZB46_CROAD
YQLPEFDTEK	tr|V8P2K1|V8P2K1_OPHHA	tr|V8P2K1|V8P2K1_OPHHA;tr|T1E6L9|T1E6L9_CROHD;tr|A0A0F7ZB46|A0A0F7ZB46_CROAD
AKVDCYDSVK	tr|V8P395|V8P395_OPHHA	tr|V8P395|V8P395_OPHHA
FLVNPQGK	tr|V8P395|V8P395_OPHHA	tr|V8P395|V8P395_OPHHA
FLVNPQGKPVMR	tr|V8P395|V8P395_OPHHA	tr|V8P395|V8P395_OPHHA
GDVNGENEQK	tr|V8P395|V8P395_OPHHA	tr|V8P395|V8P395_OPHHA
LFWSPLK	tr|V8P395|V8P395_OPHHA	tr|V8P395|V8P395_OPHHA
LVILGFPCNQFGK	tr|V8P395|V8P395_OPHHA	tr|V8P395|V8P395_OPHHA;tr|J9ZZN7|J9ZZN7_THAEL
QEPGQNSEILQGIK	tr|V8P395|V8P395_OPHHA	tr|V8P395|V8P395_OPHHA;tr|J9ZZN7|J9ZZN7_THAEL
TNVSTVK	tr|V8P395|V8P395_OPHHA	tr|V8P395|V8P395_OPHHA;tr|J9ZZN7|J9ZZN7_THAEL
VDCYDSVK	tr|V8P395|V8P395_OPHHA	tr|V8P395|V8P395_OPHHA
GLMDEEDYPYQAK	tr|V8P519|V8P519_OPHHA	tr|V8P519|V8P519_OPHHA
NSWGPEWGMDGYFNIER	tr|V8P519|V8P519_OPHHA	tr|V8P519|V8P519_OPHHA
IEKHGDCMMVR	tr|V8P5K4|V8P5K4_OPHHA	tr|V8P5K4|V8P5K4_OPHHA
DFVSVLVQHFAGR	tr|V8P7T9|V8P7T9_OPHHA	tr|A0A2D4IXW6|A0A2D4IXW6_MICLE;tr|A0A2H6N8M3|A0A2H6N8M3_MICLE;tr|V8P7T9|V8P7T9_OPHHA;tr|A0A1W7RCZ5|A0A1W7RCZ5_AGKCO
EVALDMSQFENIAVR	tr|V8P7T9|V8P7T9_OPHHA	tr|V8P7T9|V8P7T9_OPHHA
NFLYNLDLWLRPK	tr|V8P7T9|V8P7T9_OPHHA	tr|A0A2D4IXW6|A0A2D4IXW6_MICLE;tr|V8P7T9|V8P7T9_OPHHA
SQYTNFLR	tr|V8P7T9|V8P7T9_OPHHA	tr|A0A2D4IXW6|A0A2D4IXW6_MICLE;tr|A0A2H6N8M3|A0A2H6N8M3_MICLE;tr|V8P7T9|V8P7T9_OPHHA;tr|A0A1W7RCZ5|A0A1W7RCZ5_AGKCO
TIVLQSEWEEALK	tr|V8P7T9|V8P7T9_OPHHA	tr|A0A2D4IXW6|A0A2D4IXW6_MICLE;tr|A0A2H6N8M3|A0A2H6N8M3_MICLE;tr|V8P7T9|V8P7T9_OPHHA
VLQSNEELVK	tr|V8P7T9|V8P7T9_OPHHA	tr|V8P7T9|V8P7T9_OPHHA;tr|A0A1W7RCZ5|A0A1W7RCZ5_AGKCO
HIYEEIDPHLFK	tr|V8P8F6|V8P8F6_OPHHA	tr|V8P8F6|V8P8F6_OPHHA;tr|J3S1C4|J3S1C4_CROAD;tr|T1D7N7|T1D7N7_CROHD;tr|A0A1W7RCC2|A0A1W7RCC2_AGKCO;tr|A0A0B8RWN5|A0A0B8RWN5_BOIIR;tr|A0A2H6NH29|A0A2H6NH29_MICLE
DHVFVYFTDHGGPGILAFPDDDLK	tr|V8P8K1|V8P8K1_OPHHA	tr|V8P8K1|V8P8K1_OPHHA;tr|A0A2D4KRP6|A0A2D4KRP6_9SAUR;tr|U3FZD4|U3FZD4_MICFL
NYDCYESAMDHFK	tr|V8P8K1|V8P8K1_OPHHA	tr|V8P8K1|V8P8K1_OPHHA;tr|J3S4K6|J3S4K6_CROAD;tr|A0A1W7RG97|A0A1W7RG97_AGKCO;tr|A0A0K8RZU5|A0A0K8RZU5_CROHD;tr|A0A0K8RTJ6|A0A0K8RTJ6_CROHD;tr|A0A098LZ53|A0A098LZ53_9SAUR
LEVEIATYR	tr|V8P8L1|V8P8L1_OPHHA	tr|V8P8L1|V8P8L1_OPHHA
GAGTDEQVLTEILASR	tr|V8P8W0|V8P8W0_OPHHA	tr|V8P8W0|V8P8W0_OPHHA;tr|U3EUD8|U3EUD8_MICFL;tr|T1E7A7|T1E7A7_CROHD;tr|J3S867|J3S867_CROAD;tr|A0A2D4MMI7|A0A2D4MMI7_9SAUR;tr|A0A1W7RJE4|A0A1W7RJE4_AGKCO;tr|A0A0K8S2S5|A0A0K8S2S5_CROHD;tr|A0A0B8RSJ8|A0A0B8RSJ8_BOIIR;tr|A0A098M0L5|A0A098M0L5_9SAUR
FQPSEPYFASDK	tr|V8P9G9|V8P9G9_OPHHA	tr|V8P9G9|V8P9G9_OPHHA;tr|A6MJH4|A6MJH4_PSETE;tr|A6MJI0|A6MJI0_HOPST;tr|A6MJH7|A6MJH7_PSEAU;tr|A0A098LWW7|A0A098LWW7_9SAUR;tr|A0A098LWT3|A0A098LWT3_PYTRG;tr|A6MJH6|A6MJH6_CRYNI;tr|A6MJI1|A6MJI1_TROCA;tr|A6MJH9|A6MJH9_9SAUR
ICLQWLR	tr|V8P9G9|V8P9G9_OPHHA	tr|V8P9G9|V8P9G9_OPHHA;tr|A6MJH4|A6MJH4_PSETE;tr|A6MJI0|A6MJI0_HOPST;tr|A6MJH7|A6MJH7_PSEAU;tr|A0A098LWW7|A0A098LWW7_9SAUR;tr|A6MJH5|A6MJH5_DEMVE;tr|A0A098LWT3|A0A098LWT3_PYTRG;tr|A6MJH2|A6MJH2_OXYSU;tr|A6MJH3|A6MJH3_OXYMI;tr|A6MJH6|A6MJH6_CRYNI;tr|A6MJI1|A6MJI1_TROCA;tr|A0A0F7Z0U1|A0A0F7Z0U1_MICFL;tr|A0A098LYK4|A0A098LYK4_PANGU;tr|A6MJH8|A6MJH8_PSEPO;tr|U3TDD4|U3TDD4_PROFL;tr|A0A077LAF7|A0A077LA…
LGTYEVEDQISAAK	tr|V8P9G9|V8P9G9_OPHHA	tr|V8P9G9|V8P9G9_OPHHA;tr|A6MJH4|A6MJH4_PSETE;tr|A6MJI0|A6MJI0_HOPST;tr|A6MJH7|A6MJH7_PSEAU;tr|A0A098LWW7|A0A098LWW7_9SAUR;tr|A6MJH5|A6MJH5_DEMVE;tr|A0A098LWT3|A0A098LWT3_PYTRG;tr|A6MJH2|A6MJH2_OXYSU;tr|A6MJH3|A6MJH3_OXYMI;tr|A6MJH6|A6MJH6_CRYNI;tr|A6MJI1|A6MJI1_TROCA;tr|A6MJH9|A6MJH9_9SAUR;tr|A0A098M0K7|A0A098M0K7_9SAUR;tr|A0A0F7Z0U1|A0A0F7Z0U1_MICFL;tr|A0A098LYK4|A0A098LYK4_PANGU;tr|A6MJH8|A6MJ…
WMSGHEYVYTNQNNVFLYNIDDGK	tr|V8P9G9|V8P9G9_OPHHA	tr|V8P9G9|V8P9G9_OPHHA;tr|A6MJH4|A6MJH4_PSETE;tr|A6MJI0|A6MJI0_HOPST;tr|A6MJH7|A6MJH7_PSEAU;tr|A6MJH5|A6MJH5_DEMVE;tr|A6MJH2|A6MJH2_OXYSU;tr|A6MJH3|A6MJH3_OXYMI;tr|A6MJH9|A6MJH9_9SAUR;tr|A0A098M0K7|A0A098M0K7_9SAUR
WQYYDSIYTER	tr|V8P9G9|V8P9G9_OPHHA	tr|V8P9G9|V8P9G9_OPHHA;tr|A6MJH4|A6MJH4_PSETE;tr|A6MJI0|A6MJI0_HOPST;tr|A6MJH7|A6MJH7_PSEAU;tr|A0A098LWW7|A0A098LWW7_9SAUR;tr|A6MJH5|A6MJH5_DEMVE;tr|A0A098LWT3|A0A098LWT3_PYTRG;tr|A6MJH2|A6MJH2_OXYSU;tr|A6MJH3|A6MJH3_OXYMI;tr|A6MJH6|A6MJH6_CRYNI;tr|A6MJI1|A6MJI1_TROCA;tr|A0A098M0K7|A0A098M0K7_9SAUR;tr|A0A0F7Z0U1|A0A0F7Z0U1_MICFL;tr|A0A098LYK4|A0A098LYK4_PANGU;tr|A6MJH8|A6MJH8_PSEPO;tr|U3TDD4|U3TD…
FPSVLLSGMYTATSQAK	tr|V8P9R0|V8P9R0_OPHHA	tr|V8P9R0|V8P9R0_OPHHA
MQDDIEK	tr|V8P9Y8|V8P9Y8_OPHHA	tr|V8P9Y8|V8P9Y8_OPHHA
MVMVVVITCLLNHYK	tr|V8PAT8|V8PAT8_OPHHA	tr|V8PAT8|V8PAT8_OPHHA
EVVMAMYPK	tr|V8PAX0|V8PAX0_OPHHA	tr|V8PAX0|V8PAX0_OPHHA
HGTCAAELEALNSQK	tr|V8PE22|V8PE22_OPHHA	tr|V8PE22|V8PE22_OPHHA;tr|A0A2D4P951|A0A2D4P951_MICSU;tr|A0A2D4IHA9|A0A2D4IHA9_MICLE;tr|A0A2D4IHB6|A0A2D4IHB6_MICLE
IDLNSFLLK	tr|V8PE22|V8PE22_OPHHA	tr|V8PE22|V8PE22_OPHHA;tr|J3SF51|J3SF51_CROAD
KIDLNSFLLK	tr|V8PE22|V8PE22_OPHHA	tr|V8PE22|V8PE22_OPHHA;tr|J3SF51|J3SF51_CROAD
VGIKPGSTYYQLTAIK	tr|V8PE22|V8PE22_OPHHA	tr|V8PE22|V8PE22_OPHHA;tr|A0A2D4P951|A0A2D4P951_MICSU;tr|A0A2D4IHA9|A0A2D4IHA9_MICLE;tr|A0A2D4IHB6|A0A2D4IHB6_MICLE;tr|A0A0B8RTY6|A0A0B8RTY6_BOIIR
DAVLLIFANK	tr|V8PEI6|V8PEI6_OPHHA	tr|V8PEI6|V8PEI6_OPHHA;tr|U3EUH8|U3EUH8_MICFL;tr|T1DDW1|T1DDW1_CROHD;tr|J3S3Y7|J3S3Y7_CROAD;tr|A0A1W7RJK9|A0A1W7RJK9_AGKCO;tr|A0A0B8RV44|A0A0B8RV44_BOIIR;tr|A0A098M0S0|A0A098M0S0_9SAUR
DTLGYFNQLPVQVAR	tr|V8PGB2|V8PGB2_OPHHA	tr|V8PGB2|V8PGB2_OPHHA
SYSNSLDVLEGER	tr|V8PGB2|V8PGB2_OPHHA	tr|V8PGB2|V8PGB2_OPHHA;tr|A0A0B8RR98|A0A0B8RR98_BOIIR
TLNQLYLEAANR	tr|V8PGW5|V8PGW5_OPHHA	tr|V8PGW5|V8PGW5_OPHHA
VYNVEQLAFQDPATSFFSTSDHSK	tr|V8PGW5|V8PGW5_OPHHA	tr|V8PGW5|V8PGW5_OPHHA;tr|A0A2D4M3C3|A0A2D4M3C3_9SAUR

## Sheet: iBAQ Analysis Naja pallida
Protein names	Protein group	Protein IDs	Entry name	Organism	iBAQ 0boc_549	iBAQ 1boc_551	iBAQ 2boc_553	iBAQ 3boc_555	iBAQ 4boc_557	iBAQ 5boc_582	AVERAGE w/o 0	Subcellular location [CC]	Gene ontology (cellular component)	Peptides	Razor + unique peptides	Unique peptides	Sequence coverage [%]	Unique + razor sequence coverage [%]	Unique sequence coverage [%]	Mol. weight [kDa]	Q-value	Score	Intensity	MS/MS count	Mass			Majority protein IDs				id
Oxiana weak toxin (OWT);Weak toxin S4C11	3FTx	sp|P01400|3NO2B_NAJME;sp|P85520|3NO2_NAJOX;sp|P0DSM9|3NO2N_NAJKA;tr|E2ITZ6|E2ITZ6_NAJAT;sp|Q9YGI2|3NO21_NAJAT;sp|O93422|3NO2H_NAJAT	3NO2_NAJOX;3NO2B_NAJME	Naja melanoleuca (Forest cobra) (Black-lipped cobra);Naja oxiana (Central Asian cobra) (Oxus cobra)	5867400192	3939599872	5614499840	4848200192	4172199936	3960800000	4.73378e+09	SUBCELLULAR LOCATION: Secreted {ECO:0000269|PubMed:1164509}.;SUBCELLULAR LOCATION: Secreted {ECO:0000269|Ref.1}.	extracellular region [GO:0005576];host cell postsynaptic membrane [GO:0035792]	5	5	3	60	60	30.8	7.4296	0	36.086	142010000000	48	7.463			sp|P01400|3NO2B_NAJME;sp|P85520|3NO2_NAJOX				54
Short neurotoxin 1 (Neurotoxin alpha) (Toxin alpha);Short neurotoxin A;Short neurotoxin C;Short neurotoxin OKI-17/NCA-06;Short neurotoxin OKI-Ed	3FTx	sp|P01426|3S11_NAJPA;sp|P25495|3S1A_LATCR;sp|P10458|3S1C_LATCR;sp|Q9YGX1|3S1ED_LATSE;sp|Q9YGC2|3S11_LATLA;tr|F8J2H0|F8J2H0_DRYCN;tr|F8J2G7|F8J2G7_DRYCN;sp|Q9YGC4|3S13_LATLA;sp|Q90VW1|3S1EB_LATSE;sp|P60775|3S1EA_LATSE;sp|P10457|3S12_LATCO;sp|Q7T2I1|3S110_LATLA;tr|F8J2H2|F8J2H2_DRYCN;tr|F8J2H1|F8J2H1_DRYCN;tr|F8J2G8|F8J2G8_DRYCN;sp|P01425|3S11_HEMHA;tr|F8J2G2|F8J2G2_DRYCN;tr|A0A194ATB0|A0A194ATB0_9…	3S11_LATLA;3S11_NAJPA;3S1A_LATCR;3S1C_LATCR;3S1ED_LATSE	Laticauda crockeri (Crocker's sea krait) (Rennell island sea krait);Laticauda laticaudata (Blue-ringed sea krait) (Blue-lipped sea krait);Laticauda semifasciata (Black-banded sea krait) (Pseudolaticauda semifasciata);Naja pallida (Red spitting cobra)	2227099904	3134500096	2104600064	5214000128	6588100096	3062799872	3.72185e+09	SUBCELLULAR LOCATION: Secreted {ECO:0000250}.;SUBCELLULAR LOCATION: Secreted {ECO:0000269|PubMed:3955004}.;SUBCELLULAR LOCATION: Secreted {ECO:0000269|Ref.1}.	extracellular region [GO:0005576];host cell postsynaptic membrane [GO:0035792]	5	4	2	63.9	63.9	32.8	6.7947	0	50.66	89325000000	60	7.101			sp|P01426|3S11_NAJPA;sp|P25495|3S1A_LATCR;sp|P10458|3S1C_LATCR;sp|Q9YGX1|3S1ED_LATSE;sp|Q9YGC2|3S11_LATLA				55
Short neurotoxin 1 (NMM I) (Neurotoxin I)	3FTx	sp|P01431|3S11_NAJMO;sp|P80548|3S11_MICNI;sp|P34075|3S11_NAJAN;sp|P01432|3S13_NAJMO;tr|A0A0H4IVP7|A0A0H4IVP7_9SAUR;tr|A0A024AYC2|A0A024AYC2_MICIK;tr|A0A024AXD4|A0A024AXD4_MICIK;tr|A0A024AX16|A0A024AX16_MICIK;sp|Q7T2I5|3S1EC_LATSE;sp|C1IC48|3S14_WALAE;sp|C1IC47|3S13_WALAE;sp|A6MFK6|3S11_DEMVE	3S11_NAJMO	Naja mossambica (Mozambique spitting cobra)	988760000	3476699904	3339300096	6787400192	4516499968	2550599936	3.60988e+09	SUBCELLULAR LOCATION: Secreted {ECO:0000269|PubMed:923577}.	extracellular region [GO:0005576];host cell postsynaptic membrane [GO:0035792]	5	5	4	74.2	74.2	61.3	7.0808	0	86.614	86637000000	42	7.081			sp|P01431|3S11_NAJMO				56
Cytotoxin 1 (Cobramine-A) (Cytotoxin I) (Cytotoxin XI) (Cytotoxin-like basic protein) (CLBP);Cytotoxin 12 (Fragment);Cytotoxin 13 (Fragment);Cytotoxin 14 (Fragment);Cytotoxin 16 (Fragment);Cytotoxin 17 (Fragment);Cytotoxin 2 (CX2) (Toxin CM-7A);Cytotoxin 3 (CX3) (Toxin CM-7);Cytotoxin 3 (Cytotoxin IIa);Cytotoxin 3a (CTX3a) (Fragment);Cytotoxin 5 (Cytotoxin II);Cytotoxin 7 (CTX7);Cytotoxin 8 (CTX8)	3FTx	sp|P86540|3SA8_NAJNA;sp|P86382|3SA7_NAJNA;sp|P24780|3SA3_NAJNA;sp|P01447|3SA1_NAJNA;sp|P01445|3SA7A_NAJKA;tr|A0A0U5AR60|A0A0U5AR60_NAJNA;tr|A0A0U5ALB9|A0A0U5ALB9_NAJNA;tr|A0A0U5AL91|A0A0U5AL91_NAJNA;tr|A0A0U4W6K7|A0A0U4W6K7_NAJNA;tr|A0A0U4N5W4|A0A0U4N5W4_NAJNA;sp|P86539|3SA3A_NAJNA;sp|P24779|3SA5_NAJKA;sp|P01446|3SA3_NAJKA	3SA1_NAJNA;3SA3_NAJKA;3SA3_NAJNA;3SA3A_NAJNA;3SA5_NAJKA;3SA7_NAJNA;3SA7A_NAJKA;3SA8_NAJNA;A0A0U4N5W4_NAJNA;A0A0U4W6K7_NAJNA;A0A0U5AL91_NAJNA;A0A0U5ALB9_NAJNA;A0A0U5AR60_NAJNA	Naja kaouthia (Monocled cobra) (Naja siamensis);Naja naja (Indian cobra)	8352900	116400000	159960000	63384000	46207000	20686000	6.9165e+07	SUBCELLULAR LOCATION: Secreted {ECO:0000269|PubMed:20203422, ECO:0000269|PubMed:26456928}. Target cell membrane {ECO:0000250|UniProtKB:P60301}.;SUBCELLULAR LOCATION: Secreted {ECO:0000256|SAAS:SAAS00843578}.;SUBCELLULAR LOCATION: Secreted {ECO:0000269|PubMed:20203422}. Target cell membrane {ECO:0000250|UniProtKB:P60301}.;SUBCELLULAR LOCATION: Secreted {ECO:0000269|PubMed:3365434}. Target cell mem…	extracellular region [GO:0005576];membrane [GO:0016020];other organism cell membrane [GO:0044218]	4	2	2	35	20	20	6.7931	0	11.581	1660000000	6	6.792			sp|P86540|3SA8_NAJNA;sp|P86382|3SA7_NAJNA;sp|P24780|3SA3_NAJNA;sp|P01447|3SA1_NAJNA;sp|P01445|3SA7A_NAJKA;tr|A0A0U5AR60|A0A0U5AR60_NAJNA;tr|A0A0U5ALB9|A0A0U5ALB9_NAJNA;tr|A0A0U5AL91|A0A0U5AL91_NAJNA;tr|A0A0U4W6K7|A0A0U4W6K7_NAJNA;tr|A0A0U4N5W4|A0A0U4N5W4_NAJNA;sp|P86539|3SA3A_NAJNA;sp|P24779|3SA5_NAJKA;sp|P01446|3SA3_NAJKA				57
Cytotoxin 4 (CTX M3) (Cardiotoxin V(II)4)	3FTx	sp|P01452|3SA4_NAJMO	3SA4_NAJMO	Naja mossambica (Mozambique spitting cobra)	309200000	207990000	323470016	419249984	266850000	339609984	311061664	SUBCELLULAR LOCATION: Secreted {ECO:0000269|PubMed:4834686}. Target cell membrane {ECO:0000250|UniProtKB:P60301}.	extracellular region [GO:0005576];membrane [GO:0016020];other organism cell membrane [GO:0044218]	3	3	3	50	50	50	6.7152	0	35.263	5599100000	33	6.715			sp|P01452|3SA4_NAJMO				58
Cytotoxin 1 (CTX-1) (Cardiotoxin gamma);Cytotoxin 2 (CTX M2) (Cardiotoxin IIA) (CTX IIA) (Cytotoxin V(II)2)	3FTx	sp|P01468|3SA1_NAJPA;sp|P01469|3SA2_NAJMO;sp|P01463|3SA2_NAJNI;sp|P01462|3SA2_NAJHA	3SA1_NAJPA;3SA2_NAJMO	Naja mossambica (Mozambique spitting cobra);Naja pallida (Red spitting cobra)	121410002944	90240999424	95616999424	116860002304	145550000128	112799997952	113746333696	SUBCELLULAR LOCATION: Secreted {ECO:0000269|PubMed:1148181}. Target cell membrane {ECO:0000250|UniProtKB:P60301}.;SUBCELLULAR LOCATION: Secreted {ECO:0000269|Ref.1}. Target cell membrane {ECO:0000250|UniProtKB:P60301}.	extracellular region [GO:0005576];membrane [GO:0016020];other organism cell membrane [GO:0044218]	9	9	1	76.7	76.7	13.3	6.8274	0	228.03	2729900000000	1075	6.8135			sp|P01468|3SA1_NAJPA;sp|P01469|3SA2_NAJMO				60
Naniproin	3FTx	sp|P0DSN1|3SAN_NAJNG	3SAN_NAJNG	Naja nigricollis (Black-necked spitting cobra)	81132000	87270000	121640000	1072200000	139400000	301680000	3.00554e+08	SUBCELLULAR LOCATION: Secreted {ECO:0000269|PubMed:27558950}. Target cell membrane {ECO:0000250|UniProtKB:P60301}.	extracellular region [GO:0005576];membrane [GO:0016020];other organism cell membrane [GO:0044218]	6	3	1	65	35	13.3	6.8954	0	16.87	5409900000	19	6.895			sp|P0DSN1|3SAN_NAJNG				63
Cytotoxin 5 (CTX M5) (CTX V)	3FTx	sp|P25517|3SA5_NAJMO	3SA5_NAJMO	Naja mossambica (Mozambique spitting cobra)	9752800256	9062099968	12330000384	12560000000	7195899904	9043000320	9990633472	SUBCELLULAR LOCATION: Secreted {ECO:0000269|PubMed:6353198}. Target cell membrane {ECO:0000250|UniProtKB:P60301}.	extracellular region [GO:0005576];membrane [GO:0016020];other organism cell membrane [GO:0044218]	5	2	2	53.3	23.3	23.3	6.8453	0	32.546	179830000000	116	6.845			sp|P25517|3SA5_NAJMO				65
Candoxin;Cytotoxin 11 (Toxin CM-12);Cytotoxin 11 (Toxin CM-13a);Cytotoxin homolog 2 (Cytotoxin homolog V-II-2/V-II-3);Long neurotoxin homolog (BM10-1);Muscarinic m1-toxin2;Muscarinic toxin 2 (MT2) (MTx2);Muscarinic toxin 7 (MT-7) (MT7) (Muscarinic toxin 1) (m1-toxin);Muscarinic toxin-like protein 1 (MTLP-1);Neurotoxin-like protein;Neurotoxin-like protein NTL2;Ringhalexin;Short neurotoxin OH-35;Th…	3FTx	sp|P62394|3SOFB_NAJHH;tr|E2ITZ7|E2ITZ7_NAJAT;sp|P62390|3SOFB_NAJHA;sp|P01474|3SOF2_NAJME;tr|A0A194ARB6|A0A194ARB6_9SAUR;sp|P15818|3NO4H_BUNMU;sp|P81783|3NO4_BUNCA;tr|V8N9N7|V8N9N7_OPHHA;tr|U3EPM9|U3EPM9_MICFL;tr|A0A1J0CQH1|A0A1J0CQH1_NAJNA;sp|P18328|3SIM2_DENAN;sp|Q53B49|3SI35_OPHHA;tr|V8N3G9|V8N3G9_OPHHA;sp|Q8QGR0|3SIM7_DENAN;sp|Q9W717|3SO1_NAJAT;tr|A0A194APF0|A0A194APF0_9SAUR;sp|P82462|3SUC1_NA…	3NO4_BUNCA;3NO4H_BUNMU;3SI12_DENAN;3SI35_OPHHA;3SIM2_DENAN;3SIM7_DENAN;3SO1_HEMHA;3SO1_NAJAT;3SOF2_NAJME;3SOFB_NAJHA;3SOFB_NAJHH;3SUC1_NAJKA;A0A194APF0_9SAUR;A0A194ARB6_9SAUR;A0A1J0CQH1_NAJNA;E2ITZ7_NAJAT;E2IU15_BUNMU;U3EPM9_MICFL;V8N3G9_OPHHA;V8N9N7_OPHHA	Bungarus candidus (Malayan krait);Bungarus multicinctus (Many-banded krait);Dendroaspis angusticeps (Eastern green mamba) (Naja angusticeps);Hemachatus haemachatus (Rinkhals) (Sepedon haemachatus);Micrurus fulvius (Eastern coral snake) (Coluber fulvius);Micrurus tener (Texas coral snake);Naja annulifera (Banded Egyptian cobra) (Naja haje annulifera);Naja atra (Chinese cobra);Naja haje haje (Egypt…	338800000	234810000	189520000	335089984	675449984	525609984	3.83213e+08	SUBCELLULAR LOCATION: Secreted {ECO:0000250}.;SUBCELLULAR LOCATION: Secreted {ECO:0000256|SAAS:SAAS00840569}.;SUBCELLULAR LOCATION: Secreted {ECO:0000256|SAAS:SAAS00840569}. Target cell membrane {ECO:0000256|SAAS:SAAS00771507}.;SUBCELLULAR LOCATION: Secreted {ECO:0000269|PubMed:10665800}.;SUBCELLULAR LOCATION: Secreted {ECO:0000269|PubMed:11082188}.;SUBCELLULAR LOCATION: Secreted {ECO:0000269|Pub…	extracellular region [GO:0005576];host cell postsynaptic membrane [GO:0035792];membrane [GO:0016020];other organism cell membrane [GO:0044218]	2	2	2	14.5	14.5	14.5	6.8423	0	11.431	6897800000	17	9.566			sp|P62394|3SOFB_NAJHH;tr|E2ITZ7|E2ITZ7_NAJAT;sp|P62390|3SOFB_NAJHA;sp|P01474|3SOF2_NAJME;tr|A0A194ARB6|A0A194ARB6_9SAUR;sp|P15818|3NO4H_BUNMU;sp|P81783|3NO4_BUNCA;tr|V8N9N7|V8N9N7_OPHHA;tr|U3EPM9|U3EPM9_MICFL;tr|A0A1J0CQH1|A0A1J0CQH1_NAJNA;sp|P18328|3SIM2_DENAN;sp|Q53B49|3SI35_OPHHA;tr|V8N3G9|V8N3G9_OPHHA;sp|Q8QGR0|3SIM7_DENAN;sp|Q9W717|3SO1_NAJAT;tr|A0A194APF0|A0A194APF0_9SAUR;sp|P82462|3SUC1_NA…				66
Cysteine-rich venom protein (CRVP) (Cysteine-rich secretory protein 1) (CRISP1) (Cysteine-rich secretory protein 2) (CRISP2) (Najanajin) (Fragment);Cysteine-rich venom protein annuliferin-b (CRVP) (Fragment);Cysteine-rich venom protein ophanin (CRVP) (Opharin);ShKT domain-containing protein	CRISP	sp|P0DL15|CRVPB_NAJHA;sp|P86543|CRVP1_NAJNA;tr|V8N8B4|V8N8B4_OPHHA;sp|Q7ZT98|CRVP_OPHHA;sp|P84806|CRVPP_NAJHH;sp|P0DL16|CRVP_NAJMO;sp|P0DL14|CRVPA_NAJHA	CRVP_OPHHA;CRVP1_NAJNA;CRVPB_NAJHA;V8N8B4_OPHHA	Naja annulifera (Banded Egyptian cobra) (Naja haje annulifera);Naja naja (Indian cobra);Ophiophagus hannah (King cobra) (Naja hannah)	2393400064	1116600064	1288300032	2570200064	1069600000	1393799936	1.63865e+09	SUBCELLULAR LOCATION: Secreted {ECO:0000269|PubMed:20203422}.;SUBCELLULAR LOCATION: Secreted.	extracellular region [GO:0005576]	3	1	1	73.3	33.3	33.3	3.4988	0	121.77	19664000000	18	14.3445			sp|P0DL15|CRVPB_NAJHA;sp|P86543|CRVP1_NAJNA;tr|V8N8B4|V8N8B4_OPHHA;sp|Q7ZT98|CRVP_OPHHA				62
Cysteine-rich venom protein kaouthin-1 (Cysteine-rich venom protein 25) (CRVP-25k);Cysteine-rich venom protein natrin-1 (Cysteine-rich venom protein 1) (NA-CRVP1) (Protein G2a)	CRISP	sp|Q7T1K6|CRVP1_NAJAT;sp|P84805|CRVP1_NAJKA;sp|Q2XXQ1|CRVP_LEIMD	CRVP1_NAJAT;CRVP1_NAJKA	Naja atra (Chinese cobra);Naja kaouthia (Monocled cobra) (Naja siamensis)	4044499968	5377699840	4641099776	4692100096	3793299968	3581700096	4355066624	SUBCELLULAR LOCATION: Secreted {ECO:0000269|PubMed:15670767}.;SUBCELLULAR LOCATION: Secreted.	extracellular region [GO:0005576]	5	5	3	18.8	18.8	13.8	26.882	0	323.31	339700000000	179	26.864			sp|Q7T1K6|CRVP1_NAJAT;sp|P84805|CRVP1_NAJKA				78
OVF beta chain]; OVF gamma chain;Ophiophagus venom factor (OVF) (CVF-like) (Complement C3 homolog) [Cleaved into: OVF alpha chain	CVF	sp|I2C090|VCO3_OPHHA;tr|A0A2D4HQU0|A0A2D4HQU0_MICLE;tr|M9T287|M9T287_BOACO	VCO3_OPHHA	Ophiophagus hannah (King cobra) (Naja hannah)	96859000	149880000	137050000	115260000	106510000	105600000	118526500	SUBCELLULAR LOCATION: Secreted.	extracellular space [GO:0005615]	25	9	1	18.5	6.9	0.9	183.93	0	323.31	66139000000	133	183.928			sp|I2C090|VCO3_OPHHA				50
C3a anaphylatoxin; Complement C3 alpha chain; Complement C3b alpha' chain; Complement C3f fragment];Complement C3 [Cleaved into: Complement C3 beta chain	CVF	sp|Q01833|CO3_NAJNA;tr|V8N3I6|V8N3I6_OPHHA	CO3_NAJNA	Naja naja (Indian cobra)	5755700	7007800	5037900	6297400	10252000	7764200	7.01917e+06	SUBCELLULAR LOCATION: Secreted.	extracellular space [GO:0005615]	20	2	2	14.8	1.9	1.9	184.92	0	82.593	3748200000	14	184.927			sp|Q01833|CO3_NAJNA				72
AVF-1 beta chain]; AVF-1 gamma chain;A.superbus venom factor 1 (AVF-1) (CVF-like) (Complement C3 homolog) [Cleaved into: AVF-1 alpha chain;Complement C3a;Complement protein C3-1;Venom factor	CVF	tr|Q49HM6|Q49HM6_AUSSU;tr|A0RZG1|A0RZG1_AUSSU;sp|Q0ZZJ6|VCO31_AUSSU;tr|A0A081DUA7|A0A081DUA7_ECHCO	A0A081DUA7_ECHCO;A0RZG1_AUSSU;Q49HM6_AUSSU;VCO31_AUSSU	Austrelaps superbus (Lowland copperhead snake) (Hoplocephalus superbus);Echis coloratus (Carpet viper)	13273000	25188000	29677000	50816000	43800000	33164000	32653000	SUBCELLULAR LOCATION: Secreted {ECO:0000256|SAAS:SAAS00562025}.;SUBCELLULAR LOCATION: Secreted.	extracellular space [GO:0005615]	21	8	0	13	5.8	0	184.89	0	145.82	18416000000	54	184.81			tr|Q49HM6|Q49HM6_AUSSU;tr|A0RZG1|A0RZG1_AUSSU;sp|Q0ZZJ6|VCO31_AUSSU;tr|A0A081DUA7|A0A081DUA7_ECHCO				73
Cobra venom factor beta chain]; Cobra venom factor gamma chain;Cobra venom factor (CVF) (CVFk) (Complement C3 homolog) [Cleaved into: Cobra venom factor alpha chain	CVF	sp|Q91132|VCO3_NAJKA;tr|V8NCP4|V8NCP4_OPHHA;tr|A0A2D4I970|A0A2D4I970_MICLE	VCO3_NAJKA	Naja kaouthia (Monocled cobra) (Naja siamensis)	477580000	597849984	417220000	605670016	496040000	524540000	5.19817e+08	SUBCELLULAR LOCATION: Secreted.	extracellular space [GO:0005615]	39	39	14	30.4	30.4	12.2	184.52	0	323.31	283820000000	391	184.518			sp|Q91132|VCO3_NAJKA				79
Complement-depleting factor	CVF	tr|A8QL55|A8QL55_OPHHA	A8QL55_OPHHA	Ophiophagus hannah (King cobra) (Naja hannah)	5529700	8095400	8175400	7272500	16690000	6828900	8.76532e+06	SUBCELLULAR LOCATION: Secreted {ECO:0000256|SAAS:SAAS00562025}.	extracellular space [GO:0005615]	23	1	0	19.4	0.9	0	184.35	0	28.047	4943600000	7	184.354			tr|A8QL55|A8QL55_OPHHA				191
Uncharacterized protein (Fragment)	Ig-like	tr|A0A2D4LDN5|A0A2D4LDN5_9SAUR;tr|A0A2D4PIZ6|A0A2D4PIZ6_MICSU	A0A2D4LDN5_9SAUR;A0A2D4PIZ6_MICSU	Micrurus spixii (Amazon coral snake);Micrurus surinamensis (Surinam coral snake)	253030000	302280000	229440000	172100000	248560000	193990000	2.33233e+08			2	1	1	9	6.4	6.4	30.103	0	323.31	16793000000	28	30.0965			tr|A0A0F7Z3D0|A0A0F7Z3D0_CROAD;tr|A0A2H6NK41|A0A2H6NK41_MICLE;tr|J3SFK6|J3SFK6_CROAD;tr|A0A2D4G0L1|A0A2D4G0L1_MICCO;tr|A0A2D4N0Y5|A0A2D4N0Y5_9SAUR;tr|A0A0B8RWD5|A0A0B8RWD5_BOIIR;tr|A0A1W7RDR4|A0A1W7RDR4_AGKCO;tr|U3F6K5|U3F6K5_MICFL;tr|A0A2D4G0P2|A0A2D4G0P2_MICCO;tr|A0A2D4N2W9|A0A2D4N2W9_9SAUR;tr|T1DL81|T1DL81_CROHD;tr|J3S0S4|J3S0S4_CROAD;tr|A0A2D4NTF5|A0A2D4NTF5_MICSU;tr|U3FZ24|U3FZ24_MICFL;tr|U3…				67
Uncharacterized protein (Fragment)	Ig-like	tr|A0A2D4LE37|A0A2D4LE37_9SAUR;tr|A0A2D4LEH0|A0A2D4LEH0_9SAUR;tr|A0A2D4LE88|A0A2D4LE88_9SAUR;tr|A0A2D4LE33|A0A2D4LE33_9SAUR;tr|A0A2D4LE84|A0A2D4LE84_9SAUR;tr|A0A2D4N1Z0|A0A2D4N1Z0_9SAUR;tr|A0A2D4HEV1|A0A2D4HEV1_MICLE;tr|A0A2D4PVU9|A0A2D4PVU9_MICSU;tr|A0A2D4EU24|A0A2D4EU24_MICCO;tr|A0A2D4LE94|A0A2D4LE94_9SAUR	A0A2D4LE33_9SAUR;A0A2D4LE37_9SAUR;A0A2D4LE84_9SAUR;A0A2D4LE88_9SAUR;A0A2D4LEH0_9SAUR	Micrurus spixii (Amazon coral snake)	28031000	27510000	22666000	29643000	30476000	19425000	2.62918e+07			7	2	2	15.3	4.4	4.4	58.574	0	26.313	4259300000	11	58.574			tr|J3RZN4|J3RZN4_CROAD;tr|A0A098LYK7|A0A098LYK7_9SAUR;tr|U3FCL7|U3FCL7_MICFL;tr|J3S4I0|J3S4I0_CROAD;tr|T1DBJ9|T1DBJ9_CROHD;tr|A0A0B8RUJ6|A0A0B8RUJ6_BOIIR;tr|A0A1W7RH08|A0A1W7RH08_AGKCO;tr|V8NEC1|V8NEC1_OPHHA				85
Uncharacterized protein (Fragment)	Ig-like	tr|A0A2D4LER7|A0A2D4LER7_9SAUR;tr|A0A2D4LE98|A0A2D4LE98_9SAUR;tr|A0A2D4EU10|A0A2D4EU10_MICCO;tr|A0A2D4M1A3|A0A2D4M1A3_9SAUR	A0A2D4LE98_9SAUR;A0A2D4LER7_9SAUR	Micrurus spixii (Amazon coral snake)	5085100	5308600	0	0	3950800	2983200	4331925			6	1	0	14.7	2.5	0	52.926	0	6.4197	433190000	1	53.504			tr|A0A098LYQ7|A0A098LYQ7_9SAUR;tr|A0A0B8RYW7|A0A0B8RYW7_BOIIR;tr|U3FCR1|U3FCR1_MICFL;tr|A0A2H6N282|A0A2H6N282_MICLE				87
Uncharacterized protein (Fragment)	Ig-like	tr|A0A2D4PXU3|A0A2D4PXU3_MICSU;tr|A0A2D4PVV7|A0A2D4PVV7_MICSU	A0A2D4PVV7_MICSU;A0A2D4PXU3_MICSU	Micrurus surinamensis (Surinam coral snake)	14651000	8218500	4578000	11631000	6811600	0	9178020			5	2	1	12.2	6.1	6.1	43.898	0	84.277	963690000	13	39.2325			tr|V8NBS9|V8NBS9_OPHHA;tr|U3FCS0|U3FCS0_MICFL;tr|T1E5U3|T1E5U3_CROHD;tr|A0A0B8RQX4|A0A0B8RQX4_BOIIR;tr|A0A098LYU4|A0A098LYU4_9SAUR;tr|A0A0B8RXT3|A0A0B8RXT3_BOIIR;tr|J3S4B8|J3S4B8_CROAD;tr|A0A1W7RHK2|A0A1W7RHK2_AGKCO				88
Uncharacterized protein;Uncharacterized protein (Fragment)	Ig-like	tr|A0A2H6NDH5|A0A2H6NDH5_MICLE;tr|A0A2D4HRA0|A0A2D4HRA0_MICLE	A0A2D4HRA0_MICLE;A0A2H6NDH5_MICLE	Micrurus lemniscatus carvalhoi;Micrurus lemniscatus lemniscatus	419020000	415809984	280270016	269129984	302129984	236890000	3.20542e+08			7	7	2	16.6	16.6	4.6	53.555	0	252.88	50005000000	120	54.231			tr|A0A1W7RIJ2|A0A1W7RIJ2_AGKCO;tr|A0A098LZS4|A0A098LZS4_9SAUR;tr|A0A2D4I7R9|A0A2D4I7R9_MICLE;tr|A0A2D4I7L8|A0A2D4I7L8_MICLE;tr|V8NEA9|V8NEA9_OPHHA;tr|A0A2H6N782|A0A2H6N782_MICLE;tr|A0A2H6N741|A0A2H6N741_MICLE				90
Ig-like domain-containing protein (Fragment);Uncharacterized protein (Fragment)	Ig-like	tr|V8N9M9|V8N9M9_OPHHA;tr|V8NA11|V8NA11_OPHHA	V8N9M9_OPHHA;V8NA11_OPHHA	Ophiophagus hannah (King cobra) (Naja hannah)	11104000	54355000	12190000	45589000	23571000	40556000	31227500			2	2	2	11.4	11.4	11.4	27.331	0	77.919	3185200000	10	23.747			tr|U3FXK3|U3FXK3_MICFL;tr|A0A0B8RRU9|A0A0B8RRU9_BOIIR;tr|V8PI67|V8PI67_OPHHA;tr|U3FZL5|U3FZL5_MICFL;tr|A0A098M0W7|A0A098M0W7_9SAUR;tr|T1DP26|T1DP26_CROHD;tr|A0A1W7RJN4|A0A1W7RJN4_AGKCO;tr|A0A1W7RJQ3|A0A1W7RJQ3_AGKCO;tr|A0A0B6VJU7|A0A0B6VJU7_PROFL;tr|A0A0B8RZU4|A0A0B8RZU4_BOIIR;tr|A0A2H6MZN1|A0A2H6MZN1_MICLE;tr|A0A098M1X5|A0A098M1X5_9SAUR;tr|J3S843|J3S843_CROAD;tr|T1DMJ3|T1DMJ3_CROHD;tr|J3S3X5|J3S…				93
Pregnancy-specific beta-1-glycoprotein 5	Ig-like	tr|V8NBD1|V8NBD1_OPHHA	V8NBD1_OPHHA	Ophiophagus hannah (King cobra) (Naja hannah)	1098099968	1352700032	1090499968	1180899968	1121100032	1063400000	1.15112e+09			3	3	2	11.4	11.4	8.3	25.858	0	22.58	69068000000	29	25.858			tr|U3FAT4|U3FAT4_MICFL;tr|T1DHW2|T1DHW2_CROHD;tr|J3S5C1|J3S5C1_CROAD;tr|A0A1W7RCB6|A0A1W7RCB6_AGKCO;tr|A0A0B8RNY6|A0A0B8RNY6_BOIIR;tr|V8NJ04|V8NJ04_OPHHA;tr|A0A2D4KQC7|A0A2D4KQC7_9SAUR;tr|A0A2H6N9F8|A0A2H6N9F8_MICLE				99
Ig-like domain-containing protein (Fragment)	Ig-like	tr|V8NFA2|V8NFA2_OPHHA;tr|V8N2R7|V8N2R7_OPHHA;tr|A0A2D4NN36|A0A2D4NN36_MICSU;tr|A0A2D4KEK1|A0A2D4KEK1_9SAUR;tr|A0A2D4H5C8|A0A2D4H5C8_MICLE;tr|A0A2D4NKX1|A0A2D4NKX1_MICSU;tr|A0A2D4NKY1|A0A2D4NKY1_MICSU;tr|A0A2D4LV49|A0A2D4LV49_9SAUR;tr|A0A0B8RQ50|A0A0B8RQ50_BOIIR;tr|V8N5V2|V8N5V2_OPHHA	V8NFA2_OPHHA	Ophiophagus hannah (King cobra) (Naja hannah)	7983100	31122000	21316000	6019000	0	15814000	16450820			3	3	2	2.9	2.9	1.8	71.695	0	26.103	2467600000	13	71.696			tr|U3FBK6|U3FBK6_MICFL;tr|A0A1W7REB0|A0A1W7REB0_AGKCO;tr|A0A0F7Z5G6|A0A0F7Z5G6_CROAD;tr|V8PI56|V8PI56_OPHHA				115
L-amino-acid oxidase (Bm-LAAO) (LAO) (EC 1.4.3.2)	LAAO	sp|A8QL51|OXLA_BUNMU	OXLA_BUNMU	Bungarus multicinctus (Many-banded krait)	71027000	89963000	77659000	67585000	73320000	82964000	7.70863e+07	SUBCELLULAR LOCATION: Secreted {ECO:0000305|PubMed:17543361}.	extracellular region [GO:0005576]	6	2	2	12.2	1.7	1.7	58.81	0	94.83	12950000000	29	58.811			tr|A0A2D4FT32|A0A2D4FT32_MICCO;tr|A0A2D4M2T8|A0A2D4M2T8_9SAUR;tr|A0A2D4FSZ4|A0A2D4FSZ4_MICCO;tr|A0A2D4FTN3|A0A2D4FTN3_MICCO;tr|U3ERT9|U3ERT9_MICFL;tr|J3S993|J3S993_CROAD;tr|A0A2D4KKH8|A0A2D4KKH8_9SAUR;tr|V8PCI9|V8PCI9_OPHHA;tr|A0A0B8RU52|A0A0B8RU52_BOIIR				136
L-amino-acid oxidase (LAAO) (LAO) (EC 1.4.3.2) (Fragments)	LAAO	sp|P0DI91|OXLA_NAJOX	OXLA_NAJOX	Naja oxiana (Central Asian cobra) (Oxus cobra)	9389800	9036600	7334900	8964900	6634100	6897400	8042950	SUBCELLULAR LOCATION: Secreted {ECO:0000269|PubMed:18294891}.	extracellular region [GO:0005576]	6	1	1	48.4	13.7	13.7	11.216	0	10.512	337800000	4	11.216			tr|A0A2H6MUX5|A0A2H6MUX5_MICLE;tr|A0A2D4L9M5|A0A2D4L9M5_9SAUR;tr|A0A2D4IN36|A0A2D4IN36_MICLE;tr|V8NVA8|V8NVA8_OPHHA				150
L-amino-acid oxidase (LAAO) (LAO) (EC 1.4.3.2)	LAAO	sp|Q4JHE2|OXLA_NOTSC	OXLA_NOTSC	Notechis scutatus scutatus (Mainland tiger snake) (Common tiger snake)	30846000	20842000	18133000	26070000	24894000	17036000	2.29702e+07	SUBCELLULAR LOCATION: Secreted {ECO:0000305|PubMed:16261251}.	extracellular region [GO:0005576]	4	1	1	5.8	1.9	1.9	59.057	0	22.258	3583300000	39	59.058			tr|A0A2D4PIL8|A0A2D4PIL8_MICSU;tr|V8NZF0|V8NZF0_OPHHA				175
Amine oxidase (EC 1.4.3.-)	LAAO	tr|A0A098LX00|A0A098LX00_PANGU	A0A098LX00_PANGU	Pantherophis guttatus (Corn snake) (Elaphe guttata)	11375000	38473000	22778000	15137000	30362000	27294000	24236500			6	1	1	12.8	2.3	2.3	58.543	0	52.551	4071700000	14	58.544			tr|J3S9B2|J3S9B2_CROAD;tr|T2HS00|T2HS00_PROFL;tr|V8NH29|V8NH29_OPHHA;tr|A0A0B8RXQ3|A0A0B8RXQ3_BOIIR				192
Amine oxidase (EC 1.4.3.-)	LAAO	tr|A0A194ASA8|A0A194ASA8_9SAUR;tr|A0A194ARE6|A0A194ARE6_9SAUR	A0A194ARE6_9SAUR;A0A194ASA8_9SAUR	Micrurus tener (Texas coral snake)	280320000	284180000	275820000	252780000	190090000	283980000	261195000			5	2	0	7.7	2.1	0	58.756	0	35.696	43881000000	28	58.771			tr|U3FZ98|U3FZ98_MICFL;tr|V8P7P5|V8P7P5_OPHHA				201
L-amino-acid oxidase	LAAO	tr|A0A2R4N4Q6|A0A2R4N4Q6_NAJAT;tr|A0A2D4KYM4|A0A2D4KYM4_9SAUR		Naja atra	1942400000	3022400000	2528800000	2263300096	2377299968	2468400128	2.43377e+09			17	17	4	33.9	33.9	7.1	57.963	0	323.31	365070000000	293	NaN			tr|V8NHM5|V8NHM5_OPHHA				214
Amine oxidase (EC 1.4.3.-)	LAAO	tr|R4FID0|R4FID0_DENDV	R4FID0_DENDV	Denisonia devisi (De Vis' banded snake)	122860000	207040000	148240000	173960000	114620000	173700000	1.56737e+08			5	2	2	5.7	2	2	61.448	0	16.444	29153000000	20	61.56			tr|V8NRR7|V8NRR7_OPHHA				222
Snake venom 5'-nucleotidase	Nucleases	tr|A0A0B8RXZ9|A0A0B8RXZ9_BOIIR	A0A0B8RXZ9_BOIIR	Boiga irregularis (Brown tree snake)	248490000	354560000	223490000	240680000	224290000	373790016	2.7755e+08		integral component of membrane [GO:0016021]	13	2	1	29.8	9.7	5.6	64.758	0	121.42	51624000000	77	64.759			tr|A0A2D4LDN5|A0A2D4LDN5_9SAUR;tr|A0A2D4PIZ6|A0A2D4PIZ6_MICSU				163
Ecto-5'-nucleotidase;Ecto-5'-nucleotidase 1a (Ecto-5'-nucleotidase 1b);Ecto-5'-nucleotidase 1c	Nucleases	tr|U3FYP9|U3FYP9_MICFL;tr|A0A194AS98|A0A194AS98_9SAUR;tr|A0A0F7YZM6|A0A0F7YZM6_MICFL;tr|A0A077L6M5|A0A077L6M5_PROEL;sp|B6EWW8|V5NTD_GLOBR;tr|U3T7C6|U3T7C6_OVOOK;tr|T2HRS9|T2HRS9_PROFL;tr|A0A1W7RF85|A0A1W7RF85_AGKCO;tr|A0A194APL9|A0A194APL9_9SAUR;tr|A0A0F7Z1K6|A0A0F7Z1K6_CROAD;sp|F8S0Z7|V5NTD_CROAD;tr|A0A194APR8|A0A194APR8_SISTE;tr|T1E3Y5|T1E3Y5_CROHD;tr|A0A077L7M9|A0A077L7M9_PROFL;tr|A0A194ASY3|A…	A0A0F7YZM6_MICFL;A0A194AS98_9SAUR;U3FYP9_MICFL	Micrurus fulvius (Eastern coral snake) (Coluber fulvius);Micrurus tener (Texas coral snake)	255460000	365220000	370160000	181750000	334140000	300960000	3.01282e+08			19	2	1	36.2	3.8	2.1	62.982	0	323.31	59654000000	35	63.012			tr|A0A2D4LE37|A0A2D4LE37_9SAUR;tr|A0A2D4LEH0|A0A2D4LEH0_9SAUR;tr|A0A2D4LE88|A0A2D4LE88_9SAUR;tr|A0A2D4LE33|A0A2D4LE33_9SAUR;tr|A0A2D4LE84|A0A2D4LE84_9SAUR				164
Snake venom 5'-nucleotidase	Nucleases	tr|A0A2I4HXH5|A0A2I4HXH5_NAJAT;tr|W8EFS0|W8EFS0_MACLB		Naja atra	1914099968	2021699968	2058200064	1982800000	1584099968	1726899968	1.8813e+09			22	22	3	57.3	57.3	16.1	58.198	0	323.31	338630000000	414	NaN			tr|A0A2D4LER7|A0A2D4LER7_9SAUR;tr|A0A2D4LE98|A0A2D4LE98_9SAUR				165
Endonuclease domain-containing 1 protein	Nucleases	tr|V8N4Y2|V8N4Y2_OPHHA;tr|U3FCT9|U3FCT9_MICFL;tr|V8NCE3|V8NCE3_OPHHA	U3FCT9_MICFL;V8N4Y2_OPHHA	Micrurus fulvius (Eastern coral snake) (Coluber fulvius);Ophiophagus hannah (King cobra) (Naja hannah)	285249984	275020000	251130000	360729984	250590000	244730000	277908328			4	4	4	45.6	45.6	45.6	17.964	0	323.31	16675000000	36	24.826			tr|A0A2D4PXU3|A0A2D4PXU3_MICSU;tr|A0A2D4PVV7|A0A2D4PVV7_MICSU				178
Ribonuclease T2;Uncharacterized protein	Nucleases	tr|V8PE22|V8PE22_OPHHA;tr|A0A2D4P951|A0A2D4P951_MICSU;tr|A0A2D4IHA9|A0A2D4IHA9_MICLE;tr|A0A2D4IHB6|A0A2D4IHB6_MICLE;tr|J3SF51|J3SF51_CROAD;tr|A0A0B8RTY6|A0A0B8RTY6_BOIIR	A0A2D4IHA9_MICLE;A0A2D4IHB6_MICLE;A0A2D4P951_MICSU;V8PE22_OPHHA	Micrurus lemniscatus lemniscatus;Micrurus surinamensis (Surinam coral snake);Ophiophagus hannah (King cobra) (Naja hannah)	18461000	22907000	26517000	18499000	15887000	7255500	1.82544e+07			3	3	3	19.3	19.3	19.3	24.461	0	323.31	1423800000	11	30.455			tr|A0A2H6NDH5|A0A2H6NDH5_MICLE;tr|A0A2D4HRA0|A0A2D4HRA0_MICLE				184
Transferrin	Other	tr|A0A0B8RPR5|A0A0B8RPR5_BOIIR	A0A0B8RPR5_BOIIR	Boiga irregularis (Brown tree snake)	4750800	6837800	5914300	9623900	10347000	3353900	6.80462e+06		extracellular space [GO:0005615]	2	1	1	3.2	2	2	77.928	0	16.382	1918900000	6	77.929			tr|V8N9M9|V8N9M9_OPHHA;tr|V8NA11|V8NA11_OPHHA				208
Glia-derived nexin-like protein;SERPIN domain-containing protein;SERPIN domain-containing protein (Fragment)	Other	tr|T1DM74|T1DM74_CROHD;tr|J3SCS8|J3SCS8_CROAD;tr|A0A1W7RFC1|A0A1W7RFC1_AGKCO;tr|A0A2D4K4B4|A0A2D4K4B4_9SAUR;tr|A0A2H6NF50|A0A2H6NF50_MICLE;tr|A0A0B8RY19|A0A0B8RY19_BOIIR;tr|A0A2D4K4C3|A0A2D4K4C3_9SAUR	A0A0B8RY19_BOIIR;A0A1W7RFC1_AGKCO;A0A2D4K4B4_9SAUR;A0A2H6NF50_MICLE;J3SCS8_CROAD;T1DM74_CROHD	Agkistrodon contortrix contortrix (Southern copperhead);Boiga irregularis (Brown tree snake);Crotalus adamanteus (Eastern diamondback rattlesnake);Crotalus horridus (Timber rattlesnake);Micrurus lemniscatus carvalhoi;Micrurus paraensis	3755400	2959700	0	2270100	0	2080800	2766500		extracellular space [GO:0005615]	3	3	3	10.1	10.1	10.1	44.172	0	42.303	243450000	5	44.1705			tr|V8NBD1|V8NBD1_OPHHA				209
Uncharacterized protein (Fragment)	Other	tr|A0A2D4JPD4|A0A2D4JPD4_MICLE	A0A2D4JPD4_MICLE	Micrurus lemniscatus lemniscatus	123400000	99132000	70265000	78265000	61122000	32868000	7.75087e+07			3	1	1	9.3	5.2	5.2	28.272	0	23.356	5580700000	11	28.273			tr|V8NFA2|V8NFA2_OPHHA				212
Multiple inositol polyphosphate phosphatase 1 (Fragment);Uncharacterized protein;Uncharacterized protein (Fragment)	Other	tr|A0A2D4KAH8|A0A2D4KAH8_9SAUR;tr|A0A2D4IWB9|A0A2D4IWB9_MICLE;tr|A0A2D4MRZ8|A0A2D4MRZ8_9SAUR;tr|A0A2D4KAL0|A0A2D4KAL0_9SAUR;tr|A0A2D4PH36|A0A2D4PH36_MICSU;tr|V8NCS7|V8NCS7_OPHHA;tr|A0A2D4GN98|A0A2D4GN98_MICCO	A0A2D4IWB9_MICLE;A0A2D4KAH8_9SAUR;A0A2D4KAL0_9SAUR;A0A2D4MRZ8_9SAUR;A0A2D4PH36_MICSU;V8NCS7_OPHHA	Micrurus lemniscatus lemniscatus;Micrurus paraensis;Micrurus spixii (Amazon coral snake);Micrurus surinamensis (Surinam coral snake);Ophiophagus hannah (King cobra) (Naja hannah)	11205000	15972000	9266400	13097000	9353900	29170000	1.46774e+07			4	4	4	9.7	9.7	9.7	54.998	0	48.752	2113500000	11	33.5565			sp|A8QL51|OXLA_BUNMU				43
Glyco_18 domain-containing protein;Glyco_18 domain-containing protein (Fragment)	Other	tr|A0A2D4MC13|A0A2D4MC13_9SAUR;tr|A0A2D4L6I0|A0A2D4L6I0_9SAUR	A0A2D4L6I0_9SAUR;A0A2D4MC13_9SAUR	Micrurus paraensis;Micrurus spixii (Amazon coral snake)	2214600	5597300	0	2596300	2059100	0	3116825			2	2	2	7.3	7.3	7.3	41.304	0	12.345	236880000	3	43.0415			sp|P0DI91|OXLA_NAJOX				61
Uncharacterized protein;Uncharacterized protein (Fragment)	Other	tr|A0A2H6N0G3|A0A2H6N0G3_MICLE;tr|A0A2H6N0F2|A0A2H6N0F2_MICLE;tr|A0A2D4KC13|A0A2D4KC13_9SAUR;tr|Q1EL74|Q1EL74_BOAFU;tr|V8NIE1|V8NIE1_OPHHA;tr|Q1EL76|Q1EL76_NATNA	A0A2H6N0F2_MICLE;A0A2H6N0G3_MICLE	Micrurus lemniscatus carvalhoi	8809600	9593300	4663600	0	8489600	2580900	6827400		extracellular region [GO:0005576];extracellular space [GO:0005615]	5	5	4	11	11	9.3	55.386	0	76.276	1092400000	15	66.0055			sp|Q4JHE2|OXLA_NOTSC				75
Glutathione peroxidase	Other	tr|J9ZZN7|J9ZZN7_THAEL	J9ZZN7_THAEL	Thamnophis elegans (Western terrestrial garter snake)	20742000	26131000	33193000	0	19553000	0	24904750			3	1	1	15	4	4	28.165	0	34.889	1195400000	6	28.165			tr|A0A098LX00|A0A098LX00_PANGU				83
Cobra serum albumin	Other	tr|Q91134|Q91134_NAJNA	Q91134_NAJNA	Naja naja (Indian cobra)	12843000	20649000	19171000	24548000	34533000	32567000	2.40518e+07		extracellular space [GO:0005615]	4	4	3	6.8	6.8	5.7	69.798	0	139.83	5339500000	19	69.799			tr|A0A194ASA8|A0A194ASA8_9SAUR;tr|A0A194ARE6|A0A194ARE6_9SAUR				122
N-acetylglucosamine-6-sulfatase (EC 3.1.6.14) (Glucosamine-6-sulfatase);N-acetylglucosamine-6-sulfatase (Fragment);Sulfatase domain-containing protein;Sulfatase domain-containing protein (Fragment)	Other	tr|V8NBY5|V8NBY5_OPHHA;tr|A0A2D4FXJ1|A0A2D4FXJ1_MICCO;tr|A0A1W7RGZ6|A0A1W7RGZ6_AGKCO;tr|A0A2D4FXK3|A0A2D4FXK3_MICCO	A0A1W7RGZ6_AGKCO;A0A2D4FXJ1_MICCO;A0A2D4FXK3_MICCO;V8NBY5_OPHHA	Agkistrodon contortrix contortrix (Southern copperhead);Micrurus corallinus (Brazilian coral snake);Ophiophagus hannah (King cobra) (Naja hannah)	2207500	0	0	2916900	0	2449900	2.52477e+06	SUBCELLULAR LOCATION: Lysosome {ECO:0000256|PIRNR:PIRNR036666}.	lysosome [GO:0005764]	2	2	2	6.2	6.2	6.2	47.337	0	12.811	136340000	3	52.3835			tr|A0A2R4N4Q6|A0A2R4N4Q6_NAJAT				187
Alpha-fetoprotein (Fragment);Serum albumin;Serum antitoxic protein (Fragments)	Other	tr|V8ND09|V8ND09_OPHHA;tr|Q7LZJ2|Q7LZJ2_NAJAT;tr|Q5NTZ2|Q5NTZ2_PROFL	Q5NTZ2_PROFL;Q7LZJ2_NAJAT;V8ND09_OPHHA	Naja atra (Chinese cobra);Ophiophagus hannah (King cobra) (Naja hannah);Protobothrops flavoviridis (Habu) (Trimeresurus flavoviridis)	5254100	4415900	8217800	9425000	4322600	9927500	6927150		extracellular space [GO:0005615]	2	1	1	2.5	1.4	1.4	72.382	0	6.714	1621000000	9	69.705			tr|R4FID0|R4FID0_DENDV				198
Extracellular matrix protein 1 (Fragment);Uncharacterized protein	Other	tr|V8NL73|V8NL73_OPHHA;tr|A0A2D4FIT3|A0A2D4FIT3_MICCO	A0A2D4FIT3_MICCO;V8NL73_OPHHA	Micrurus corallinus (Brazilian coral snake);Ophiophagus hannah (King cobra) (Naja hannah)	0	27779000	26280000	40359000	19164000	53607000	33437800		extracellular space [GO:0005615]	2	2	2	7.9	7.9	7.9	34.271	0	212.32	2340600000	8	36.7485			tr|A0A0B8RXZ9|A0A0B8RXZ9_BOIIR				110
Anaphylatoxin-like domain-containing protein (Fragment)	Other	tr|V8NT00|V8NT00_OPHHA;tr|A0A2D4FSB3|A0A2D4FSB3_MICCO	V8NT00_OPHHA	Ophiophagus hannah (King cobra) (Naja hannah)	42605000	37673000	33216000	28612000	23657000	10745000	29418000		extracellular space [GO:0005615]	9	9	7	8.7	8.7	7.6	105.39	0	111.29	8472300000	32	105.387			tr|U3FYP9|U3FYP9_MICFL;tr|A0A194AS98|A0A194AS98_9SAUR;tr|A0A0F7YZM6|A0A0F7YZM6_MICFL				111
Beta-galactosidase (EC 3.2.1.23);Beta-galactosidase (Fragment)	Other	tr|V8NUT2|V8NUT2_OPHHA;tr|A0A0F7ZAJ7|A0A0F7ZAJ7_CROAD	A0A0F7ZAJ7_CROAD;V8NUT2_OPHHA	Crotalus adamanteus (Eastern diamondback rattlesnake);Ophiophagus hannah (King cobra) (Naja hannah)	1648500	0	0	939740	726310	0	1104850			2	2	1	4.8	4.8	2.1	64.209	0	11.682	86177000	3	68.352			tr|A0A2I4HXH5|A0A2I4HXH5_NAJAT				186
Glutathione peroxidase (Fragment)	Other	tr|V8P395|V8P395_OPHHA	V8P395_OPHHA	Ophiophagus hannah (King cobra) (Naja hannah)	1465100032	1740099968	1579000064	1625500032	1305799936	1348099968	1510600000			6	6	4	18.6	18.6	8.3	29.588	0	309.76	117830000000	76	29.588			tr|V8N4Y2|V8N4Y2_OPHHA;tr|U3FCT9|U3FCT9_MICFL				203
Sulfhydryl oxidase (EC 1.8.3.2);Sulfhydryl oxidase (EC 1.8.3.2) (Fragment)	Other	tr|V8P7T9|V8P7T9_OPHHA;tr|A0A2D4IXW6|A0A2D4IXW6_MICLE;tr|A0A1W7RCZ5|A0A1W7RCZ5_AGKCO;tr|A0A2H6N8M3|A0A2H6N8M3_MICLE	A0A1W7RCZ5_AGKCO;A0A2D4IXW6_MICLE;A0A2H6N8M3_MICLE;V8P7T9_OPHHA	Agkistrodon contortrix contortrix (Southern copperhead);Micrurus lemniscatus carvalhoi;Micrurus lemniscatus lemniscatus;Ophiophagus hannah (King cobra) (Naja hannah)	2355400	2011100	3169700	8904500	7974000	12266000	6113450		cell [GO:0005623];integral component of membrane [GO:0016021]	4	4	4	7.6	7.6	7.6	73.993	0	39.451	1283800000	14	80.9175			tr|V8PE22|V8PE22_OPHHA;tr|A0A2D4P951|A0A2D4P951_MICSU;tr|A0A2D4IHA9|A0A2D4IHA9_MICLE;tr|A0A2D4IHB6|A0A2D4IHB6_MICLE				238
Hyaluronidase (EC 3.2.1.35) (Hyaluronoglucosaminidase);Hyaluronidase (EC 3.2.1.35) (Hyaluronoglucosaminidase) (Fragment);Hyaluronidase (Hy) (EC 3.2.1.35) (Hyaluronoglucosaminidase) (Venom spreading factor);Hyaluronidase-1 (Hy-1) (EC 3.2.1.35) (Hyaluronoglucosaminidase-1) (Venom spreading factor);Hyaluronidase-2 (Hy-2) (EC 3.2.1.35) (Hyaluronoglucosaminidase-2) (Venom spreading factor)	Other/Hyaluronidase	tr|U3FYQ4|U3FYQ4_MICFL;tr|A0A194APD1|A0A194APD1_9SAUR;tr|U3TDE8|U3TDE8_PROFL;tr|A0A2H4N3E2|A0A2H4N3E2_BOTMO;tr|A0A1L8D603|A0A1L8D603_BOTAT;sp|A3QVP0|HYAL2_BITAR;sp|A3QVN2|HYAL_ECHOC;tr|A0A077L860|A0A077L860_PROFL;sp|A3QVN9|HYAL1_BITAR;tr|A0A0B8RZW3|A0A0B8RZW3_BOIIR;tr|U3TDI3|U3TDI3_OVOOK;tr|U3TBU1|U3TBU1_OVOOK;tr|A0A194ART0|A0A194ART0_9SAUR;tr|A0A2H4Z8F4|A0A2H4Z8F4_BOTAT;tr|A0A194ASY8|A0A194ASY8_…	A0A077L860_PROFL;A0A0B8RZW3_BOIIR;A0A194APD1_9SAUR;A0A1L8D603_BOTAT;A0A2H4N3E2_BOTMO;HYAL_ECHOC;HYAL1_BITAR;HYAL2_BITAR;U3FYQ4_MICFL;U3TBU1_OVOOK;U3TDE8_PROFL;U3TDI3_OVOOK	Bitis arietans (African puff adder);Boiga irregularis (Brown tree snake);Bothrops atrox (Barba amarilla) (Fer-de-lance);Bothrops moojeni (Lance-headed viper) (Caissaca);Echis ocellatus (Ocellated saw-scaled viper);Micrurus fulvius (Eastern coral snake) (Coluber fulvius);Micrurus tener (Texas coral snake);Ovophis okinavensis (Ryukyu Island pit viper) (Trimeresurus okinavensis);Protobothrops flavov…	0	3280200	0	3602300	2072800	7523800	4119775	SUBCELLULAR LOCATION: Secreted {ECO:0000250}.	extracellular region [GO:0005576]	3	1	1	9.4	3.6	3.6	52.077	0	7.8207	362540000	6	52.388			tr|A0A0B8RPR5|A0A0B8RPR5_BOIIR				102
Hyaluronidase (EC 3.2.1.35) (Hyaluronoglucosaminidase)	Other/Hyaluronidase	tr|V8P1Z9|V8P1Z9_OPHHA	V8P1Z9_OPHHA	Ophiophagus hannah (King cobra) (Naja hannah)	1763500	7833800	6957700	8780500	9510500	24448000	9.88233e+06			3	3	1	4.8	4.8	1.5	92.139	0	83.197	2016000000	14	92.14			tr|T1DM74|T1DM74_CROHD;tr|J3SCS8|J3SCS8_CROAD;tr|A0A1W7RFC1|A0A1W7RFC1_AGKCO;tr|A0A2D4K4B4|A0A2D4K4B4_9SAUR;tr|A0A2H6NF50|A0A2H6NF50_MICLE;tr|A0A0B8RY19|A0A0B8RY19_BOIIR				126
PDGF_2 domain-containing protein;PDGF_2 domain-containing protein (Fragment);Vascular endothelial growth factor 2 (Vascular endothelial growth factor C-like protein);Vascular endothelial growth factor C;Vascular endothelial growth factor C-like protein	Other/VEGF	tr|A0A2D4LAG8|A0A2D4LAG8_9SAUR;tr|V8NCP7|V8NCP7_OPHHA;tr|A0A2H6MU31|A0A2H6MU31_MICLE;tr|A0A2D4LA60|A0A2D4LA60_9SAUR;tr|A0A098LX21|A0A098LX21_PANGU;tr|U3FAK1|U3FAK1_MICFL;tr|A0A098LWV9|A0A098LWV9_9SAUR;tr|T1E3J3|T1E3J3_CROHD;tr|A0A1W7RBN5|A0A1W7RBN5_AGKCO;tr|A0A0F7Z827|A0A0F7Z827_CROAD;tr|A0A223PK64|A0A223PK64_DABRR;tr|A0A0A1WCG8|A0A0A1WCG8_ECHCO;tr|A0A098LY97|A0A098LY97_PYTRG;tr|A0A2D4FMN2|A0A2D4…	A0A098LWV9_9SAUR;A0A098LX21_PANGU;A0A098LY97_PYTRG;A0A0A1WCG8_ECHCO;A0A0F7Z827_CROAD;A0A1W7RBN5_AGKCO;A0A223PK64_DABRR;A0A2D4LA60_9SAUR;A0A2D4LAG8_9SAUR;A0A2H6MU31_MICLE;T1E3J3_CROHD;U3FAK1_MICFL;V8NCP7_OPHHA	Agkistrodon contortrix contortrix (Southern copperhead);Crotalus adamanteus (Eastern diamondback rattlesnake);Crotalus horridus (Timber rattlesnake);Daboia russelii (Russel's viper) (Vipera russelii);Echis coloratus (Carpet viper);Micrurus fulvius (Eastern coral snake) (Coluber fulvius);Micrurus lemniscatus carvalhoi;Micrurus spixii (Amazon coral snake);Opheodrys aestivus;Ophiophagus hannah (King…	51288000	40942000	41209000	33613000	29708000	26877000	3.72728e+07		integral component of membrane [GO:0016021];membrane [GO:0016020]	6	6	6	25.3	25.3	25.3	32.584	0	64.777	4249100000	40	47.608			tr|A0A2D4JPD4|A0A2D4JPD4_MICLE				154
Mucin-5B;Uncharacterized protein (Fragment);VWFD domain-containing protein (Fragment)	Other/VWF	tr|T2HPK7|T2HPK7_PROFL;tr|V8NGJ7|V8NGJ7_OPHHA;tr|A0A2D4EQ95|A0A2D4EQ95_MICCO;tr|A0A2D4EQ98|A0A2D4EQ98_MICCO	A0A2D4EQ95_MICCO;T2HPK7_PROFL;V8NGJ7_OPHHA	Micrurus corallinus (Brazilian coral snake);Ophiophagus hannah (King cobra) (Naja hannah);Protobothrops flavoviridis (Habu) (Trimeresurus flavoviridis)	189600	0	259730	988280	1733800	321940	698670			3	3	3	3.8	3.8	3.8	120.35	0	74.499	181650000	6	120.348			tr|A0A2D4KAH8|A0A2D4KAH8_9SAUR;tr|A0A2D4IWB9|A0A2D4IWB9_MICLE;tr|A0A2D4MRZ8|A0A2D4MRZ8_9SAUR;tr|A0A2D4KAL0|A0A2D4KAL0_9SAUR;tr|A0A2D4PH36|A0A2D4PH36_MICSU;tr|V8NCS7|V8NCS7_OPHHA				156
Venom phosphodiesterase	PDE	tr|A0A2D0TC04|A0A2D0TC04_NAJAT;tr|A0A2D4P521|A0A2D4P521_MICSU;tr|A0A2H6N6S6|A0A2H6N6S6_MICLE;tr|A0A346CLX5|A0A346CLX5_BORPO;tr|W8E7D1|W8E7D1_MACLB;tr|A0A077LA64|A0A077LA64_PROEL;tr|A0A0F7Z2Q3|A0A0F7Z2Q3_CROAD;tr|T2HPD6|T2HPD6_PROFL;tr|T2HP62|T2HP62_PROFL;tr|T1D6P7|T1D6P7_CROHD;sp|J3SEZ3|PDE1_CROAD;tr|U3TAI7|U3TAI7_OVOOK;tr|T2HRT4|T2HRT4_PROFL;tr|A0A194AS02|A0A194AS02_SISMB;tr|T1DJT5|T1DJT5_CROHD;…		Naja atra	1247600000	1278000000	1158099968	1262400000	1026600000	1013699968	1.1644e+09			31	31	12	44.5	44.5	19.4	94.615	0	323.31	321380000000	538	NaN			tr|A0A2D4MC13|A0A2D4MC13_9SAUR;tr|A0A2D4L6I0|A0A2D4L6I0_9SAUR				160
Ectonucleotide pyrophosphatase/phosphodiesterase family member 3 (Phosphodiesterase 1);Phosphodiesterase;Uncharacterized protein;Uncharacterized protein (Fragment)	PDE	tr|A0A2D4FR34|A0A2D4FR34_MICCO;tr|A0A2D4K5D9|A0A2D4K5D9_9SAUR;tr|A0A2D4P571|A0A2D4P571_MICSU;tr|A0A0F7YYZ8|A0A0F7YYZ8_MICFL;tr|U3FAB3|U3FAB3_MICFL;tr|A0A194ARD7|A0A194ARD7_9SAUR;tr|A0A0B8RU55|A0A0B8RU55_BOIIR;tr|A0A2D4P537|A0A2D4P537_MICSU	A0A0F7YYZ8_MICFL;A0A194ARD7_9SAUR;A0A2D4FR34_MICCO;A0A2D4K5D9_9SAUR;A0A2D4P571_MICSU;U3FAB3_MICFL	Micrurus corallinus (Brazilian coral snake);Micrurus fulvius (Eastern coral snake) (Coluber fulvius);Micrurus paraensis;Micrurus surinamensis (Surinam coral snake);Micrurus tener (Texas coral snake)	0	0	190640	0	16206000	18418000	11604880			17	1	1	21.3	1.3	1.3	99.449	0	7.7	1671100000	1	97.025			tr|A0A2H6N0G3|A0A2H6N0G3_MICLE;tr|A0A2H6N0F2|A0A2H6N0F2_MICLE				183
Acidic phospholipase A2 CM-I (svPLA2) (EC 3.1.1.4) (Phosphatidylcholine 2-acylhydrolase);Basic phospholipase A2 CM-II (svPLA2) (EC 3.1.1.4) (Phosphatidylcholine 2-acylhydrolase)	PLA2	sp|P00603|PA2B2_NAJMO;sp|P00602|PA2A1_NAJMO;sp|P0DKU4|PA2B2_NAJNG;sp|P0DKU3|PA2B1_NAJNG	PA2A1_NAJMO;PA2B2_NAJMO	Naja mossambica (Mozambique spitting cobra)	3100400128	1336199936	847219968	6247600128	1787000064	5676700160	3.16585e+09	SUBCELLULAR LOCATION: Secreted.	extracellular region [GO:0005576]	4	4	3	31.4	31.4	22.9	13.234	0	58.628	170960000000	95	13.2265			tr|J9ZZN7|J9ZZN7_THAEL				195
Basic phospholipase A2 CM-III (svPLA2) (EC 3.1.1.4) (Phosphatidylcholine 2-acylhydrolase);Basic phospholipase A2 nigexine (svPLA2) (EC 3.1.1.4) (Phosphatidylcholine 2-acylhydrolase);Phospholipase A2 'basic' (svPLA2) (EC 3.1.1.4) (Phosphatidylcholine 2-acylhydrolase) (Phospholipase A2 isozyme III/IV) (CM-III/CM-IV)	PLA2	sp|P00604|PA2B3_NAJMO;sp|P14556|PA2B_NAJPA;sp|P00605|PA2B4_NAJNG;sp|P0CG57|PA2TC_OXYSC;sp|P00599|PA2B1_NAJME;sp|Q45Z47|PA22_OXYSC;tr|A6MFM6|A6MFM6_DEMVE	PA2B_NAJPA;PA2B3_NAJMO;PA2B4_NAJNG	Naja mossambica (Mozambique spitting cobra);Naja nigricollis (Black-necked spitting cobra);Naja pallida (Red spitting cobra)	6617900032	5691800064	4337399808	4746699776	4418899968	4790000128	5.10045e+09	SUBCELLULAR LOCATION: Secreted.	extracellular region [GO:0005576]	4	3	3	34.7	26.3	26.3	13.302	0	37.913	244820000000	69	13.302			tr|Q91134|Q91134_NAJNA				197
Phospholipase A2 inhibitor 31 kDa subunit (gamma-PLI)	PLA2 inhibitor	sp|Q7LZI1|PLIB_NAJKA	PLIB_NAJKA	Naja kaouthia (Monocled cobra) (Naja siamensis)	21101000	40111000	29110000	0	14131000	12157000	23322000	SUBCELLULAR LOCATION: Secreted.	extracellular region [GO:0005576]	3	3	3	14.4	14.4	14.4	20.452	0	17.718	1049500000	7	20.452			tr|V8NBY5|V8NBY5_OPHHA;tr|A0A2D4FXJ1|A0A2D4FXJ1_MICCO;tr|A0A1W7RGZ6|A0A1W7RGZ6_AGKCO;tr|A0A2D4FXK3|A0A2D4FXK3_MICCO				210
Phospholipase-B 81 (PLB) (EC 3.1.1.-)	PLB	sp|F8J2D3|PLB_DRYCN;tr|T2HPJ4|T2HPJ4_OVOOK	PLB_DRYCN	Drysdalia coronoides (White-lipped snake) (Hoplocephalus coronoides)	78032000	97428000	73293000	88102000	69068000	144210000	9.16888e+07	SUBCELLULAR LOCATION: Secreted.	extracellular region [GO:0005576]	8	2	1	19.5	7.1	4.9	64.103	0	323.31	14304000000	31	64.103			tr|V8ND09|V8ND09_OPHHA;tr|Q7LZJ2|Q7LZJ2_NAJAT;tr|Q5NTZ2|Q5NTZ2_PROFL				211
Phospholipase B-like (EC 3.1.1.-);Phospholipase B-like (EC 3.1.1.-) (Fragment)	PLB	tr|A0A098LWY9|A0A098LWY9_PANGU;tr|A0A346CI91|A0A346CI91_9SAUR;tr|A0A0B8RQP5|A0A0B8RQP5_BOIIR;tr|A0A2Z4NA16|A0A2Z4NA16_BOIIR;tr|A0A2H4N395|A0A2H4N395_BOTMO	A0A098LWY9_PANGU;A0A0B8RQP5_BOIIR;A0A2H4N395_BOTMO;A0A2Z4NA16_BOIIR;A0A346CI91_9SAUR	Boiga irregularis (Brown tree snake);Bothrops moojeni (Lance-headed viper) (Caissaca);Pantherophis guttatus (Corn snake) (Elaphe guttata);Spilotes sulphureus (Amazon puffing snake)	371180000	409680000	357510016	337660000	244380000	375760000	3.49362e+08			11	11	1	22.4	22.4	1.4	64.27	0	323.31	54500000000	139	64.164			tr|V8NL73|V8NL73_OPHHA;tr|A0A2D4FIT3|A0A2D4FIT3_MICCO				219
Phospholipase B (PLB) (EC 3.1.1.-);Phospholipase B-like (EC 3.1.1.-)	PLB	tr|A0A098LYE7|A0A098LYE7_9SAUR;tr|T2HP68|T2HP68_PROFL;tr|T1DLW3|T1DLW3_CROHD;tr|A0A1W7RER1|A0A1W7RER1_AGKCO;tr|A0A1W7RB94|A0A1W7RB94_CROAD;tr|A0A0F7Z632|A0A0F7Z632_CROAD;tr|A0A077L7E7|A0A077L7E7_PROEL;sp|F8S101|PLB_CROAD	A0A077L7E7_PROEL;A0A098LYE7_9SAUR;A0A0F7Z632_CROAD;A0A1W7RB94_CROAD;A0A1W7RER1_AGKCO;PLB_CROAD;T1DLW3_CROHD;T2HP68_PROFL	Agkistrodon contortrix contortrix (Southern copperhead);Crotalus adamanteus (Eastern diamondback rattlesnake);Crotalus horridus (Timber rattlesnake);Opheodrys aestivus;Protobothrops elegans (Elegant pitviper) (Trimeresurus elegans);Protobothrops flavoviridis (Habu) (Trimeresurus flavoviridis)	2091000	1273600	2450100	2914600	876180	0	1921096	SUBCELLULAR LOCATION: Secreted {ECO:0000250}.	extracellular region [GO:0005576]	9	1	0	19.7	2.4	0	63.906	0	20.887	259350000	7	64.1125			tr|V8NT00|V8NT00_OPHHA				223
Phospholipase B-like (EC 3.1.1.-)	PLB	tr|A0A182C6E9|A0A182C6E9_9SAUR	A0A182C6E9_9SAUR	Phalotris mertensi	39282000	7754400	31536000	35960000	34940000	57124000	3.44327e+07			8	2	1	16.6	4.9	2	64.392	0	321.41	5991300000	16	64.392			tr|V8NUT2|V8NUT2_OPHHA;tr|A0A0F7ZAJ7|A0A0F7ZAJ7_CROAD				224
Cathepsin B-like protein	SVCP	tr|U3FD65|U3FD65_MICFL;tr|A0A0B8RRE5|A0A0B8RRE5_BOIIR;tr|A0A098LZX8|A0A098LZX8_9SAUR;tr|T1E687|T1E687_CROHD;tr|A0A1W7RIP5|A0A1W7RIP5_AGKCO;tr|A0A0F7ZEF7|A0A0F7ZEF7_CROAD	A0A098LZX8_9SAUR;A0A0B8RRE5_BOIIR;U3FD65_MICFL	Boiga irregularis (Brown tree snake);Hypsiglena sp. JMG-2014;Micrurus fulvius (Eastern coral snake) (Coluber fulvius)	13580000	16912000	23993000	9694100	8347600	13109000	1.42726e+07			7	7	7	25.9	25.9	25.9	37.56	0	165.7	1541400000	28	37.567			tr|V8P395|V8P395_OPHHA				231
Pro-cathepsin H	SVCP	tr|V8P519|V8P519_OPHHA	V8P519_OPHHA	Ophiophagus hannah (King cobra) (Naja hannah)	54403000	46291000	38887000	52110000	46897000	54837000	4.89042e+07			2	2	2	12	12	12	28.044	0	87.2	2054000000	18	28.045			tr|V8P7T9|V8P7T9_OPHHA;tr|A0A2D4IXW6|A0A2D4IXW6_MICLE;tr|A0A1W7RCZ5|A0A1W7RCZ5_AGKCO;tr|A0A2H6N8M3|A0A2H6N8M3_MICLE				236
Zinc metalloproteinase-disintegrin-like atrase-B (EC 3.4.24.-) (Snake venom metalloproteinase) (SVMP);Zinc metalloproteinase-disintegrin-like kaouthiagin-like (K-like) (EC 3.4.24.-) (Snake venom metalloproteinase) (SVMP)	SVMP	sp|D6PXE8|VM3B_NAJAT;sp|D3TTC1|VM3KL_NAJAT	VM3B_NAJAT;VM3KL_NAJAT	Naja atra (Chinese cobra)	32846000	38195000	31572000	19921000	35585000	29173000	3.12153e+07	SUBCELLULAR LOCATION: Secreted.	extracellular region [GO:0005576]	5	2	0	9.4	3.2	0	66.245	0	13.719	5244200000	10	66.269			tr|U3FYQ4|U3FYQ4_MICFL;tr|A0A194APD1|A0A194APD1_9SAUR;tr|U3TDE8|U3TDE8_PROFL;tr|A0A2H4N3E2|A0A2H4N3E2_BOTMO;tr|A0A1L8D603|A0A1L8D603_BOTAT;sp|A3QVP0|HYAL2_BITAR;sp|A3QVN2|HYAL_ECHOC;tr|A0A077L860|A0A077L860_PROFL;sp|A3QVN9|HYAL1_BITAR;tr|A0A0B8RZW3|A0A0B8RZW3_BOIIR;tr|U3TDI3|U3TDI3_OVOOK;tr|U3TBU1|U3TBU1_OVOOK				121
Zinc metalloproteinase-disintegrin-like atrase-A (EC 3.4.24.-) (Snake venom metalloproteinase) (SVMP)	SVMP	sp|D5LMJ3|VM3A_NAJAT;tr|R4FIX4|R4FIX4_9SAUR;tr|A0A2D4H755|A0A2D4H755_MICLE;tr|A0A2D4H715|A0A2D4H715_MICLE;tr|A0A2D4H743|A0A2D4H743_MICLE;tr|A0A2D4H6Z2|A0A2D4H6Z2_MICLE	VM3A_NAJAT	Naja atra (Chinese cobra)	310560000	194590000	308080000	290870016	280520000	260680000	2.74217e+08	SUBCELLULAR LOCATION: Secreted {ECO:0000250}.	extracellular region [GO:0005576]	8	5	4	12.2	7.6	7.6	68.253	0	128.33	39487000000	95	68.254			tr|V8P1Z9|V8P1Z9_OPHHA				229
Hemorrhagic metalloproteinase-disintegrin-like kaouthiagin (EC 3.4.24.-) (Snake venom metalloproteinase) (SVMP)	SVMP	sp|P82942|VM3K_NAJKA;tr|A0A2D4KKB8|A0A2D4KKB8_9SAUR;tr|A0A2D4KKA6|A0A2D4KKA6_9SAUR;tr|V8NX49|V8NX49_OPHHA;tr|A0A2D4H736|A0A2D4H736_MICLE;tr|A0A2H6MYF9|A0A2H6MYF9_MICLE;sp|P0DJ43|VM3_MICIK;tr|A0A2D4K527|A0A2D4K527_9SAUR;tr|A0A2H6MYU2|A0A2H6MYU2_MICLE;tr|R4G2Y6|R4G2Y6_9SAUR;tr|R4G2I1|R4G2I1_9SAUR;tr|R4FIL3|R4FIL3_9SAUR;tr|R4FIM1|R4FIM1_9SAUR;tr|A0A346CLU5|A0A346CLU5_BORPO	VM3K_NAJKA	Naja kaouthia (Monocled cobra) (Naja siamensis)	854520	4660400	2629800	3364000	6892400	1730300	3.35524e+06	SUBCELLULAR LOCATION: Secreted.	extracellular region [GO:0005576]	5	2	2	13	6	6	44.492	0	26.913	402630000	7	44.493			tr|A0A2D4LAG8|A0A2D4LAG8_9SAUR;tr|V8NCP7|V8NCP7_OPHHA;tr|A0A2H6MU31|A0A2H6MU31_MICLE;tr|A0A2D4LA60|A0A2D4LA60_9SAUR;tr|A0A098LX21|A0A098LX21_PANGU;tr|U3FAK1|U3FAK1_MICFL;tr|A0A098LWV9|A0A098LWV9_9SAUR;tr|T1E3J3|T1E3J3_CROHD;tr|A0A1W7RBN5|A0A1W7RBN5_AGKCO;tr|A0A0F7Z827|A0A0F7Z827_CROAD;tr|A0A223PK64|A0A223PK64_DABRR;tr|A0A0A1WCG8|A0A0A1WCG8_ECHCO;tr|A0A098LY97|A0A098LY97_PYTRG				162
Snake venom metalloproteinase-disintegrin-like mocarhagin (MOC) (Mocarhagin-1) (SVMP) (EC 3.4.24.-) (Zinc metalloproteinase mocarhagin)	SVMP	sp|Q10749|VM3M1_NAJMO;tr|B5KFV3|B5KFV3_PSEAU;tr|R4G2H1|R4G2H1_9SAUR;sp|F8RKV9|VM39_DRYCN;tr|R4FIC4|R4FIC4_DENDV;sp|F8RKW1|VM34_DRYCN;sp|F8RKW0|VM38_DRYCN;tr|R4G2W9|R4G2W9_9SAUR;tr|E9JG27|E9JG27_ECHCS;tr|B5KFV2|B5KFV2_PSEPO	VM3M1_NAJMO	Naja mossambica (Mozambique spitting cobra)	837440000	817480000	682300032	852380032	725420032	758419968	7.78907e+08	SUBCELLULAR LOCATION: Secreted {ECO:0000269|PubMed:8664285}.	extracellular region [GO:0005576]	13	13	9	24.8	24.8	20.2	68.176	0	323.31	107490000000	172	68.176			tr|T2HPK7|T2HPK7_PROFL;tr|V8NGJ7|V8NGJ7_OPHHA;tr|A0A2D4EQ95|A0A2D4EQ95_MICCO				199
Zinc metalloproteinase-disintegrin-like atragin (EC 3.4.24.-) (Snake venom metalloproteinase) (SVMP);Zinc metalloproteinase-disintegrin-like cobrin (EC 3.4.24.-) (Snake venom metalloproteinase) (SVMP)	SVMP	sp|Q9PVK7|VM3_NAJKA;sp|D3TTC2|VM3H_NAJAT;tr|A0A2H6MYF4|A0A2H6MYF4_MICLE;tr|A0A2H6MYK4|A0A2H6MYK4_MICLE;tr|A0A2H6MYZ4|A0A2H6MYZ4_MICLE;tr|R4G2I0|R4G2I0_9SAUR;tr|B5KFV6|B5KFV6_OXYMI;tr|B5KFV5|B5KFV5_OXYSU;tr|A0A2D4H703|A0A2D4H703_MICLE;tr|A0A2H6MYR1|A0A2H6MYR1_MICLE;tr|A0A2D4P0X4|A0A2D4P0X4_MICSU;tr|R4G7J0|R4G7J0_9SAUR	VM3_NAJKA;VM3H_NAJAT	Naja atra (Chinese cobra);Naja kaouthia (Monocled cobra) (Naja siamensis)	491809984	536449984	469710016	409630016	259870000	248630000	4.02683e+08	SUBCELLULAR LOCATION: Secreted.	extracellular region [GO:0005576]	7	3	0	13.3	5.5	0	67.661	0	323.31	67651000000	61	68.421			tr|A0A2D0TC04|A0A2D0TC04_NAJAT				131
Metalloproteinase (Type III) 3a (Metalloproteinase type III 3a);Metalloproteinase (Type III) 3b (Metalloproteinase type III 3b);Metalloproteinase (Type III) 3c (Metalloproteinase type III 3c);Metalloproteinase (Type III) 3d (Metalloproteinase type III 3d)	SVMP	tr|A0A098M220|A0A098M220_9SAUR;tr|A0A098M218|A0A098M218_9SAUR;tr|A0A098M217|A0A098M217_9SAUR;tr|A0A098M142|A0A098M142_9SAUR	A0A098M142_9SAUR;A0A098M217_9SAUR;A0A098M218_9SAUR;A0A098M220_9SAUR	Hypsiglena sp. JMG-2014	0	2153000	1496600	3295900	2304800	1205800	2091220	SUBCELLULAR LOCATION: Secreted {ECO:0000256|SAAS:SAAS01211722}.	extracellular region [GO:0005576]	2	1	1	4.5	2.6	2.6	68.901	0	14.643	292770000	5	68.95			tr|A0A2D4FR34|A0A2D4FR34_MICCO;tr|A0A2D4K5D9|A0A2D4K5D9_9SAUR;tr|A0A2D4P571|A0A2D4P571_MICSU;tr|A0A0F7YYZ8|A0A0F7YYZ8_MICFL;tr|U3FAB3|U3FAB3_MICFL;tr|A0A194ARD7|A0A194ARD7_9SAUR				135
Neprilysin	SVMP	tr|A0A0B8RU83|A0A0B8RU83_BOIIR;tr|A0A2H6MXI1|A0A2H6MXI1_MICLE;tr|A0A2H6MXF3|A0A2H6MXF3_MICLE	A0A0B8RU83_BOIIR	Boiga irregularis (Brown tree snake)	1528800	294460	351490	1670800	1539400	0	1076990		integral component of membrane [GO:0016021]	8	2	1	14.8	4.5	1.7	85.791	0	34.749	226170000	7	85.792			sp|P00603|PA2B2_NAJMO;sp|P00602|PA2A1_NAJMO				51
Metalloproteinase (Type III) 1 (Metalloproteinase type III 1) (Snake venom metalloproteinase 1);Metalloproteinase type III 2	SVMP	tr|A0A194AS47|A0A194AS47_9SAUR;tr|U3EPC7|U3EPC7_MICFL;tr|A0A194AR91|A0A194AR91_9SAUR;tr|A0A2D4H737|A0A2D4H737_MICLE;tr|A6XJS7|A6XJS7_AUSSU;tr|A0A2D4LQ31|A0A2D4LQ31_9SAUR;tr|A0A2D4LPN6|A0A2D4LPN6_9SAUR;tr|A0A2D4K510|A0A2D4K510_9SAUR;tr|U3FWL3|U3FWL3_MICFL;tr|A0A0F7YYV1|A0A0F7YYV1_MICFL;tr|V8N413|V8N413_OPHHA;tr|A0A2D4K515|A0A2D4K515_9SAUR;tr|A0A0P0G942|A0A0P0G942_PSETE	A0A194AR91_9SAUR;A0A194AS47_9SAUR;U3EPC7_MICFL	Micrurus fulvius (Eastern coral snake) (Coluber fulvius);Micrurus tener (Texas coral snake)	165540000	76411000	78136000	75025000	237120000	88835000	1.20178e+08	SUBCELLULAR LOCATION: Secreted {ECO:0000256|SAAS:SAAS01211722}.	extracellular region [GO:0005576]	9	7	0	15.3	11.1	0	69.137	0	239.09	20911000000	61	69.037			sp|P00604|PA2B3_NAJMO;sp|P14556|PA2B_NAJPA;sp|P00605|PA2B4_NAJNG				52
Peptidase M12B domain-containing protein (Fragment);Uncharacterized protein (Fragment)	SVMP	tr|A0A2D4H733|A0A2D4H733_MICLE;tr|A0A2D4H732|A0A2D4H732_MICLE;tr|A0A2H6N0D8|A0A2H6N0D8_MICLE;tr|A0A2D4H708|A0A2D4H708_MICLE;tr|A0A346CLV2|A0A346CLV2_BORPO;tr|A0A346CLT7|A0A346CLT7_BORPO;tr|A0A098M137|A0A098M137_9SAUR;tr|C6JUN2|C6JUN2_PHIOL;tr|A0A098M214|A0A098M214_9SAUR;tr|A0A098M216|A0A098M216_9SAUR;tr|V8N287|V8N287_OPHHA;tr|A0A098M146|A0A098M146_9SAUR;tr|A0A182C5R1|A0A182C5R1_9SAUR;tr|A0A182C5R…	A0A2D4H708_MICLE;A0A2D4H732_MICLE;A0A2D4H733_MICLE;A0A2H6N0D8_MICLE	Micrurus lemniscatus carvalhoi;Micrurus lemniscatus lemniscatus	67879000	35876000	63488000	51631000	61589000	60232000	56782500			4	2	0	9.5	3.4	0	40.037	0	46.845	5110400000	87	36.6935			sp|Q7LZI1|PLIB_NAJKA				77
Uncharacterized protein (Fragment)	SVMP	tr|A0A2H6NG21|A0A2H6NG21_MICLE	A0A2H6NG21_MICLE	Micrurus lemniscatus carvalhoi	1888200	2635500	2573400	3004200	1890700	0	2398400			6	1	0	23.3	3.4	0	43.442	0	7.716	239840000	2	43.443			sp|F8J2D3|PLB_DRYCN				49
Metalloproteinase 1 (Fragment);Metalloproteinase 11 (Fragment);Metalloproteinase 12 (Fragment);Metalloproteinase 13 (Fragment);Metalloproteinase 15 (Fragment);Metalloproteinase 19 (Fragment);Metalloproteinase 2 (Fragment);Metalloproteinase 21 (Fragment);Metalloproteinase 23 (Fragment);Metalloproteinase 24 (Fragment);Metalloproteinase 27 (Fragment);Metalloproteinase 29 (Fragment);Metalloproteinase…	SVMP	tr|A0A346CM39|A0A346CM39_9SAUR;tr|A0A346CM07|A0A346CM07_9SAUR;tr|A0A346CM26|A0A346CM26_9SAUR;tr|A0A346CM21|A0A346CM21_9SAUR;tr|A0A346CM11|A0A346CM11_9SAUR;tr|A0A346CM16|A0A346CM16_9SAUR;tr|A0A346CM22|A0A346CM22_9SAUR;tr|A0A346CM42|A0A346CM42_9SAUR;tr|A0A346CM43|A0A346CM43_9SAUR;tr|A0A346CM29|A0A346CM29_9SAUR;tr|A0A346CM31|A0A346CM31_9SAUR;tr|A0A346CM33|A0A346CM33_9SAUR;tr|A0A346CM02|A0A346CM02_9S…	A0A346CLZ9_9SAUR;A0A346CM02_9SAUR;A0A346CM07_9SAUR;A0A346CM10_9SAUR;A0A346CM11_9SAUR;A0A346CM13_9SAUR;A0A346CM16_9SAUR;A0A346CM17_9SAUR;A0A346CM21_9SAUR;A0A346CM22_9SAUR;A0A346CM23_9SAUR;A0A346CM26_9SAUR;A0A346CM28_9SAUR;A0A346CM29_9SAUR;A0A346CM31_9SAUR;A0A346CM33_9SAUR;A0A346CM35_9SAUR;A0A346CM39_9SAUR;A0A346CM40_9SAUR;A0A346CM42_9SAUR;A0A346CM43_9SAUR	Ahaetulla prasina	7204200	46195000	39778000	15525000	24534000	11393000	2.41049e+07			2	2	2	2.5	2.5	2.5	67.619	0	188.36	3326500000	10	68.246			tr|A0A098LWY9|A0A098LWY9_PANGU;tr|A0A346CI91|A0A346CI91_9SAUR;tr|A0A0B8RQP5|A0A0B8RQP5_BOIIR;tr|A0A2Z4NA16|A0A2Z4NA16_BOIIR;tr|A0A2H4N395|A0A2H4N395_BOTMO				82
Neprilysin	SVMP	tr|V8NQ76|V8NQ76_OPHHA	V8NQ76_OPHHA	Ophiophagus hannah (King cobra) (Naja hannah)	4726600	5583800	5115200	10017000	6478600	3007100	5.82138e+06		integral component of membrane [GO:0016021]	8	8	0	15.4	15.4	0	77.68	0	211.47	1292300000	25	77.681			tr|A0A098LYE7|A0A098LYE7_9SAUR;tr|T2HP68|T2HP68_PROFL;tr|T1DLW3|T1DLW3_CROHD;tr|A0A1W7RER1|A0A1W7RER1_AGKCO;tr|A0A1W7RB94|A0A1W7RB94_CROAD;tr|A0A0F7Z632|A0A0F7Z632_CROAD;tr|A0A077L7E7|A0A077L7E7_PROEL;sp|F8S101|PLB_CROAD				84
Peptidase S1 domain-containing protein;Snake venom serine protease BmSP (SVSP) (EC 3.4.21.-) (Fragment);Snake venom serine protease NaSP (SVSP) (EC 3.4.21.-) (Fragment);Trypsin-like serine protease	SVSP	sp|A8QL57|VSP1_BUNMU;sp|A8QL53|VSP1_NAJAT;tr|A0A024AYB1|A0A024AYB1_MICIK;tr|V8PCT6|V8PCT6_OPHHA	A0A024AYB1_MICIK;V8PCT6_OPHHA;VSP1_BUNMU;VSP1_NAJAT	Bungarus multicinctus (Many-banded krait);Micropechis ikaheca (New Guinean small-eyed snake);Naja atra (Chinese cobra);Ophiophagus hannah (King cobra) (Naja hannah)	6898400	0	8201300	10785000	15389000	12593000	10773340	SUBCELLULAR LOCATION: Secreted {ECO:0000250}.	extracellular region [GO:0005576]	2	2	2	12.4	12.4	12.4	31.009	0	84.207	754120000	28	30.048			tr|A0A182C6E9|A0A182C6E9_9SAUR				120
Dipeptidyl peptidase 4;Dipeptidyl peptidase iv;Dipeptidyl peptidase IV;Dipeptidylpeptidase;Dipeptidylpeptidase 4;Dipeptidylpeptidase 4a;Dipeptidylpeptidase 4a (EC 3.4.14.5);Dipeptidylpeptidase 4b (EC 3.4.14.5);Venom dipeptidylpeptidase IV	SVSP	tr|A0A098LWT3|A0A098LWT3_PYTRG;tr|V8P9G9|V8P9G9_OPHHA;tr|A6MJI1|A6MJI1_TROCA;tr|A6MJI0|A6MJI0_HOPST;tr|A6MJH7|A6MJH7_PSEAU;tr|A6MJH6|A6MJH6_CRYNI;tr|A6MJH4|A6MJH4_PSETE;tr|A0A098LWW7|A0A098LWW7_9SAUR;tr|U3TDD4|U3TDD4_PROFL;tr|A0A0F7Z0U1|A0A0F7Z0U1_MICFL;tr|A6MJH8|A6MJH8_PSEPO;tr|A6MJH3|A6MJH3_OXYMI;tr|A6MJH9|A6MJH9_9SAUR;tr|A0A098M0K7|A0A098M0K7_9SAUR;tr|T2HPT1|T2HPT1_OVOOK;tr|A0A098LYK4|A0A098LY…	A0A077LAF7_PROFL;A0A077LD18_PROEL;A0A098LWT3_PYTRG;A0A098LWW7_9SAUR;A0A098LYK4_PANGU;A0A098M0K7_9SAUR;A0A0A1WC79_ECHCO;A0A0F7Z0U1_MICFL;A0A0F7Z8N0_CROAD;A0A0K8RVQ9_CROHD;A0A0K8S166_CROHD;A0A1W7RHX7_AGKCO;A6MJH2_OXYSU;A6MJH3_OXYMI;A6MJH4_PSETE;A6MJH5_DEMVE;A6MJH6_CRYNI;A6MJH7_PSEAU;A6MJH8_PSEPO;A6MJH9_9SAUR;A6MJI0_HOPST;A6MJI1_TROCA;Q75S82_GLOBR;Q75S83_GLOBR;T2HPT1_OVOOK;U3TDD4_PROFL;V8P9G9_OPHHA	Agkistrodon contortrix contortrix (Southern copperhead);Crotalus adamanteus (Eastern diamondback rattlesnake);Crotalus horridus (Timber rattlesnake);Cryptophis nigrescens (Eastern small-eyed snake) (Rhinoplocephalus nigrescens);Demansia vestigiata (Lesser black whip snake) (Demansia atra);Echis coloratus (Carpet viper);Gloydius brevicaudus (Korean slamosa snake) (Agkistrodon halys brevicaudus);Ho…	3430300	5373000	5243400	3108200	3445200	3554700	4025800		integral component of membrane [GO:0016021]	4	4	4	6.8	6.8	6.8	86.104	0	51.896	845420000	10	86.191			tr|U3FD65|U3FD65_MICFL;tr|A0A0B8RRE5|A0A0B8RRE5_BOIIR;tr|A0A098LZX8|A0A098LZX8_9SAUR				200
Plasminogen activator (EC 3.4.21.68);Tissue-type plasminogen activator (Fragment)	SVSP	tr|A0A0F7Z9B1|A0A0F7Z9B1_CROAD;tr|V8NYC7|V8NYC7_OPHHA	A0A0F7Z9B1_CROAD;V8NYC7_OPHHA	Crotalus adamanteus (Eastern diamondback rattlesnake);Ophiophagus hannah (King cobra) (Naja hannah)	2648000	4413700	2506300	1880100	0	4786700	3246960	SUBCELLULAR LOCATION: Secreted {ECO:0000256|PIRNR:PIRNR001145, ECO:0000256|SAAS:SAAS00748227}.	extracellular region [GO:0005576]	2	2	2	4.4	4.4	4.4	59.715	0	12.891	470810000	5	45.7225			tr|V8P519|V8P519_OPHHA				233
Aminopeptidase (EC 3.4.11.-);ERAP1_C domain-containing protein (Fragment)	SVSP	tr|T1DNX8|T1DNX8_CROHD;tr|A0A0K8S2L4|A0A0K8S2L4_CROHD;tr|A0A2D4ICY4|A0A2D4ICY4_MICLE;tr|A0A2D4L994|A0A2D4L994_9SAUR;tr|A0A2D4L911|A0A2D4L911_9SAUR;tr|A0A2D4FNK0|A0A2D4FNK0_MICCO;tr|V8NHK8|V8NHK8_OPHHA	A0A0K8S2L4_CROHD;A0A2D4ICY4_MICLE;T1DNX8_CROHD	Crotalus horridus (Timber rattlesnake);Micrurus lemniscatus lemniscatus	2096700	2245800	2261800	1682400	1364600	1405000	1.84272e+06			4	1	1	4.9	1.2	1.2	110.77	0	7.4812	563870000	2	110.737			sp|D6PXE8|VM3B_NAJAT;sp|D3TTC1|VM3KL_NAJAT				47
Aminopeptidase (EC 3.4.11.-);Aminopeptidase (EC 3.4.11.-) (Fragment)	SVSP	tr|A0A2D4PNS1|A0A2D4PNS1_MICSU;tr|U3FZS8|U3FZS8_MICFL;tr|B6EWW6|B6EWW6_GLOBR;tr|B6EWW5|B6EWW5_GLOBR;tr|V8NGF6|V8NGF6_OPHHA;tr|A0A2D4LR91|A0A2D4LR91_9SAUR	A0A2D4PNS1_MICSU;B6EWW5_GLOBR;B6EWW6_GLOBR;U3FZS8_MICFL	Gloydius brevicaudus (Korean slamosa snake) (Agkistrodon halys brevicaudus);Micrurus fulvius (Eastern coral snake) (Coluber fulvius);Micrurus surinamensis (Surinam coral snake)	31105000	42577000	31914000	38147000	21410000	23392000	3.14242e+07		integral component of membrane [GO:0016021]	8	8	4	15.5	15.5	8.4	94.917	0	294.87	8673100000	55	109.122			sp|D5LMJ3|VM3A_NAJAT				48
Prostasin (Fragment)	SVSP	tr|V8NGL0|V8NGL0_OPHHA	V8NGL0_OPHHA	Ophiophagus hannah (King cobra) (Naja hannah)	0	4457400	5331000	0	2169600	0	3986000		integral component of membrane [GO:0016021]	2	2	2	3.3	3.3	3.3	43.093	0	24.953	251120000	2	43.093			sp|P82942|VM3K_NAJKA				70
Aminopeptidase (EC 3.4.11.-);Aminopeptidase (EC 3.4.11.-) (Fragment)	SVSP	tr|V8P2K1|V8P2K1_OPHHA;tr|T1E6L9|T1E6L9_CROHD;tr|A0A0F7ZB46|A0A0F7ZB46_CROAD	A0A0F7ZB46_CROAD;T1E6L9_CROHD;V8P2K1_OPHHA	Crotalus adamanteus (Eastern diamondback rattlesnake);Crotalus horridus (Timber rattlesnake);Ophiophagus hannah (King cobra) (Naja hannah)	7214400	7974000	7231000	9822400	9837600	11068000	8857900		endoplasmic reticulum membrane [GO:0005789]	10	10	10	17.8	17.8	17.8	91.913	0	225.3	2285300000	32	107.364			sp|Q10749|VM3M1_NAJMO				74
B30.2/SPRY domain-containing protein;Ohanin;Thaicobrin;Vespryn	Vespryn/ohanin	sp|P82885|VESP_NAJKA;sp|P83234|VESP_OPHHA;tr|A0A182C6D0|A0A182C6D0_9SAUR;tr|V8NEU2|V8NEU2_OPHHA;tr|A0A098LWX5|A0A098LWX5_9SAUR;tr|A0A1D8BAX9|A0A1D8BAX9_PSEPP;tr|B5KLC2|B5KLC2_HOPST;sp|Q27J48|VESP_LACMU;tr|A0A024AX08|A0A024AX08_MICIK;tr|A0A024AXC4|A0A024AXC4_MICIK;tr|A0A194API3|A0A194API3_9SAUR;tr|A0A1W7RBN2|A0A1W7RBN2_AGKCO;tr|B5KLB3|B5KLB3_OXYSU;sp|F8RKW2|VESP_DRYCN;tr|F8RKW4|F8RKW4_DRYCN;tr|B5K…	A0A098LWX5_9SAUR;A0A182C6D0_9SAUR;V8NEU2_OPHHA;VESP_NAJKA;VESP_OPHHA	Naja kaouthia (Monocled cobra) (Naja siamensis);Opheodrys aestivus;Ophiophagus hannah (King cobra) (Naja hannah);Phalotris mertensi	511409984	499729984	478710016	563080000	649969984	871139968	5.95673e+08	SUBCELLULAR LOCATION: Secreted {ECO:0000269|PubMed:15668253, ECO:0000305}.;SUBCELLULAR LOCATION: Secreted.	extracellular region [GO:0005576]	4	4	3	43.5	43.5	35.2	12.037	0	323.31	17870000000	71	23.498			sp|Q9PVK7|VM3_NAJKA;sp|D3TTC2|VM3H_NAJAT				80
Venom nerve growth factor (v-NGF) (vNGF);Venom nerve growth factor (v-NGF) (vNGF) (Cobra nerve growth factor) (cNGF);Venom nerve growth factor 2 (v-NGF-2) (vNGF-2) (Nerve growth factor II)	VNGF	sp|P01140|NGFV_NAJNA;sp|P61898|NGFV_NAJAT;sp|P61899|NGFV_NAJKA;sp|Q5YF89|NGFV2_NAJSP;sp|Q3HXY3|NGFV1_PSEAU;sp|Q3HXY1|NGFV3_PSEAU;tr|V8N4D8|V8N4D8_OPHHA;sp|Q3HXY2|NGFV2_PSEAU;sp|Q3HXY6|NGFV2_NOTSC;tr|V9I168|V9I168_VIPUR;tr|U3F5A6|U3F5A6_MICFL;sp|Q3HXX4|NGFV5_TROCA;tr|U3EPH5|U3EPH5_MICFL;sp|Q3HXZ1|NGFV1_OXYMI;sp|Q3I5F4|NGFV_OXYSC;tr|A0A194AR77|A0A194AR77_9SAUR;sp|Q3HXX7|NGFV2_TROCA;sp|Q3HXY5|NGFV3_…	NGFV_NAJAT;NGFV_NAJKA;NGFV_NAJNA;NGFV2_NAJSP	Naja atra (Chinese cobra);Naja kaouthia (Monocled cobra) (Naja siamensis);Naja naja (Indian cobra);Naja sputatrix (Malayan spitting cobra) (Naja naja sputatrix)	3505700096	3302099968	3690299904	3320399872	2918299904	2730099968	3.24448e+09	SUBCELLULAR LOCATION: Secreted {ECO:0000250|UniProtKB:P61898}.;SUBCELLULAR LOCATION: Secreted {ECO:0000269|PubMed:1002678}.;SUBCELLULAR LOCATION: Secreted {ECO:0000269|PubMed:12359255}.;SUBCELLULAR LOCATION: Secreted {ECO:0000269|PubMed:20203422}.	extracellular region [GO:0005576]	6	6	6	50	50	50	13.022	0	323.31	155740000000	311	13.064			tr|A0A098M220|A0A098M220_9SAUR;tr|A0A098M218|A0A098M218_9SAUR;tr|A0A098M217|A0A098M217_9SAUR;tr|A0A098M142|A0A098M142_9SAUR				95
																												tr|A0A0B8RU83|A0A0B8RU83_BOIIR				107
																												tr|A0A194AS47|A0A194AS47_9SAUR;tr|U3EPC7|U3EPC7_MICFL;tr|A0A194AR91|A0A194AR91_9SAUR				124
																												tr|A0A2D4H733|A0A2D4H733_MICLE;tr|A0A2D4H732|A0A2D4H732_MICLE;tr|A0A2H6N0D8|A0A2H6N0D8_MICLE;tr|A0A2D4H708|A0A2D4H708_MICLE				143
																												tr|A0A2H6NG21|A0A2H6NG21_MICLE				185
																												tr|A0A346CM39|A0A346CM39_9SAUR;tr|A0A346CM07|A0A346CM07_9SAUR;tr|A0A346CM26|A0A346CM26_9SAUR;tr|A0A346CM21|A0A346CM21_9SAUR;tr|A0A346CM11|A0A346CM11_9SAUR;tr|A0A346CM16|A0A346CM16_9SAUR;tr|A0A346CM22|A0A346CM22_9SAUR;tr|A0A346CM42|A0A346CM42_9SAUR;tr|A0A346CM43|A0A346CM43_9SAUR;tr|A0A346CM29|A0A346CM29_9SAUR;tr|A0A346CM31|A0A346CM31_9SAUR;tr|A0A346CM33|A0A346CM33_9SAUR;tr|A0A346CM02|A0A346CM02_9S…				190
																												tr|V8NQ76|V8NQ76_OPHHA				220
																												sp|A8QL57|VSP1_BUNMU;sp|A8QL53|VSP1_NAJAT;tr|A0A024AYB1|A0A024AYB1_MICIK;tr|V8PCT6|V8PCT6_OPHHA				44
																												tr|A0A098LWT3|A0A098LWT3_PYTRG;tr|V8P9G9|V8P9G9_OPHHA;tr|A6MJI1|A6MJI1_TROCA;tr|A6MJI0|A6MJI0_HOPST;tr|A6MJH7|A6MJH7_PSEAU;tr|A6MJH6|A6MJH6_CRYNI;tr|A6MJH4|A6MJH4_PSETE;tr|A0A098LWW7|A0A098LWW7_9SAUR;tr|U3TDD4|U3TDD4_PROFL;tr|A0A0F7Z0U1|A0A0F7Z0U1_MICFL;tr|A6MJH8|A6MJH8_PSEPO;tr|A6MJH3|A6MJH3_OXYMI;tr|A6MJH9|A6MJH9_9SAUR;tr|A0A098M0K7|A0A098M0K7_9SAUR;tr|T2HPT1|T2HPT1_OVOOK;tr|A0A098LYK4|A0A098LY…				81
																												tr|A0A0F7Z9B1|A0A0F7Z9B1_CROAD;tr|V8NYC7|V8NYC7_OPHHA				118
																												tr|T1DNX8|T1DNX8_CROHD;tr|A0A0K8S2L4|A0A0K8S2L4_CROHD;tr|A0A2D4ICY4|A0A2D4ICY4_MICLE				119
																												tr|A0A2D4PNS1|A0A2D4PNS1_MICSU;tr|U3FZS8|U3FZS8_MICFL;tr|B6EWW6|B6EWW6_GLOBR;tr|B6EWW5|B6EWW5_GLOBR				176
																												tr|V8NGL0|V8NGL0_OPHHA				213
																												tr|V8P2K1|V8P2K1_OPHHA;tr|T1E6L9|T1E6L9_CROHD;tr|A0A0F7ZB46|A0A0F7ZB46_CROAD				230
																												sp|P82885|VESP_NAJKA;sp|P83234|VESP_OPHHA;tr|A0A182C6D0|A0A182C6D0_9SAUR;tr|V8NEU2|V8NEU2_OPHHA;tr|A0A098LWX5|A0A098LWX5_9SAUR				69
																												sp|P01140|NGFV_NAJNA;sp|P61898|NGFV_NAJAT;sp|P61899|NGFV_NAJKA;sp|Q5YF89|NGFV2_NAJSP				53

## Sheet: Peptides Naja pallida
Sequence	Leading razor protein	Proteins
GLFSEDYTETHYASDGR	sp|A8QL48|VM3_BUNFA	sp|A8QL48|VM3_BUNFA
RSPLEECFR	sp|A8QL51|OXLA_BUNMU	sp|A8QL51|OXLA_BUNMU
SPLEECFR	sp|A8QL51|OXLA_BUNMU	sp|A8QL51|OXLA_BUNMU
FPCAQLLEPGVYTK	sp|A8QL57|VSP1_BUNMU	sp|A8QL57|VSP1_BUNMU;sp|A8QL53|VSP1_NAJAT;tr|A0A024AYB1|A0A024AYB1_MICIK;tr|V8PCT6|V8PCT6_OPHHA
GDSGGPLICDGQIQGIVSWGR	sp|A8QL57|VSP1_BUNMU	sp|A8QL57|VSP1_BUNMU;sp|A8QL53|VSP1_NAJAT
IVDLHNSLR	sp|B0VXV6|CRVP_SISCA	sp|B0VXV6|CRVP_SISCA;tr|F2Q6F6|F2Q6F6_CERGO;tr|A0A194ATN9|A0A194ATN9_SISTE;tr|A0A194ASQ9|A0A194ASQ9_SISTE;tr|A0A194AS36|A0A194AS36_SISMB;tr|A0A194ARS4|A0A194ARS4_SISTE;tr|A0A194AQ87|A0A194AQ87_SISMB;tr|A0A194APW7|A0A194APW7_SISTE;tr|A0A0F7Z2U7|A0A0F7Z2U7_CROAD;sp|F8S0Y4|CRVP_CROAD
EHQEYLLR	sp|D5LMJ3|VM3A_NAJAT	sp|D5LMJ3|VM3A_NAJAT
ERPQCILNK	sp|D5LMJ3|VM3A_NAJAT	sp|D5LMJ3|VM3A_NAJAT;tr|R4FIX4|R4FIX4_9SAUR;tr|A0A2D4H755|A0A2D4H755_MICLE;tr|A0A2D4H715|A0A2D4H715_MICLE;tr|A0A2D4H743|A0A2D4H743_MICLE;tr|A0A2D4H6Z2|A0A2D4H6Z2_MICLE;tr|A0A2D4H733|A0A2D4H733_MICLE;tr|A0A2D4H708|A0A2D4H708_MICLE
ERPQCILNKPSR	sp|D5LMJ3|VM3A_NAJAT	sp|D5LMJ3|VM3A_NAJAT
GDDVSHCR	sp|D5LMJ3|VM3A_NAJAT	sp|D5LMJ3|VM3A_NAJAT
LNFHIALIGLEIWSNQDK	sp|D5LMJ3|VM3A_NAJAT	sp|D5LMJ3|VM3A_NAJAT
PAASVTLK	sp|D6PXE8|VM3B_NAJAT	sp|P82942|VM3K_NAJKA;sp|D6PXE8|VM3B_NAJAT;sp|D3TTC1|VM3KL_NAJAT
VYEMINAVNTK	sp|D6PXE8|VM3B_NAJAT	sp|P82942|VM3K_NAJKA;sp|D6PXE8|VM3B_NAJAT;sp|D3TTC1|VM3KL_NAJAT
GYWPSYNIPFHK	sp|F8J2D3|PLB_DRYCN	sp|F8J2D3|PLB_DRYCN
SIEDGTLYIIEQVPNLVEYSDQTTILR	sp|F8J2D3|PLB_DRYCN	sp|F8J2D3|PLB_DRYCN
IPILDGDGEATLK	sp|I2C090|VCO3_OPHHA	sp|I2C090|VCO3_OPHHA;tr|A8QL55|A8QL55_OPHHA
ITPDLIPSFR	sp|I2C090|VCO3_OPHHA	tr|A0A346CLZ6|A0A346CLZ6_9SAUR;tr|A0A2Z4N9Y8|A0A2Z4N9Y8_BOIIR;tr|A0A0B8RZV9|A0A0B8RZV9_BOIIR;sp|I2C090|VCO3_OPHHA;tr|A8QL55|A8QL55_OPHHA
KLDDKVPDTEIETK	sp|I2C090|VCO3_OPHHA	sp|I2C090|VCO3_OPHHA
KYVLPSFEVHLQPSEK	sp|I2C090|VCO3_OPHHA	sp|I2C090|VCO3_OPHHA;tr|A8QL55|A8QL55_OPHHA
TDTEEQILVEAHGDNTPK	sp|I2C090|VCO3_OPHHA	tr|A0A346CLZ6|A0A346CLZ6_9SAUR;sp|I2C090|VCO3_OPHHA;tr|A8QL55|A8QL55_OPHHA
VAVIIYLDK	sp|I2C090|VCO3_OPHHA	sp|I2C090|VCO3_OPHHA;tr|A8QL55|A8QL55_OPHHA
VPVVSEAIHSEGTTLSDGTAK	sp|I2C090|VCO3_OPHHA	sp|I2C090|VCO3_OPHHA;tr|A8QL55|A8QL55_OPHHA
VSHSEDECLQFK	sp|I2C090|VCO3_OPHHA	sp|I2C090|VCO3_OPHHA;tr|A0A2D4HQU0|A0A2D4HQU0_MICLE;tr|M9T287|M9T287_BOACO;tr|A8QL55|A8QL55_OPHHA
YVLPSFEVHLQPSEK	sp|I2C090|VCO3_OPHHA	sp|I2C090|VCO3_OPHHA;tr|A8QL55|A8QL55_OPHHA
LGCWPYLTLYK	sp|P00603|PA2B2_NAJMO	sp|P00603|PA2B2_NAJMO;sp|P00602|PA2A1_NAJMO
LTCSGGNNK	sp|P00603|PA2B2_NAJMO	sp|P00603|PA2B2_NAJMO;sp|P00602|PA2A1_NAJMO
NMIHCTVPSR	sp|P00603|PA2B2_NAJMO	sp|P00603|PA2B2_NAJMO;sp|P00602|PA2A1_NAJMO;sp|P0DKU4|PA2B2_NAJNG;sp|P0DKU3|PA2B1_NAJNG;sp|P00604|PA2B3_NAJMO;sp|P14556|PA2B_NAJPA;sp|P00605|PA2B4_NAJNG
YECSQGK	sp|P00603|PA2B2_NAJMO	sp|P00603|PA2B2_NAJMO;sp|P00602|PA2A1_NAJMO
CCQVHDNCYEK	sp|P00604|PA2B3_NAJMO	sp|P00604|PA2B3_NAJMO;sp|P14556|PA2B_NAJPA;sp|P00605|PA2B4_NAJNG
GTPVDDLDR	sp|P00604|PA2B3_NAJMO	sp|P00604|PA2B3_NAJMO;sp|P00605|PA2B4_NAJNG;sp|P0CG57|PA2TC_OXYSC;sp|P00599|PA2B1_NAJME;sp|Q45Z47|PA22_OXYSC;tr|A6MFM6|A6MFM6_DEMVE
MGCWPYFTLYK	sp|P00604|PA2B3_NAJMO	sp|P00604|PA2B3_NAJMO;sp|P14556|PA2B_NAJPA
TIDECHR	sp|P00986|VKT2_NAJNI	sp|P00986|VKT2_NAJNI;sp|C1IC52|VKT2_WALAE;sp|P82966|VKTCI_OPHHA
ALTMEGNQASWR	sp|P01140|NGFV_NAJNA	sp|P01140|NGFV_NAJNA;sp|P61898|NGFV_NAJAT;sp|P61899|NGFV_NAJKA;sp|Q5YF89|NGFV2_NAJSP;sp|Q3HXY3|NGFV1_PSEAU;sp|Q3HXY1|NGFV3_PSEAU;tr|V8N4D8|V8N4D8_OPHHA;sp|Q3HXY2|NGFV2_PSEAU;sp|Q3HXY6|NGFV2_NOTSC;tr|V9I168|V9I168_VIPUR;tr|U3F5A6|U3F5A6_MICFL;sp|Q3HXX4|NGFV5_TROCA;tr|U3EPH5|U3EPH5_MICFL;sp|Q3HXZ1|NGFV1_OXYMI;sp|Q3I5F4|NGFV_OXYSC;tr|A0A194AR77|A0A194AR77_9SAUR;sp|Q3HXX7|NGFV2_TROCA;sp|Q3HXY5|NGFV3_…
GNTVTVMENVNLDNK	sp|P01140|NGFV_NAJNA	sp|P01140|NGFV_NAJNA;sp|P61898|NGFV_NAJAT;sp|P61899|NGFV_NAJKA;sp|Q5YF89|NGFV2_NAJSP
IDTACVCVITK	sp|P01140|NGFV_NAJNA	sp|P01140|NGFV_NAJNA;sp|Q5YF89|NGFV2_NAJSP;sp|Q3HXY3|NGFV1_PSEAU;sp|Q3HXY1|NGFV3_PSEAU;sp|Q3HXY2|NGFV2_PSEAU
NPNPEPSGCR	sp|P01140|NGFV_NAJNA	sp|P01140|NGFV_NAJNA;sp|P61898|NGFV_NAJAT;sp|P61899|NGFV_NAJKA;tr|V8N4D8|V8N4D8_OPHHA
TTATDIKGNTVTVMENVNLDNK	sp|P01140|NGFV_NAJNA	sp|P01140|NGFV_NAJNA;sp|P61898|NGFV_NAJAT;sp|P61899|NGFV_NAJKA;sp|Q5YF89|NGFV2_NAJSP
TTATDIKGNTVTVMENVNLDNKVYK	sp|P01140|NGFV_NAJNA	sp|P01140|NGFV_NAJNA;sp|P61898|NGFV_NAJAT;sp|P61899|NGFV_NAJKA;sp|Q5YF89|NGFV2_NAJSP
EIVECCSTDK	sp|P01400|3NO2B_NAJME	sp|P01400|3NO2B_NAJME;sp|P85520|3NO2_NAJOX;sp|P0DSM9|3NO2N_NAJKA;tr|E2ITZ6|E2ITZ6_NAJAT;sp|Q9YGI2|3NO21_NAJAT;sp|O93422|3NO2H_NAJAT
FYEGNLLGK	sp|P01400|3NO2B_NAJME	sp|P01400|3NO2B_NAJME
GCAATCPEAK	sp|P01400|3NO2B_NAJME	sp|P01400|3NO2B_NAJME;sp|P85520|3NO2_NAJOX
LTCLICPEK	sp|P01400|3NO2B_NAJME	sp|P01400|3NO2B_NAJME;sp|P85520|3NO2_NAJOX;sp|P0DSM9|3NO2N_NAJKA
RFYEGNLLGK	sp|P01400|3NO2B_NAJME	sp|P01400|3NO2B_NAJME
DHRGTIIER	sp|P01426|3S11_NAJPA	sp|P01426|3S11_NAJPA;sp|P25495|3S1A_LATCR;sp|P10458|3S1C_LATCR;sp|Q9YGX1|3S1ED_LATSE;sp|Q9YGC2|3S11_LATLA;tr|F8J2H0|F8J2H0_DRYCN;tr|F8J2G7|F8J2G7_DRYCN;sp|Q7T2I1|3S110_LATLA;tr|F8J2H2|F8J2H2_DRYCN;tr|F8J2H1|F8J2H1_DRYCN;tr|F8J2G8|F8J2G8_DRYCN;sp|P01425|3S11_HEMHA;tr|F8J2G2|F8J2G2_DRYCN;tr|A0A194ATB0|A0A194ATB0_9SAUR;tr|A0A194ASE0|A0A194ASE0_9SAUR;tr|A0A0G3YJD1|A0A0G3YJD1_9SAUR;sp|F8J2G3|3S12A_DRY…
GCGCPTVKPGIK	sp|P01426|3S11_NAJPA	sp|P01426|3S11_NAJPA;sp|P25495|3S1A_LATCR;sp|P10458|3S1C_LATCR;sp|Q9YGX1|3S1ED_LATSE;sp|Q9YGC2|3S11_LATLA;sp|Q9YGC4|3S13_LATLA;sp|Q90VW1|3S1EB_LATSE;sp|P60775|3S1EA_LATSE;sp|P10457|3S12_LATCO;sp|P01433|3S12_HEMHA
LNCCTTDK	sp|P01426|3S11_NAJPA	sp|P01426|3S11_NAJPA;sp|P34076|3S11_NAJCH
TCPGETNCYK	sp|P01426|3S11_NAJPA	sp|P01426|3S11_NAJPA
CSGGETNCYK	sp|P01431|3S11_NAJMO	sp|P01431|3S11_NAJMO
GCGCPTVK	sp|P01431|3S11_NAJMO	sp|P01431|3S11_NAJMO;sp|P80548|3S11_MICNI;sp|P34075|3S11_NAJAN;sp|P01432|3S13_NAJMO;tr|A0A0H4IVP7|A0A0H4IVP7_9SAUR;tr|A0A024AYC2|A0A024AYC2_MICIK;tr|A0A024AXD4|A0A024AXD4_MICIK;tr|A0A024AX16|A0A024AX16_MICIK;sp|Q7T2I5|3S1EC_LATSE;sp|C1IC48|3S14_WALAE;sp|C1IC47|3S13_WALAE;sp|A6MFK6|3S11_DEMVE;sp|P01426|3S11_NAJPA;sp|P25495|3S1A_LATCR;sp|P10458|3S1C_LATCR;sp|Q9YGX1|3S1ED_LATSE;sp|Q9YGC2|3S11_LATLA;…
GIELNCCTTDR	sp|P01431|3S11_NAJMO	sp|P01431|3S11_NAJMO
KGIELNCCTTDR	sp|P01431|3S11_NAJMO	sp|P01431|3S11_NAJMO
LECHNQQSSEPPTTTR	sp|P01431|3S11_NAJMO	sp|P01431|3S11_NAJMO
LIPIAYKTCPEGK	sp|P01452|3SA4_NAJMO	sp|P01452|3SA4_NAJMO
MMLASKKMVPVK	sp|P01452|3SA4_NAJMO	sp|P01452|3SA4_NAJMO
NLCYKMMLASK	sp|P01452|3SA4_NAJMO	sp|P01452|3SA4_NAJMO
YMCCNTNK	sp|P01467|3SA1_NAJMO	sp|P01467|3SA1_NAJMO;sp|P01464|3SA5_NAJHA;sp|P01465|3SA6_NAJHA;sp|P01466|3SA7_NAJHA
AAPMVPVK	sp|P01468|3SA1_NAJPA	sp|P01467|3SA1_NAJMO;sp|P01468|3SA1_NAJPA
AAPMVPVKR	sp|P01468|3SA1_NAJPA	sp|P01467|3SA1_NAJMO;sp|P01468|3SA1_NAJPA
CNQLIPPFWK	sp|P01468|3SA1_NAJPA	sp|P01467|3SA1_NAJMO;sp|P01458|3SA3_NAJNI;sp|P01468|3SA1_NAJPA;sp|P01469|3SA2_NAJMO
GCIDVCPK	sp|P01468|3SA1_NAJPA	sp|P01467|3SA1_NAJMO;sp|P01458|3SA3_NAJNI;sp|P01464|3SA5_NAJHA;sp|P01465|3SA6_NAJHA;tr|Q9PS33|Q9PS33_NAJOX;sp|O93471|3SA1_NAJSP;sp|P01442|3SA2_NAJAT;sp|P01443|3SA4_NAJAT;sp|Q9W6W9|3SA4N_NAJAT;sp|Q9PST4|3SA2A_NAJSP;sp|Q9PST3|3SA2B_NAJSP;sp|Q91124|3SA8B_NAJAT;sp|Q9DGH9|3SA2_NAJKA;sp|P60310|3SA5B_NAJSP;sp|Q98959|3SA3A_NAJAT;sp|Q91135|3SAPF_NAJAT;sp|Q91136|3SATF_NAJAT;sp|Q98956|3SA1B_NAJAT;sp|P80245|…
LKCNQLIPPFWK	sp|P01468|3SA1_NAJPA	sp|P01467|3SA1_NAJMO;sp|P01458|3SA3_NAJNI;sp|P01468|3SA1_NAJPA;sp|P01469|3SA2_NAJMO
MTMRAAPMVPVK	sp|P01468|3SA1_NAJPA	sp|P01467|3SA1_NAJMO;sp|P01468|3SA1_NAJPA
NLCYKMTMR	sp|P01468|3SA1_NAJPA	sp|P01467|3SA1_NAJMO;sp|P01468|3SA1_NAJPA;sp|P01469|3SA2_NAJMO;sp|P0DSN1|3SAN_NAJNG;sp|P25517|3SA5_NAJMO
RGCIDVCPK	sp|P01468|3SA1_NAJPA	sp|P01467|3SA1_NAJMO;sp|P01458|3SA3_NAJNI;sp|P01464|3SA5_NAJHA;sp|P01465|3SA6_NAJHA;tr|Q9PS33|Q9PS33_NAJOX;sp|O93471|3SA1_NAJSP;sp|P01442|3SA2_NAJAT;sp|P01443|3SA4_NAJAT;sp|Q9W6W9|3SA4N_NAJAT;sp|Q9PST4|3SA2A_NAJSP;sp|Q9PST3|3SA2B_NAJSP;sp|Q91124|3SA8B_NAJAT;sp|Q9DGH9|3SA2_NAJKA;sp|P60310|3SA5B_NAJSP;sp|Q98959|3SA3A_NAJAT;sp|Q91135|3SAPF_NAJAT;sp|Q91136|3SATF_NAJAT;sp|Q98956|3SA1B_NAJAT;sp|P80245|…
YMCCNTDK	sp|P01468|3SA1_NAJPA	sp|P01468|3SA1_NAJPA;sp|P01469|3SA2_NAJMO;sp|P01463|3SA2_NAJNI;sp|P01462|3SA2_NAJHA
VINDLSLIHDLPK	sp|P0DI91|OXLA_NAJOX	sp|P0DI91|OXLA_NAJOX
NVDFNSESTR	sp|P0DL15|CRVPB_NAJHA	sp|P0DL15|CRVPB_NAJHA;sp|P86543|CRVP1_NAJNA;sp|P84806|CRVPP_NAJHH;sp|P0DL16|CRVP_NAJMO;sp|P0DL14|CRVPA_NAJHA
LIPPFWK	sp|P0DSN1|3SAN_NAJNG	sp|P0DSN1|3SAN_NAJNG
LIPPFWKTCPEGK	sp|P0DSN1|3SAN_NAJNG	sp|P0DSN1|3SAN_NAJNG
YMCCTNDK	sp|P0DSN1|3SAN_NAJNG	sp|P0DSN1|3SAN_NAJNG
FIYGGCGGNANR	sp|P20229|VKTTI_NAJNA	sp|P20229|VKTTI_NAJNA
KLIPLFSK	sp|P25517|3SA5_NAJMO	sp|P25517|3SA5_NAJMO
LIPLFSKTCPEGK	sp|P25517|3SA5_NAJMO	sp|P25517|3SA5_NAJMO
GCAATCPK	sp|P62394|3SOFB_NAJHH	sp|P62394|3SOFB_NAJHH;tr|E2ITZ7|E2ITZ7_NAJAT;sp|P62390|3SOFB_NAJHA;sp|P01474|3SOF2_NAJME;tr|A0A194ARB6|A0A194ARB6_9SAUR;sp|P15818|3NO4H_BUNMU;sp|P81783|3NO4_BUNCA;tr|V8N9N7|V8N9N7_OPHHA;tr|U3EPM9|U3EPM9_MICFL;tr|A0A1J0CQH1|A0A1J0CQH1_NAJNA;sp|P18328|3SIM2_DENAN;sp|Q53B49|3SI35_OPHHA;tr|V8N3G9|V8N3G9_OPHHA;sp|Q8QGR0|3SIM7_DENAN;sp|Q9W717|3SO1_NAJAT;tr|A0A194APF0|A0A194APF0_9SAUR;sp|P82462|3SUC1_NA…
RGCAATCPK	sp|P62394|3SOFB_NAJHH	sp|P62394|3SOFB_NAJHH;tr|E2ITZ7|E2ITZ7_NAJAT;sp|P62390|3SOFB_NAJHA
NMLQMEWNSNAAQNAK	sp|P81993|CRVP_BUNCA	sp|P81993|CRVP_BUNCA;tr|C1JZW4|C1JZW4_OPHHA;tr|F2Q6G3|F2Q6G3_BUNCA;tr|F2Q6G2|F2Q6G2_BUNCA;tr|A0A024AX20|A0A024AX20_MICIK;sp|Q7ZZN8|CRVP2_NAJAT;sp|P84808|CRVP2_NAJKA;tr|A0A098LWY0|A0A098LWY0_9SAUR;tr|V8NKT2|V8NKT2_OPHHA
ADVTFDSNTAFESLVVSPDK	sp|P82885|VESP_NAJKA	sp|P82885|VESP_NAJKA;sp|P83234|VESP_OPHHA;tr|A0A182C6D0|A0A182C6D0_9SAUR;tr|V8NEU2|V8NEU2_OPHHA;tr|A0A098LWX5|A0A098LWX5_9SAUR
ADVTFDSNTAFESLVVSPDKK	sp|P82885|VESP_NAJKA	sp|P82885|VESP_NAJKA;sp|P83234|VESP_OPHHA;tr|A0A182C6D0|A0A182C6D0_9SAUR;tr|V8NEU2|V8NEU2_OPHHA;tr|A0A098LWX5|A0A098LWX5_9SAUR
EWAVGLAGK	sp|P82885|VESP_NAJKA	sp|P82885|VESP_NAJKA;sp|P83234|VESP_OPHHA;tr|A0A182C6D0|A0A182C6D0_9SAUR;tr|V8NEU2|V8NEU2_OPHHA;tr|A0A1D8BAX9|A0A1D8BAX9_PSEPP;tr|B5KLC2|B5KLC2_HOPST;sp|Q27J48|VESP_LACMU;tr|A0A024AX08|A0A024AX08_MICIK;tr|A0A024AXC4|A0A024AXC4_MICIK;tr|A0A194API3|A0A194API3_9SAUR;tr|A0A1W7RBN2|A0A1W7RBN2_AGKCO;tr|B5KLB3|B5KLB3_OXYSU;sp|F8RKW2|VESP_DRYCN;tr|F8RKW4|F8RKW4_DRYCN;tr|B5KLC1|B5KLC1_PSEAU;tr|B5G6F8|B5G6…
TVENVGVSQVAPDNPER	sp|P82885|VESP_NAJKA	sp|P82885|VESP_NAJKA
IHIALIGLEIWSNEDK	sp|P82942|VM3K_NAJKA	sp|P82942|VM3K_NAJKA
TNTPEQDR	sp|P82942|VM3K_NAJKA	sp|P82942|VM3K_NAJKA;tr|A0A2D4H736|A0A2D4H736_MICLE;sp|P0DJ43|VM3_MICIK
DVDFNSESTR	sp|P84807|CRVPA_NAJHH	sp|P84807|CRVPA_NAJHH
LIPLAYK	sp|P86540|3SA8_NAJNA	sp|P86540|3SA8_NAJNA;sp|P86382|3SA7_NAJNA;sp|P24780|3SA3_NAJNA;sp|P01447|3SA1_NAJNA;sp|P01445|3SA7A_NAJKA;tr|A0A0U5AR60|A0A0U5AR60_NAJNA;tr|A0A0U5ALB9|A0A0U5ALB9_NAJNA;tr|A0A0U5AL91|A0A0U5AL91_NAJNA;tr|A0A0U4W6K7|A0A0U4W6K7_NAJNA;tr|A0A0U4N5W4|A0A0U4N5W4_NAJNA;sp|P86539|3SA3A_NAJNA;sp|P24779|3SA5_NAJKA;sp|P01446|3SA3_NAJKA
LKCNKLIPLAYK	sp|P86540|3SA8_NAJNA	sp|P86540|3SA8_NAJNA;sp|P86382|3SA7_NAJNA;sp|P24780|3SA3_NAJNA;sp|P01447|3SA1_NAJNA;sp|P01445|3SA7A_NAJKA;sp|P86539|3SA3A_NAJNA;sp|P24779|3SA5_NAJKA;sp|P01446|3SA3_NAJKA
AILYNYADEDIYVR	sp|Q01833|CO3_NAJNA	sp|Q01833|CO3_NAJNA;tr|V8N3I6|V8N3I6_OPHHA
DSITTWELLAVGLSPTK	sp|Q01833|CO3_NAJNA	sp|Q01833|CO3_NAJNA
AIVTPPVCGNYFVER	sp|Q10749|VM3M1_NAJMO	sp|Q10749|VM3M1_NAJMO
DPNYGMVAPGTK	sp|Q10749|VM3M1_NAJMO	sp|Q10749|VM3M1_NAJMO
DRPQCILNK	sp|Q10749|VM3M1_NAJMO	sp|P82942|VM3K_NAJKA;tr|A0A2D4KKB8|A0A2D4KKB8_9SAUR;tr|A0A2D4KKA6|A0A2D4KKA6_9SAUR;tr|V8NX49|V8NX49_OPHHA;tr|A0A2H6MYF9|A0A2H6MYF9_MICLE;tr|A0A2D4K527|A0A2D4K527_9SAUR;tr|A0A2H6MYU2|A0A2H6MYU2_MICLE;tr|R4G2Y6|R4G2Y6_9SAUR;tr|R4G2I1|R4G2I1_9SAUR;tr|R4FIL3|R4FIL3_9SAUR;tr|R4FIM1|R4FIM1_9SAUR;tr|A0A346CLU5|A0A346CLU5_BORPO;sp|Q10749|VM3M1_NAJMO;tr|B5KFV3|B5KFV3_PSEAU;sp|Q9PVK7|VM3_NAJKA;sp|D3TTC2|VM…
DRPQCILNKPSR	sp|Q10749|VM3M1_NAJMO	sp|Q10749|VM3M1_NAJMO
GGVQNPQPETK	sp|Q10749|VM3M1_NAJMO	sp|Q10749|VM3M1_NAJMO;tr|B5KFV3|B5KFV3_PSEAU;tr|R4G2H1|R4G2H1_9SAUR;sp|F8RKV9|VM39_DRYCN;tr|R4FIC4|R4FIC4_DENDV;sp|F8RKW1|VM34_DRYCN;sp|F8RKW0|VM38_DRYCN;tr|B5KFV2|B5KFV2_PSEPO;sp|D5LMJ3|VM3A_NAJAT;tr|R4FIX4|R4FIX4_9SAUR;sp|Q9PVK7|VM3_NAJKA;sp|D3TTC2|VM3H_NAJAT;tr|B5KFV6|B5KFV6_OXYMI;tr|B5KFV5|B5KFV5_OXYSU;sp|A8QL48|VM3_BUNFA;sp|D6PXE8|VM3B_NAJAT;sp|D3TTC1|VM3KL_NAJAT
GLFSEDYTETHYAPDGR	sp|Q10749|VM3M1_NAJMO	sp|Q10749|VM3M1_NAJMO;tr|B5KFV3|B5KFV3_PSEAU;tr|R4G2H1|R4G2H1_9SAUR;sp|F8RKV9|VM39_DRYCN;tr|R4FIC4|R4FIC4_DENDV;sp|F8RKW1|VM34_DRYCN;sp|F8RKW0|VM38_DRYCN;tr|R4G2W9|R4G2W9_9SAUR;tr|E9JG27|E9JG27_ECHCS;sp|D5LMJ3|VM3A_NAJAT;tr|R4FIX4|R4FIX4_9SAUR;sp|Q9PVK7|VM3_NAJKA;sp|D3TTC2|VM3H_NAJAT;sp|D6PXE8|VM3B_NAJAT;sp|D3TTC1|VM3KL_NAJAT;tr|A0A194AS47|A0A194AS47_9SAUR;tr|U3EPC7|U3EPC7_MICFL;tr|A6XJS7|A6XJS7_…
NDCDFPELCTGR	sp|Q10749|VM3M1_NAJMO	sp|Q10749|VM3M1_NAJMO
NSMICHCPPPSK	sp|Q10749|VM3M1_NAJMO	sp|Q10749|VM3M1_NAJMO
PQCILNKPSR	sp|Q10749|VM3M1_NAJMO	sp|Q10749|VM3M1_NAJMO;sp|D5LMJ3|VM3A_NAJAT
STSMVAITMAHQMGHNLGMNDDR	sp|Q10749|VM3M1_NAJMO	sp|Q10749|VM3M1_NAJMO
SVAVVQDHSK	sp|Q10749|VM3M1_NAJMO	sp|Q10749|VM3M1_NAJMO
VYEMVNALNTMYR	sp|Q10749|VM3M1_NAJMO	sp|Q10749|VM3M1_NAJMO
YIEFYVVVDNVMYR	sp|Q10749|VM3M1_NAJMO	sp|Q10749|VM3M1_NAJMO
YPVEPSEEGK	sp|Q4JHE2|OXLA_NOTSC	sp|Q4JHE2|OXLA_NOTSC
GAVDMIGDLLNEDSSYYLSFIESLK	sp|Q4JHE3|OXLA_OXYSC	sp|Q4JHE3|OXLA_OXYSC;sp|A8QL52|OXLA_BUNFA;sp|A8QL51|OXLA_BUNMU
CINIAGYR	sp|Q7LZI1|PLIB_NAJKA	sp|Q7LZI1|PLIB_NAJKA
THEVDRNELIK	sp|Q7LZI1|PLIB_NAJKA	sp|Q7LZI1|PLIB_NAJKA
VECTDAVK	sp|Q7LZI1|PLIB_NAJKA	sp|Q7LZI1|PLIB_NAJKA
EIVDLHNSLR	sp|Q7T1K6|CRVP1_NAJAT	sp|P0DL15|CRVPB_NAJHA;sp|P86543|CRVP1_NAJNA;tr|V8N8B4|V8N8B4_OPHHA;sp|Q7ZT98|CRVP_OPHHA;sp|Q7T1K6|CRVP1_NAJAT;sp|P84805|CRVP1_NAJKA
MEWYPEAASNAER	sp|Q7T1K6|CRVP1_NAJAT	sp|Q7T1K6|CRVP1_NAJAT;sp|P84805|CRVP1_NAJKA;sp|Q2XXQ1|CRVP_LEIMD
QKEIVDLHNSLR	sp|Q7T1K6|CRVP1_NAJAT	sp|P0DL15|CRVPB_NAJHA;sp|P86543|CRVP1_NAJNA;tr|V8N8B4|V8N8B4_OPHHA;sp|Q7ZT98|CRVP_OPHHA;sp|Q7T1K6|CRVP1_NAJAT;sp|P84805|CRVP1_NAJKA
QSSCQDDWIK	sp|Q7T1K6|CRVP1_NAJAT	sp|Q7T1K6|CRVP1_NAJAT
VSPTASNMLK	sp|Q7T1K6|CRVP1_NAJAT	sp|Q7T1K6|CRVP1_NAJAT;sp|P84805|CRVP1_NAJKA
AAFLECCR	sp|Q91132|VCO3_NAJKA	tr|Q49HM6|Q49HM6_AUSSU;tr|A0RZG1|A0RZG1_AUSSU;sp|Q0ZZJ6|VCO31_AUSSU;tr|A0A081DUA7|A0A081DUA7_ECHCO;sp|Q91132|VCO3_NAJKA;tr|A0A194ARG1|A0A194ARG1_9SAUR;sp|I2C090|VCO3_OPHHA;tr|A8QL55|A8QL55_OPHHA
ACETNVDYVYK	sp|Q91132|VCO3_NAJKA	sp|Q91132|VCO3_NAJKA
AVPFVIVPLEQGLHDVEIK	sp|Q91132|VCO3_NAJKA	sp|Q91132|VCO3_NAJKA
AVYVLNDK	sp|Q91132|VCO3_NAJKA	sp|Q01833|CO3_NAJNA;tr|Q49HM6|Q49HM6_AUSSU;tr|A0RZG1|A0RZG1_AUSSU;sp|Q0ZZJ6|VCO31_AUSSU;tr|A0A081DUA7|A0A081DUA7_ECHCO;sp|Q91132|VCO3_NAJKA;tr|A0A194ARG1|A0A194ARG1_9SAUR;tr|A0A346CLZ6|A0A346CLZ6_9SAUR;tr|A0A2Z4N9Y8|A0A2Z4N9Y8_BOIIR;tr|A0A0B8RZV9|A0A0B8RZV9_BOIIR;sp|I2C090|VCO3_OPHHA
CQEALNLK	sp|Q91132|VCO3_NAJKA	sp|Q01833|CO3_NAJNA;tr|Q49HM6|Q49HM6_AUSSU;tr|A0RZG1|A0RZG1_AUSSU;sp|Q0ZZJ6|VCO31_AUSSU;sp|Q91132|VCO3_NAJKA;tr|V8NCP4|V8NCP4_OPHHA;tr|A0A194ARG1|A0A194ARG1_9SAUR;tr|A0A346CLZ6|A0A346CLZ6_9SAUR;tr|A0A2Z4N9Y8|A0A2Z4N9Y8_BOIIR;tr|A0A0B8RZV9|A0A0B8RZV9_BOIIR
DGQNLVTMNLHITPDLIPSFR	sp|Q91132|VCO3_NAJKA	sp|Q01833|CO3_NAJNA;sp|Q91132|VCO3_NAJKA
DLTEEPNSQGISSK	sp|Q91132|VCO3_NAJKA	sp|Q91132|VCO3_NAJKA
DTCMGTLVVK	sp|Q91132|VCO3_NAJKA	sp|Q01833|CO3_NAJNA;tr|Q49HM6|Q49HM6_AUSSU;tr|A0RZG1|A0RZG1_AUSSU;sp|Q0ZZJ6|VCO31_AUSSU;sp|Q91132|VCO3_NAJKA;tr|A0A194ARG1|A0A194ARG1_9SAUR;tr|A0A346CLZ6|A0A346CLZ6_9SAUR;tr|A0A2Z4N9Y8|A0A2Z4N9Y8_BOIIR;tr|A0A0B8RZV9|A0A0B8RZV9_BOIIR;sp|I2C090|VCO3_OPHHA
FDQTGPIVR	sp|Q91132|VCO3_NAJKA	sp|Q91132|VCO3_NAJKA;tr|A0A2D4I970|A0A2D4I970_MICLE;sp|I2C090|VCO3_OPHHA;tr|A8QL55|A8QL55_OPHHA
FFYIDGNENFHVSITAR	sp|Q91132|VCO3_NAJKA	sp|Q91132|VCO3_NAJKA
FVAYYQVGNNEIVADSVWVDVK	sp|Q91132|VCO3_NAJKA	sp|Q01833|CO3_NAJNA;tr|Q49HM6|Q49HM6_AUSSU;tr|A0RZG1|A0RZG1_AUSSU;sp|Q0ZZJ6|VCO31_AUSSU;sp|Q91132|VCO3_NAJKA;sp|I2C090|VCO3_OPHHA;tr|A8QL55|A8QL55_OPHHA
GIYTPGSPVLYR	sp|Q91132|VCO3_NAJKA	sp|Q91132|VCO3_NAJKA;sp|I2C090|VCO3_OPHHA;tr|A8QL55|A8QL55_OPHHA
HFEVGFIQPGSVK	sp|Q91132|VCO3_NAJKA	sp|Q01833|CO3_NAJNA;tr|Q49HM6|Q49HM6_AUSSU;tr|A0RZG1|A0RZG1_AUSSU;sp|Q0ZZJ6|VCO31_AUSSU;tr|A0A081DUA7|A0A081DUA7_ECHCO;sp|Q91132|VCO3_NAJKA;tr|A0A194ARG1|A0A194ARG1_9SAUR;tr|A0A346CLZ6|A0A346CLZ6_9SAUR;sp|I2C090|VCO3_OPHHA;tr|A0A2D4HQU0|A0A2D4HQU0_MICLE;tr|A8QL55|A8QL55_OPHHA
IDVPLQIEK	sp|Q91132|VCO3_NAJKA	sp|Q91132|VCO3_NAJKA
IEEQDGNDIYVMDVLEVIK	sp|Q91132|VCO3_NAJKA	sp|Q91132|VCO3_NAJKA
IIIQGDPVAQIIENSIDGSK	sp|Q91132|VCO3_NAJKA	sp|Q91132|VCO3_NAJKA
IKLEGDPGAR	sp|Q91132|VCO3_NAJKA	sp|Q01833|CO3_NAJNA;tr|Q49HM6|Q49HM6_AUSSU;tr|A0RZG1|A0RZG1_AUSSU;sp|Q0ZZJ6|VCO31_AUSSU;tr|A0A081DUA7|A0A081DUA7_ECHCO;sp|Q91132|VCO3_NAJKA;tr|A0A194ARG1|A0A194ARG1_9SAUR;tr|A0A346CLZ6|A0A346CLZ6_9SAUR;tr|A0A2Z4N9Y8|A0A2Z4N9Y8_BOIIR;tr|A0A0B8RZV9|A0A0B8RZV9_BOIIR
INYENALLAR	sp|Q91132|VCO3_NAJKA	sp|Q91132|VCO3_NAJKA;tr|V8NCP4|V8NCP4_OPHHA;tr|A0A2D4I970|A0A2D4I970_MICLE
IPIIDGDGK	sp|Q91132|VCO3_NAJKA	sp|Q91132|VCO3_NAJKA
KCQEALNLK	sp|Q91132|VCO3_NAJKA	sp|Q01833|CO3_NAJNA;tr|Q49HM6|Q49HM6_AUSSU;tr|A0RZG1|A0RZG1_AUSSU;sp|Q0ZZJ6|VCO31_AUSSU;sp|Q91132|VCO3_NAJKA;tr|V8NCP4|V8NCP4_OPHHA;tr|A0A194ARG1|A0A194ARG1_9SAUR;tr|A0A346CLZ6|A0A346CLZ6_9SAUR;tr|A0A2Z4N9Y8|A0A2Z4N9Y8_BOIIR;tr|A0A0B8RZV9|A0A0B8RZV9_BOIIR
LEGDPGAR	sp|Q91132|VCO3_NAJKA	sp|Q01833|CO3_NAJNA;tr|Q49HM6|Q49HM6_AUSSU;tr|A0RZG1|A0RZG1_AUSSU;sp|Q0ZZJ6|VCO31_AUSSU;tr|A0A081DUA7|A0A081DUA7_ECHCO;sp|Q91132|VCO3_NAJKA;tr|A0A194ARG1|A0A194ARG1_9SAUR;tr|A0A346CLZ6|A0A346CLZ6_9SAUR;tr|A0A2Z4N9Y8|A0A2Z4N9Y8_BOIIR;tr|A0A0B8RZV9|A0A0B8RZV9_BOIIR
LNHLIITPSGCGEQNMIR	sp|Q91132|VCO3_NAJKA	sp|Q91132|VCO3_NAJKA;sp|I2C090|VCO3_OPHHA;tr|A8QL55|A8QL55_OPHHA
QLDIFVHDFPR	sp|Q91132|VCO3_NAJKA	sp|Q91132|VCO3_NAJKA;sp|I2C090|VCO3_OPHHA;tr|A8QL55|A8QL55_OPHHA
QNQYVVVQVTGPQVR	sp|Q91132|VCO3_NAJKA	sp|Q91132|VCO3_NAJKA;sp|I2C090|VCO3_OPHHA;tr|A8QL55|A8QL55_OPHHA
SDFGCTAGSGQNNLGVFEDAGLALTTSTNLNTK	sp|Q91132|VCO3_NAJKA	sp|Q01833|CO3_NAJNA;sp|Q91132|VCO3_NAJKA;tr|A8QL55|A8QL55_OPHHA
SIPDSLTR	sp|Q91132|VCO3_NAJKA	sp|Q01833|CO3_NAJNA;tr|Q49HM6|Q49HM6_AUSSU;tr|A0RZG1|A0RZG1_AUSSU;sp|Q0ZZJ6|VCO31_AUSSU;sp|Q91132|VCO3_NAJKA;sp|I2C090|VCO3_OPHHA;tr|A8QL55|A8QL55_OPHHA
VDMNPAGGMLVTPTIEIPAK	sp|Q91132|VCO3_NAJKA	sp|Q91132|VCO3_NAJKA
VFFIDLQMPYSVVK	sp|Q91132|VCO3_NAJKA	sp|Q91132|VCO3_NAJKA
VFSMDHNTSK	sp|Q91132|VCO3_NAJKA	sp|Q91132|VCO3_NAJKA
VGLVAVDK	sp|Q91132|VCO3_NAJKA	sp|Q01833|CO3_NAJNA;tr|Q49HM6|Q49HM6_AUSSU;tr|A0RZG1|A0RZG1_AUSSU;sp|Q0ZZJ6|VCO31_AUSSU;tr|A0A081DUA7|A0A081DUA7_ECHCO;sp|Q91132|VCO3_NAJKA;tr|A0A194ARG1|A0A194ARG1_9SAUR;tr|A0A346CLZ6|A0A346CLZ6_9SAUR;tr|A0A2Z4N9Y8|A0A2Z4N9Y8_BOIIR;tr|A0A0B8RZV9|A0A0B8RZV9_BOIIR
VNDDYLIWGSR	sp|Q91132|VCO3_NAJKA	sp|Q91132|VCO3_NAJKA
VPDTEIETK	sp|Q91132|VCO3_NAJKA	sp|Q91132|VCO3_NAJKA;tr|A0A194ARG1|A0A194ARG1_9SAUR;sp|I2C090|VCO3_OPHHA
VVLLSYQSSFLFIQTDK	sp|Q91132|VCO3_NAJKA	sp|Q91132|VCO3_NAJKA
VVPEGVQK	sp|Q91132|VCO3_NAJKA	sp|Q91132|VCO3_NAJKA;sp|I2C090|VCO3_OPHHA;tr|A8QL55|A8QL55_OPHHA
VYSYYNLDEK	sp|Q91132|VCO3_NAJKA	sp|Q91132|VCO3_NAJKA
YEVDNNMAQK	sp|Q91132|VCO3_NAJKA	sp|Q91132|VCO3_NAJKA;sp|I2C090|VCO3_OPHHA;tr|A8QL55|A8QL55_OPHHA
YFTYLILNK	sp|Q91132|VCO3_NAJKA	sp|Q01833|CO3_NAJNA;sp|Q91132|VCO3_NAJKA
YIQEGDACK	sp|Q91132|VCO3_NAJKA	sp|Q01833|CO3_NAJNA;tr|Q49HM6|Q49HM6_AUSSU;tr|A0RZG1|A0RZG1_AUSSU;sp|Q0ZZJ6|VCO31_AUSSU;tr|A0A081DUA7|A0A081DUA7_ECHCO;sp|Q91132|VCO3_NAJKA;tr|A0A194ARG1|A0A194ARG1_9SAUR;tr|A0A346CLZ6|A0A346CLZ6_9SAUR;tr|A0A2Z4N9Y8|A0A2Z4N9Y8_BOIIR;tr|A0A0B8RZV9|A0A0B8RZV9_BOIIR;sp|I2C090|VCO3_OPHHA;tr|A8QL55|A8QL55_OPHHA
YLGEVDSTMTIIDISMLTGFLPDAEDLTR	sp|Q91132|VCO3_NAJKA	sp|Q91132|VCO3_NAJKA;sp|I2C090|VCO3_OPHHA;tr|A8QL55|A8QL55_OPHHA
CPIMTNQCIALR	sp|Q9PVK7|VM3_NAJKA	sp|Q9PVK7|VM3_NAJKA;sp|D3TTC2|VM3H_NAJAT;tr|R4G2I0|R4G2I0_9SAUR;tr|R4G7J0|R4G7J0_9SAUR
DPSYGMVEPGTK	sp|Q9PVK7|VM3_NAJKA	sp|Q9PVK7|VM3_NAJKA;tr|A0A2H6MYF4|A0A2H6MYF4_MICLE;tr|A0A2H6MYK4|A0A2H6MYK4_MICLE
DSCFTLNQR	sp|Q9PVK7|VM3_NAJKA	sp|Q9PVK7|VM3_NAJKA;sp|D3TTC2|VM3H_NAJAT;sp|A8QL48|VM3_BUNFA
FQPSEPYFASDK	tr|A0A098LWT3|A0A098LWT3_PYTRG	tr|A0A098LWT3|A0A098LWT3_PYTRG;tr|V8P9G9|V8P9G9_OPHHA;tr|A6MJI1|A6MJI1_TROCA;tr|A6MJI0|A6MJI0_HOPST;tr|A6MJH7|A6MJH7_PSEAU;tr|A6MJH6|A6MJH6_CRYNI;tr|A6MJH4|A6MJH4_PSETE;tr|A0A098LWW7|A0A098LWW7_9SAUR;tr|A6MJH9|A6MJH9_9SAUR
FSLQDYLSDDFQYK	tr|A0A098LWT3|A0A098LWT3_PYTRG	tr|A0A098LWT3|A0A098LWT3_PYTRG
LGTYEVEDQISAAK	tr|A0A098LWT3|A0A098LWT3_PYTRG	tr|A0A098LWT3|A0A098LWT3_PYTRG;tr|V8P9G9|V8P9G9_OPHHA;tr|A6MJI1|A6MJI1_TROCA;tr|A6MJI0|A6MJI0_HOPST;tr|A6MJH7|A6MJH7_PSEAU;tr|A6MJH6|A6MJH6_CRYNI;tr|A6MJH4|A6MJH4_PSETE;tr|A0A098LWW7|A0A098LWW7_9SAUR;tr|U3TDD4|U3TDD4_PROFL;tr|A0A0F7Z0U1|A0A0F7Z0U1_MICFL;tr|A6MJH8|A6MJH8_PSEPO;tr|A6MJH3|A6MJH3_OXYMI;tr|A6MJH9|A6MJH9_9SAUR;tr|A0A098M0K7|A0A098M0K7_9SAUR;tr|T2HPT1|T2HPT1_OVOOK;tr|A0A098LYK4|A0A098LY…
WQYYDSIYTER	tr|A0A098LWT3|A0A098LWT3_PYTRG	tr|A0A098LWT3|A0A098LWT3_PYTRG;tr|V8P9G9|V8P9G9_OPHHA;tr|A6MJI1|A6MJI1_TROCA;tr|A6MJI0|A6MJI0_HOPST;tr|A6MJH7|A6MJH7_PSEAU;tr|A6MJH6|A6MJH6_CRYNI;tr|A6MJH4|A6MJH4_PSETE;tr|A0A098LWW7|A0A098LWW7_9SAUR;tr|U3TDD4|U3TDD4_PROFL;tr|A0A0F7Z0U1|A0A0F7Z0U1_MICFL;tr|A6MJH8|A6MJH8_PSEPO;tr|A6MJH3|A6MJH3_OXYMI;tr|A0A098M0K7|A0A098M0K7_9SAUR;tr|T2HPT1|T2HPT1_OVOOK;tr|A0A098LYK4|A0A098LYK4_PANGU;tr|A6MJH2|A6MJ…
HQGLPESYNFDFVTMK	tr|A0A098LWY9|A0A098LWY9_PANGU	tr|A0A098LWY9|A0A098LWY9_PANGU;tr|A0A346CI91|A0A346CI91_9SAUR;tr|A0A0B8RQP5|A0A0B8RQP5_BOIIR;tr|A0A2Z4NA16|A0A2Z4NA16_BOIIR;tr|A0A2H4N395|A0A2H4N395_BOTMO;tr|A0A098LYE7|A0A098LYE7_9SAUR;tr|T2HP68|T2HP68_PROFL;tr|T1DLW3|T1DLW3_CROHD;tr|A0A1W7RER1|A0A1W7RER1_AGKCO;tr|A0A1W7RB94|A0A1W7RB94_CROAD;tr|A0A0F7Z632|A0A0F7Z632_CROAD;tr|A0A077L7E7|A0A077L7E7_PROEL;sp|F8S101|PLB_CROAD
HQGLPESYNFDFVTMKPVL	tr|A0A098LWY9|A0A098LWY9_PANGU	tr|A0A098LWY9|A0A098LWY9_PANGU;tr|A0A346CI91|A0A346CI91_9SAUR;tr|A0A0B8RQP5|A0A0B8RQP5_BOIIR;tr|A0A2Z4NA16|A0A2Z4NA16_BOIIR;tr|A0A2H4N395|A0A2H4N395_BOTMO;tr|A0A098LYE7|A0A098LYE7_9SAUR;tr|T2HP68|T2HP68_PROFL;tr|T1DLW3|T1DLW3_CROHD;tr|A0A1W7RER1|A0A1W7RER1_AGKCO;tr|A0A1W7RB94|A0A1W7RB94_CROAD;tr|A0A0F7Z632|A0A0F7Z632_CROAD;tr|A0A077L7E7|A0A077L7E7_PROEL;sp|F8S101|PLB_CROAD
IANMMADSGK	tr|A0A098LWY9|A0A098LWY9_PANGU	sp|F8J2D3|PLB_DRYCN;tr|A0A098LWY9|A0A098LWY9_PANGU;tr|A0A346CI91|A0A346CI91_9SAUR;tr|A0A0B8RQP5|A0A0B8RQP5_BOIIR;tr|A0A2Z4NA16|A0A2Z4NA16_BOIIR;tr|A0A2H4N395|A0A2H4N395_BOTMO;tr|A0A098LYE7|A0A098LYE7_9SAUR;tr|T2HP68|T2HP68_PROFL;tr|T1DLW3|T1DLW3_CROHD;tr|A0A1W7RER1|A0A1W7RER1_AGKCO;tr|A0A1W7RB94|A0A1W7RB94_CROAD;tr|A0A0F7Z632|A0A0F7Z632_CROAD;tr|A0A077L7E7|A0A077L7E7_PROEL;sp|F8S101|PLB_CROAD;tr|…
NAGYVIAQLDGLYMGNVEWAK	tr|A0A098LWY9|A0A098LWY9_PANGU	tr|A0A098LWY9|A0A098LWY9_PANGU;tr|A0A346CI91|A0A346CI91_9SAUR;tr|A0A0B8RQP5|A0A0B8RQP5_BOIIR;tr|A0A2H4N395|A0A2H4N395_BOTMO;tr|A0A098LYE7|A0A098LYE7_9SAUR;tr|T2HP68|T2HP68_PROFL;tr|T1DLW3|T1DLW3_CROHD;tr|A0A1W7RER1|A0A1W7RER1_AGKCO;tr|A0A1W7RB94|A0A1W7RB94_CROAD;tr|A0A0F7Z632|A0A0F7Z632_CROAD;tr|A0A077L7E7|A0A077L7E7_PROEL;sp|F8S101|PLB_CROAD
NNKDDPFWR	tr|A0A098LWY9|A0A098LWY9_PANGU	sp|F8J2D3|PLB_DRYCN;tr|T2HPJ4|T2HPJ4_OVOOK;tr|A0A098LWY9|A0A098LWY9_PANGU;tr|A0A346CI91|A0A346CI91_9SAUR;tr|A0A0B8RQP5|A0A0B8RQP5_BOIIR;tr|A0A2Z4NA16|A0A2Z4NA16_BOIIR;tr|A0A2H4N395|A0A2H4N395_BOTMO;tr|A0A098LYE7|A0A098LYE7_9SAUR;tr|T2HP68|T2HP68_PROFL;tr|T1DLW3|T1DLW3_CROHD;tr|A0A1W7RER1|A0A1W7RER1_AGKCO;tr|A0A1W7RB94|A0A1W7RB94_CROAD;tr|A0A0F7Z632|A0A0F7Z632_CROAD;tr|A0A077L7E7|A0A077L7E7_PROEL;…
QNSGTYNNQYMILDTK	tr|A0A098LWY9|A0A098LWY9_PANGU	sp|F8J2D3|PLB_DRYCN;tr|A0A098LWY9|A0A098LWY9_PANGU;tr|A0A346CI91|A0A346CI91_9SAUR;tr|A0A0B8RQP5|A0A0B8RQP5_BOIIR;tr|A0A2Z4NA16|A0A2Z4NA16_BOIIR;tr|A0A2H4N395|A0A2H4N395_BOTMO;tr|A0A098LYE7|A0A098LYE7_9SAUR;tr|T2HP68|T2HP68_PROFL;tr|T1DLW3|T1DLW3_CROHD;tr|A0A1W7RER1|A0A1W7RER1_AGKCO;tr|A0A1W7RB94|A0A1W7RB94_CROAD;tr|A0A0F7Z632|A0A0F7Z632_CROAD;tr|A0A077L7E7|A0A077L7E7_PROEL;sp|F8S101|PLB_CROAD
QVVPESLFAWER	tr|A0A098LWY9|A0A098LWY9_PANGU	tr|A0A098LWY9|A0A098LWY9_PANGU;tr|A0A346CI91|A0A346CI91_9SAUR;tr|A0A182C6E9|A0A182C6E9_9SAUR
TWAQTFEK	tr|A0A098LWY9|A0A098LWY9_PANGU	tr|A0A098LWY9|A0A098LWY9_PANGU;tr|A0A346CI91|A0A346CI91_9SAUR;tr|A0A0B8RQP5|A0A0B8RQP5_BOIIR;tr|A0A2Z4NA16|A0A2Z4NA16_BOIIR
VADINMAAK	tr|A0A098LWY9|A0A098LWY9_PANGU	sp|F8J2D3|PLB_DRYCN;tr|A0A098LWY9|A0A098LWY9_PANGU;tr|A0A346CI91|A0A346CI91_9SAUR;tr|A0A098LYE7|A0A098LYE7_9SAUR;tr|A0A182C6E9|A0A182C6E9_9SAUR
VTDIESMK	tr|A0A098LWY9|A0A098LWY9_PANGU	tr|A0A098LWY9|A0A098LWY9_PANGU
YGLDFSYEMAPR	tr|A0A098LWY9|A0A098LWY9_PANGU	sp|F8J2D3|PLB_DRYCN;tr|A0A098LWY9|A0A098LWY9_PANGU;tr|A0A346CI91|A0A346CI91_9SAUR;tr|A0A098LYE7|A0A098LYE7_9SAUR;tr|A0A182C6E9|A0A182C6E9_9SAUR
EDDYEEFLEIAR	tr|A0A098LX00|A0A098LX00_PANGU	tr|A0A098LX00|A0A098LX00_PANGU
FTAYAINGPPVEK	tr|A0A098LYE7|A0A098LYE7_9SAUR	sp|F8J2D3|PLB_DRYCN;tr|A0A098LYE7|A0A098LYE7_9SAUR;tr|T2HP68|T2HP68_PROFL;tr|T1DLW3|T1DLW3_CROHD;tr|A0A1W7RER1|A0A1W7RER1_AGKCO;tr|A0A1W7RB94|A0A1W7RB94_CROAD;tr|A0A0F7Z632|A0A0F7Z632_CROAD;tr|A0A077L7E7|A0A077L7E7_PROEL;sp|F8S101|PLB_CROAD;tr|A0A182C6E9|A0A182C6E9_9SAUR
ESEVEEWQHR	tr|A0A098LYQ7|A0A098LYQ7_9SAUR	tr|A0A098LYQ7|A0A098LYQ7_9SAUR;tr|A0A0B8RYW7|A0A0B8RYW7_BOIIR
FFPEDVSVELIQDITQK	tr|A0A098LYQ7|A0A098LYQ7_9SAUR	tr|A0A098LYQ7|A0A098LYQ7_9SAUR;tr|A0A0B8RYW7|A0A0B8RYW7_BOIIR;tr|U3FCR1|U3FCR1_MICFL;tr|A0A2D4LJA5|A0A2D4LJA5_9SAUR;tr|T1DLA8|T1DLA8_CROHD;tr|J3SC65|J3SC65_CROAD;tr|A0A1W7RHG4|A0A1W7RHG4_AGKCO
FVIKPIDK	tr|A0A098LYQ7|A0A098LYQ7_9SAUR	tr|A0A098LYQ7|A0A098LYQ7_9SAUR;tr|A0A0B8RYW7|A0A0B8RYW7_BOIIR;tr|U3FCR1|U3FCR1_MICFL;tr|A0A2H6N282|A0A2H6N282_MICLE;tr|A0A2H6N2F1|A0A2H6N2F1_MICLE;tr|V8NA37|V8NA37_OPHHA;tr|A0A1W7RFS1|A0A1W7RFS1_AGKCO;tr|A0A0K8RU44|A0A0K8RU44_CROHD;tr|A0A0F7Z658|A0A0F7Z658_CROAD;tr|U3FBK6|U3FBK6_MICFL;tr|A0A1W7REB0|A0A1W7REB0_AGKCO;tr|A0A0F7Z5G6|A0A0F7Z5G6_CROAD;tr|V8PI56|V8PI56_OPHHA;tr|T1DLA8|T1DLA8_CROHD;tr|J3…
GTDLWLGVDALGLNIYEK	tr|A0A098LYQ7|A0A098LYQ7_9SAUR	tr|A0A098LYQ7|A0A098LYQ7_9SAUR;tr|A0A0B8RYW7|A0A0B8RYW7_BOIIR;tr|U3FCR1|U3FCR1_MICFL;tr|A0A2H6N282|A0A2H6N282_MICLE
IAQDLEMYGINYFEIK	tr|A0A098LYQ7|A0A098LYQ7_9SAUR	tr|A0A098LYQ7|A0A098LYQ7_9SAUR;tr|A0A0B8RYW7|A0A0B8RYW7_BOIIR;tr|U3FCR1|U3FCR1_MICFL;tr|A0A2H6N282|A0A2H6N282_MICLE;tr|T1DLA8|T1DLA8_CROHD;tr|J3SC65|J3SC65_CROAD;tr|A0A1W7RHG4|A0A1W7RHG4_AGKCO
IGFPWSEIR	tr|A0A098LYQ7|A0A098LYQ7_9SAUR	tr|A0A098LYQ7|A0A098LYQ7_9SAUR;tr|A0A0B8RYW7|A0A0B8RYW7_BOIIR;tr|U3FCR1|U3FCR1_MICFL;tr|A0A2H6N282|A0A2H6N282_MICLE;tr|A0A2H6N2F1|A0A2H6N2F1_MICLE;tr|V8NA37|V8NA37_OPHHA;tr|A0A1W7RFS1|A0A1W7RFS1_AGKCO;tr|A0A0K8RU44|A0A0K8RU44_CROHD;tr|A0A0F7Z658|A0A0F7Z658_CROAD;tr|A0A2D4FSW7|A0A2D4FSW7_MICCO;tr|A0A2D4FSV6|A0A2D4FSV6_MICCO;tr|U3FBK6|U3FBK6_MICFL;tr|A0A1W7REB0|A0A1W7REB0_AGKCO;tr|A0A0F7Z5G6|A0A0F7…
QLFDQVVK	tr|A0A098LYQ7|A0A098LYQ7_9SAUR	tr|A0A098LYQ7|A0A098LYQ7_9SAUR;tr|A0A0B8RYW7|A0A0B8RYW7_BOIIR;tr|U3FCR1|U3FCR1_MICFL;tr|V8NA37|V8NA37_OPHHA;tr|A0A1W7RFS1|A0A1W7RFS1_AGKCO;tr|A0A0K8RU44|A0A0K8RU44_CROHD;tr|A0A0F7Z658|A0A0F7Z658_CROAD;tr|A0A2D4LJA5|A0A2D4LJA5_9SAUR;tr|A0A2D4FSW7|A0A2D4FSW7_MICCO;tr|A0A2D4FSV6|A0A2D4FSV6_MICCO;tr|A0A2D4GDP0|A0A2D4GDP0_MICCO;tr|U3FBK6|U3FBK6_MICFL;tr|A0A1W7REB0|A0A1W7REB0_AGKCO;tr|A0A0F7Z5G6|A0A0F7…
RKPDTIEVQQMK	tr|A0A098LYQ7|A0A098LYQ7_9SAUR	tr|A0A098LYQ7|A0A098LYQ7_9SAUR;tr|A0A0B8RYW7|A0A0B8RYW7_BOIIR;tr|U3FCR1|U3FCR1_MICFL;tr|A0A2H6N282|A0A2H6N282_MICLE;tr|A0A2H6N2F1|A0A2H6N2F1_MICLE;tr|V8NA37|V8NA37_OPHHA;tr|A0A1W7RFS1|A0A1W7RFS1_AGKCO;tr|A0A0K8RU44|A0A0K8RU44_CROHD;tr|A0A0F7Z658|A0A0F7Z658_CROAD;tr|A0A2D4GSG5|A0A2D4GSG5_MICCO;tr|U3FBK6|U3FBK6_MICFL;tr|A0A1W7REB0|A0A1W7REB0_AGKCO;tr|A0A0F7Z5G6|A0A0F7Z5G6_CROAD;tr|V8PI56|V8PI56_OPH…
SQEQLATELAEYTAR	tr|A0A098LYQ7|A0A098LYQ7_9SAUR	tr|A0A098LYQ7|A0A098LYQ7_9SAUR
TLTDELAQAR	tr|A0A098LYQ7|A0A098LYQ7_9SAUR	tr|A0A098LYQ7|A0A098LYQ7_9SAUR;tr|A0A0B8RYW7|A0A0B8RYW7_BOIIR;tr|U3FCR1|U3FCR1_MICFL;tr|A0A2H6N282|A0A2H6N282_MICLE;tr|A0A2H6N2F1|A0A2H6N2F1_MICLE;tr|A0A2D4GSG5|A0A2D4GSG5_MICCO;tr|A0A2H6N249|A0A2H6N249_MICLE;tr|T1DLA8|T1DLA8_CROHD;tr|J3SC65|J3SC65_CROAD;tr|A0A1W7RHG4|A0A1W7RHG4_AGKCO
GFFDPNTEENLTYLQLK	tr|A0A098LZ81|A0A098LZ81_9SAUR	tr|A0A098LZ81|A0A098LZ81_9SAUR;tr|A0A0F7ZAW6|A0A0F7ZAW6_CROAD;tr|A0A2D4HD83|A0A2D4HD83_MICLE;tr|A0A2D4GTI4|A0A2D4GTI4_MICCO;tr|A0A2D4Q4X0|A0A2D4Q4X0_MICSU;tr|A0A2D4MHT2|A0A2D4MHT2_9SAUR;tr|V8NTQ8|V8NTQ8_OPHHA
GLVGIEFK	tr|A0A098LZ81|A0A098LZ81_9SAUR	tr|A0A098LZ81|A0A098LZ81_9SAUR;tr|A0A0F7ZAW6|A0A0F7ZAW6_CROAD;tr|A0A2D4HD83|A0A2D4HD83_MICLE;tr|A0A2D4GTI4|A0A2D4GTI4_MICCO;tr|A0A2D4Q4X0|A0A2D4Q4X0_MICSU;tr|A0A2D4MHT2|A0A2D4MHT2_9SAUR;tr|V8NTQ8|V8NTQ8_OPHHA;tr|A0A2D4KCG6|A0A2D4KCG6_9SAUR
LLEAQIATGGIIDPK	tr|A0A098LZ81|A0A098LZ81_9SAUR	tr|A0A098LZ81|A0A098LZ81_9SAUR;tr|A0A0F7ZAW6|A0A0F7ZAW6_CROAD;tr|A0A2D4HD83|A0A2D4HD83_MICLE;tr|A0A2D4GTI4|A0A2D4GTI4_MICCO;tr|A0A2D4Q4X0|A0A2D4Q4X0_MICSU;tr|A0A2D4MHT2|A0A2D4MHT2_9SAUR;tr|V8NTQ8|V8NTQ8_OPHHA;tr|A0A2D4KCG6|A0A2D4KCG6_9SAUR
LLQLQEQMR	tr|A0A098LZ81|A0A098LZ81_9SAUR	tr|A0A098LZ81|A0A098LZ81_9SAUR;tr|A0A0F7ZAW6|A0A0F7ZAW6_CROAD;tr|A0A2D4HD83|A0A2D4HD83_MICLE;tr|A0A2D4GKJ7|A0A2D4GKJ7_MICCO;tr|A0A2D4GKJ2|A0A2D4GKJ2_MICCO;tr|A0A2D4HDB9|A0A2D4HDB9_MICLE
QLQNIIQATSR	tr|A0A098LZ81|A0A098LZ81_9SAUR	tr|A0A098LZ81|A0A098LZ81_9SAUR;tr|A0A2D4GKJ7|A0A2D4GKJ7_MICCO;tr|A0A2D4GKJ2|A0A2D4GKJ2_MICCO
IHIALIGLEIWSDQDK	tr|A0A098M220|A0A098M220_9SAUR	tr|A0A098M220|A0A098M220_9SAUR;tr|A0A098M218|A0A098M218_9SAUR;tr|A0A098M217|A0A098M217_9SAUR;tr|A0A098M142|A0A098M142_9SAUR
KNMLFSGTNVSAGK	tr|A0A0B8RP81|A0A0B8RP81_BOIIR	tr|A0A0B8RP81|A0A0B8RP81_BOIIR
SAGWLIPVGTLLSK	tr|A0A0B8RPR5|A0A0B8RPR5_BOIIR	tr|A0A0B8RPR5|A0A0B8RPR5_BOIIR
QLPAMTALQTLHLRNTQR	tr|A0A0B8RSG3|A0A0B8RSG3_CROHD	tr|A0A0B8RSG3|A0A0B8RSG3_CROHD;tr|V8PEN0|V8PEN0_OPHHA;tr|A0A0B8RUM0|A0A0B8RUM0_BOIIR;tr|J3S4D7|J3S4D7_CROAD;tr|A0A1W7REX8|A0A1W7REX8_AGKCO
NQIVFPAGILQPPFFSASQPK	tr|A0A0B8RU83|A0A0B8RU83_BOIIR	tr|A0A2H6NG21|A0A2H6NG21_MICLE;tr|A0A0B8RU83|A0A0B8RU83_BOIIR;tr|J3SEW5|J3SEW5_CROAD;tr|T1E4Z0|T1E4Z0_CROHD;tr|A0A0K8RSH5|A0A0K8RSH5_CROHD
TLEELSWMDAETK	tr|A0A0B8RU83|A0A0B8RU83_BOIIR	tr|A0A0B8RU83|A0A0B8RU83_BOIIR
GQPFANVFSISDGPVGK	tr|A0A0B8RUU4|A0A0B8RUU4_BOIIR	tr|A0A0B8RUU4|A0A0B8RUU4_BOIIR
SPIDEQANNGIITLEELTAVLPFGGTFDLLEIK	tr|A0A0B8RXZ9|A0A0B8RXZ9_BOIIR	tr|A0A0B8RXZ9|A0A0B8RXZ9_BOIIR
YDAMALGNHEFDNGLDGLLDPLLK	tr|A0A0B8RXZ9|A0A0B8RXZ9_BOIIR	tr|A0A0B8RXZ9|A0A0B8RXZ9_BOIIR
ESTLHLVLR	tr|A0A0F7Z3D0|A0A0F7Z3D0_CROAD	tr|A0A0F7Z3D0|A0A0F7Z3D0_CROAD;tr|A0A2H6NK41|A0A2H6NK41_MICLE;tr|J3SFK6|J3SFK6_CROAD;tr|A0A2D4G0L1|A0A2D4G0L1_MICCO;tr|A0A2D4N0Y5|A0A2D4N0Y5_9SAUR;tr|A0A0B8RWD5|A0A0B8RWD5_BOIIR;tr|A0A1W7RDR4|A0A1W7RDR4_AGKCO;tr|U3F6K5|U3F6K5_MICFL;tr|A0A2D4G0P2|A0A2D4G0P2_MICCO;tr|A0A2D4N2W9|A0A2D4N2W9_9SAUR;tr|T1DL81|T1DL81_CROHD;tr|J3S0S4|J3S0S4_CROAD;tr|A0A2D4NTF5|A0A2D4NTF5_MICSU;tr|U3FZ24|U3FZ24_MICFL;tr|U3…
TITLEVEPSDTIENVK	tr|A0A0F7Z3D0|A0A0F7Z3D0_CROAD	tr|A0A0F7Z3D0|A0A0F7Z3D0_CROAD;tr|A0A2H6NK41|A0A2H6NK41_MICLE;tr|J3SFK6|J3SFK6_CROAD;tr|A0A2D4G0L1|A0A2D4G0L1_MICCO;tr|A0A2D4N0Y5|A0A2D4N0Y5_9SAUR;tr|A0A0B8RWD5|A0A0B8RWD5_BOIIR;tr|A0A1W7RDR4|A0A1W7RDR4_AGKCO;tr|U3F6K5|U3F6K5_MICFL;tr|A0A2D4G0P2|A0A2D4G0P2_MICCO;tr|A0A2D4N2W9|A0A2D4N2W9_9SAUR;tr|T1DL81|T1DL81_CROHD;tr|J3S0S4|J3S0S4_CROAD;tr|A0A2D4NTF5|A0A2D4NTF5_MICSU;tr|U3FZ24|U3FZ24_MICFL;tr|U3…
TLSDYNIQK	tr|A0A0F7Z3D0|A0A0F7Z3D0_CROAD	tr|A0A0F7Z3D0|A0A0F7Z3D0_CROAD;tr|A0A2H6NK41|A0A2H6NK41_MICLE;tr|J3SFK6|J3SFK6_CROAD;tr|A0A2D4G0L1|A0A2D4G0L1_MICCO;tr|A0A2D4N0Y5|A0A2D4N0Y5_9SAUR;tr|A0A0B8RWD5|A0A0B8RWD5_BOIIR;tr|A0A1W7RDR4|A0A1W7RDR4_AGKCO;tr|U3F6K5|U3F6K5_MICFL;tr|A0A2D4G0P2|A0A2D4G0P2_MICCO;tr|A0A2D4N2W9|A0A2D4N2W9_9SAUR;tr|T1DL81|T1DL81_CROHD;tr|J3S0S4|J3S0S4_CROAD;tr|A0A2D4NTF5|A0A2D4NTF5_MICSU;tr|U3FZ24|U3FZ24_MICFL;tr|U3…
MASTFIGNSTAIQELFK	tr|A0A0F7Z4I5|A0A0F7Z4I5_CROAD	tr|A0A0F7Z4I5|A0A0F7Z4I5_CROAD
LMNQNMDILEDAIQK	tr|A0A0F7Z6I9|A0A0F7Z6I9_CROAD	tr|A0A0F7Z6I9|A0A0F7Z6I9_CROAD;tr|V8N7Y3|V8N7Y3_OPHHA
TLDNDIALLK	tr|A0A0F7Z9B1|A0A0F7Z9B1_CROAD	tr|A0A0F7Z9B1|A0A0F7Z9B1_CROAD
TVTENMLCAGDTR	tr|A0A0F7Z9B1|A0A0F7Z9B1_CROAD	tr|A0A0F7Z9B1|A0A0F7Z9B1_CROAD;tr|V8NYC7|V8NYC7_OPHHA
YHTIEECQR	tr|A0A182C5R8|A0A182C5R8_9SAUR	tr|A0A182C5R8|A0A182C5R8_9SAUR;tr|A0A098M187|A0A098M187_9SAUR;tr|V8N7H9|V8N7H9_OPHHA
ENSGTYNNQYMILDTK	tr|A0A182C6E9|A0A182C6E9_9SAUR	tr|A0A182C6E9|A0A182C6E9_9SAUR
TPVPAGCYDTK	tr|A0A182C6E9|A0A182C6E9_9SAUR	tr|A0A182C6E9|A0A182C6E9_9SAUR
YLGQVDSTMTIIDVSMLTGFLPDAEDLTR	tr|A0A194ARG1|A0A194ARG1_9SAUR	tr|A0A194ARG1|A0A194ARG1_9SAUR
CGDGMVCSNR	tr|A0A194AS47|A0A194AS47_9SAUR	sp|Q9PVK7|VM3_NAJKA;sp|D3TTC2|VM3H_NAJAT;tr|A0A2H6MYF4|A0A2H6MYF4_MICLE;tr|A0A2H6MYK4|A0A2H6MYK4_MICLE;tr|A0A2H6MYZ4|A0A2H6MYZ4_MICLE;tr|B5KFV6|B5KFV6_OXYMI;tr|B5KFV5|B5KFV5_OXYSU;tr|A0A2D4H703|A0A2D4H703_MICLE;tr|A0A2H6MYR1|A0A2H6MYR1_MICLE;tr|A0A2D4P0X4|A0A2D4P0X4_MICSU;tr|A0A194AS47|A0A194AS47_9SAUR;tr|U3EPC7|U3EPC7_MICFL;tr|A0A194AR91|A0A194AR91_9SAUR;tr|A0A2D4H737|A0A2D4H737_MICLE;tr|A0A0P0G…
DDCDLPELCTGR	tr|A0A194AS47|A0A194AS47_9SAUR	tr|A0A194AS47|A0A194AS47_9SAUR;tr|U3EPC7|U3EPC7_MICFL;tr|A0A2D4H737|A0A2D4H737_MICLE;tr|A0A2D4K510|A0A2D4K510_9SAUR;tr|A0A2D4K515|A0A2D4K515_9SAUR
HQGETYFIEPLK	tr|A0A194AS47|A0A194AS47_9SAUR	tr|A0A2D4H733|A0A2D4H733_MICLE;tr|A0A2D4H732|A0A2D4H732_MICLE;tr|A0A2D4H708|A0A2D4H708_MICLE;tr|A0A346CLV2|A0A346CLV2_BORPO;tr|A0A346CLT7|A0A346CLT7_BORPO;tr|A0A098M137|A0A098M137_9SAUR;tr|C6JUN2|C6JUN2_PHIOL;tr|A0A098M214|A0A098M214_9SAUR;tr|A0A098M216|A0A098M216_9SAUR;tr|V8N287|V8N287_OPHHA;tr|A0A098M146|A0A098M146_9SAUR;tr|A0A182C5R1|A0A182C5R1_9SAUR;tr|A0A182C5R2|A0A182C5R2_9SAUR;tr|A0A346CLV…
KYIEFYVVVDNR	tr|A0A194AS47|A0A194AS47_9SAUR	tr|A0A194AS47|A0A194AS47_9SAUR;tr|U3EPC7|U3EPC7_MICFL;tr|A0A194AR91|A0A194AR91_9SAUR;tr|A6XJS7|A6XJS7_AUSSU;tr|A0A2D4LQ31|A0A2D4LQ31_9SAUR;tr|A0A2D4LPN6|A0A2D4LPN6_9SAUR;tr|U3FWL3|U3FWL3_MICFL;tr|A0A0F7YYV1|A0A0F7YYV1_MICFL
LSDSEAHAIYK	tr|A0A194AS47|A0A194AS47_9SAUR	tr|A0A194AS47|A0A194AS47_9SAUR;tr|U3EPC7|U3EPC7_MICFL
SAECPTDSFQR	tr|A0A194AS47|A0A194AS47_9SAUR	tr|A0A194AS47|A0A194AS47_9SAUR;tr|A0A194AR91|A0A194AR91_9SAUR;tr|A0A2D4H737|A0A2D4H737_MICLE
YIEFYVVVDNR	tr|A0A194AS47|A0A194AS47_9SAUR	tr|A0A194AS47|A0A194AS47_9SAUR;tr|U3EPC7|U3EPC7_MICFL;tr|A0A194AR91|A0A194AR91_9SAUR;tr|A6XJS7|A6XJS7_AUSSU;tr|A0A2D4LQ31|A0A2D4LQ31_9SAUR;tr|A0A2D4LPN6|A0A2D4LPN6_9SAUR;tr|U3FWL3|U3FWL3_MICFL;tr|A0A0F7YYV1|A0A0F7YYV1_MICFL
FDEIVGGFDR	tr|A0A194ASA8|A0A194ASA8_9SAUR	tr|A0A194ASA8|A0A194ASA8_9SAUR;tr|A0A194ARE6|A0A194ARE6_9SAUR
RFDEIVGGFDR	tr|A0A194ASA8|A0A194ASA8_9SAUR	tr|A0A194ASA8|A0A194ASA8_9SAUR;tr|A0A194ARE6|A0A194ARE6_9SAUR
SPIDERANNGTITLEELSAVLPFGGTFDLLQIK	tr|A0A1L8D667|A0A1L8D667_BOTAT	tr|A0A1L8D667|A0A1L8D667_BOTAT
LIILANGGPQALVQIMR	tr|A0A1W7RGG6|A0A1W7RGG6_AGKCO	tr|A0A1W7RGG6|A0A1W7RGG6_AGKCO;tr|T1E5E5|T1E5E5_CROHD;tr|A0A0F7ZDJ6|A0A0F7ZDJ6_CROAD;tr|A0A0B8RXE4|A0A0B8RXE4_BOIIR;tr|V8P2P2|V8P2P2_OPHHA;tr|A0A2D4NEZ6|A0A2D4NEZ6_9SAUR
SAIVHLINYQDDAELATR	tr|A0A1W7RGG6|A0A1W7RGG6_AGKCO	tr|A0A1W7RGG6|A0A1W7RGG6_AGKCO;tr|T1E5E5|T1E5E5_CROHD;tr|A0A0F7ZDJ6|A0A0F7ZDJ6_CROAD;tr|A0A0B8RXE4|A0A0B8RXE4_BOIIR;tr|V8P2P2|V8P2P2_OPHHA;tr|A0A2D4NEZ6|A0A2D4NEZ6_9SAUR
NLNQLLDLLDAK	tr|A0A1W7RGI8|A0A1W7RGI8_AGKCO	tr|A0A1W7RGI8|A0A1W7RGI8_AGKCO
FYNELTEILLK	tr|A0A1W7RIJ2|A0A1W7RIJ2_AGKCO	tr|A0A1W7RIJ2|A0A1W7RIJ2_AGKCO;tr|A0A098LZS4|A0A098LZS4_9SAUR;tr|A0A2D4I7R9|A0A2D4I7R9_MICLE;tr|A0A2D4I7L8|A0A2D4I7L8_MICLE;tr|V8NEA9|V8NEA9_OPHHA;tr|A0A2H6N782|A0A2H6N782_MICLE;tr|A0A2H6N741|A0A2H6N741_MICLE;tr|A0A2D4FU56|A0A2D4FU56_MICCO
SVIEQGGVEAIDQLMK	tr|A0A1W7RIJ2|A0A1W7RIJ2_AGKCO	tr|A0A1W7RIJ2|A0A1W7RIJ2_AGKCO;tr|A0A098LZS4|A0A098LZS4_9SAUR;tr|V8NEA9|V8NEA9_OPHHA
TIQGSEVVNILK	tr|A0A1W7RIJ2|A0A1W7RIJ2_AGKCO	tr|A0A1W7RIJ2|A0A1W7RIJ2_AGKCO;tr|A0A098LZS4|A0A098LZS4_9SAUR;tr|A0A2D4I7R9|A0A2D4I7R9_MICLE;tr|A0A2D4I7L8|A0A2D4I7L8_MICLE;tr|A0A2H6N782|A0A2H6N782_MICLE;tr|A0A2H6N741|A0A2H6N741_MICLE
PLEPWDHFR	tr|A0A1W7RJE8|A0A1W7RJE8_AGKCO	tr|A0A1W7RJE8|A0A1W7RJE8_AGKCO
AATYFWPGSEVK	tr|A0A2D0TC04|A0A2D0TC04_NAJAT	tr|A0A2D0TC04|A0A2D0TC04_NAJAT;tr|A0A2D4P521|A0A2D4P521_MICSU;tr|A0A346CLX5|A0A346CLX5_BORPO;tr|W8E7D1|W8E7D1_MACLB;tr|A0A077LA64|A0A077LA64_PROEL;tr|A0A0F7Z2Q3|A0A0F7Z2Q3_CROAD;tr|T2HPD6|T2HPD6_PROFL;tr|T2HP62|T2HP62_PROFL;tr|T1D6P7|T1D6P7_CROHD;sp|J3SEZ3|PDE1_CROAD;tr|U3TAI7|U3TAI7_OVOOK;tr|T2HRT4|T2HRT4_PROFL;tr|A0A194AS02|A0A194AS02_SISMB;tr|T1DJT5|T1DJT5_CROHD;tr|T2HQA0|T2HQA0_PROFL;tr|A0A1L…
AEYLETWDTLMPNINK	tr|A0A2D0TC04|A0A2D0TC04_NAJAT	tr|A0A2D0TC04|A0A2D0TC04_NAJAT;tr|A0A2D4FR34|A0A2D4FR34_MICCO;tr|A0A2D4K5D9|A0A2D4K5D9_9SAUR;tr|A0A0F7YYZ8|A0A0F7YYZ8_MICFL;tr|U3FAB3|U3FAB3_MICFL;tr|A0A194ARD7|A0A194ARD7_9SAUR;tr|A0A0B8RU55|A0A0B8RU55_BOIIR
CSSITDLEAVNQR	tr|A0A2D0TC04|A0A2D0TC04_NAJAT	tr|A0A2D0TC04|A0A2D0TC04_NAJAT;tr|A0A2D4P521|A0A2D4P521_MICSU;tr|A0A2H6N6S6|A0A2H6N6S6_MICLE;tr|A0A2D4FR34|A0A2D4FR34_MICCO;tr|A0A2D4K5D9|A0A2D4K5D9_9SAUR;tr|A0A2D4P571|A0A2D4P571_MICSU;tr|A0A0F7YYZ8|A0A0F7YYZ8_MICFL;tr|U3FAB3|U3FAB3_MICFL;tr|A0A194ARD7|A0A194ARD7_9SAUR
DFYTFDSEAIVK	tr|A0A2D0TC04|A0A2D0TC04_NAJAT	tr|A0A2D0TC04|A0A2D0TC04_NAJAT;tr|A0A2D4P521|A0A2D4P521_MICSU;tr|A0A2D4FR34|A0A2D4FR34_MICCO;tr|A0A2D4K5D9|A0A2D4K5D9_9SAUR;tr|A0A2D4P571|A0A2D4P571_MICSU;tr|A0A0F7YYZ8|A0A0F7YYZ8_MICFL;tr|U3FAB3|U3FAB3_MICFL;tr|A0A194ARD7|A0A194ARD7_9SAUR
DVELLTGLDFYSALK	tr|A0A2D0TC04|A0A2D0TC04_NAJAT	tr|A0A2D0TC04|A0A2D0TC04_NAJAT
EKTEVTSFENIEVYNLMCDLLK	tr|A0A2D0TC04|A0A2D0TC04_NAJAT	tr|A0A2D0TC04|A0A2D0TC04_NAJAT
FGPVSGQVIK	tr|A0A2D0TC04|A0A2D0TC04_NAJAT	tr|A0A2D0TC04|A0A2D0TC04_NAJAT
IDKVNLMVDR	tr|A0A2D0TC04|A0A2D0TC04_NAJAT	tr|A0A2D0TC04|A0A2D0TC04_NAJAT;tr|A0A2D4P521|A0A2D4P521_MICSU;tr|A0A2D4FR34|A0A2D4FR34_MICCO;tr|A0A2D4K5D9|A0A2D4K5D9_9SAUR;tr|A0A2D4P571|A0A2D4P571_MICSU;tr|A0A0F7YYZ8|A0A0F7YYZ8_MICFL;tr|U3FAB3|U3FAB3_MICFL;tr|A0A194ARD7|A0A194ARD7_9SAUR
LEYMTDYFNTVDFFMYEGAAPR	tr|A0A2D0TC04|A0A2D0TC04_NAJAT	tr|A0A2D0TC04|A0A2D0TC04_NAJAT
LHFANNIR	tr|A0A2D0TC04|A0A2D0TC04_NAJAT	tr|A0A2D0TC04|A0A2D0TC04_NAJAT
LNLIDQAK	tr|A0A2D0TC04|A0A2D0TC04_NAJAT	tr|A0A2D0TC04|A0A2D0TC04_NAJAT
LWNYFHSTLLPK	tr|A0A2D0TC04|A0A2D0TC04_NAJAT	tr|A0A2D0TC04|A0A2D0TC04_NAJAT;tr|A0A2H6N6S6|A0A2H6N6S6_MICLE;tr|A0A2D4FR34|A0A2D4FR34_MICCO;tr|A0A2D4K5D9|A0A2D4K5D9_9SAUR;tr|A0A2D4P571|A0A2D4P571_MICSU;tr|A0A0F7YYZ8|A0A0F7YYZ8_MICFL;tr|U3FAB3|U3FAB3_MICFL;tr|A0A194ARD7|A0A194ARD7_9SAUR;tr|A0A0B8RU55|A0A0B8RU55_BOIIR
MQSEADNLPYGR	tr|A0A2D0TC04|A0A2D0TC04_NAJAT	tr|A0A2D0TC04|A0A2D0TC04_NAJAT
MQSEADNLPYGRPHVLQHSK	tr|A0A2D0TC04|A0A2D0TC04_NAJAT	tr|A0A2D0TC04|A0A2D0TC04_NAJAT
NAAWWGGQPIWHTASYQGLK	tr|A0A2D0TC04|A0A2D0TC04_NAJAT	tr|A0A2D0TC04|A0A2D0TC04_NAJAT
NPFYNPSPAK	tr|A0A2D0TC04|A0A2D0TC04_NAJAT	tr|A0A2D0TC04|A0A2D0TC04_NAJAT;tr|A0A2D4P521|A0A2D4P521_MICSU;tr|A0A2H6N6S6|A0A2H6N6S6_MICLE;tr|A0A346CLX5|A0A346CLX5_BORPO;tr|W8E7D1|W8E7D1_MACLB;tr|A0A2D4FR34|A0A2D4FR34_MICCO;tr|A0A2D4K5D9|A0A2D4K5D9_9SAUR;tr|A0A2D4P571|A0A2D4P571_MICSU;tr|A0A0F7YYZ8|A0A0F7YYZ8_MICFL;tr|U3FAB3|U3FAB3_MICFL;tr|A0A194ARD7|A0A194ARD7_9SAUR;tr|A0A0B8RU55|A0A0B8RU55_BOIIR
PDFSTLYIEEPDTTGHK	tr|A0A2D0TC04|A0A2D0TC04_NAJAT	tr|A0A2D0TC04|A0A2D0TC04_NAJAT;tr|A0A2D4P521|A0A2D4P521_MICSU;tr|A0A2D4FR34|A0A2D4FR34_MICCO;tr|A0A2D4K5D9|A0A2D4K5D9_9SAUR;tr|A0A2D4P571|A0A2D4P571_MICSU;tr|A0A0F7YYZ8|A0A0F7YYZ8_MICFL;tr|U3FAB3|U3FAB3_MICFL;tr|A0A194ARD7|A0A194ARD7_9SAUR;tr|A0A0B8RU55|A0A0B8RU55_BOIIR
QPLSETLR	tr|A0A2D0TC04|A0A2D0TC04_NAJAT	tr|A0A2D0TC04|A0A2D0TC04_NAJAT;tr|A0A346CLX5|A0A346CLX5_BORPO;tr|A0A2D4FR34|A0A2D4FR34_MICCO;tr|A0A2D4K5D9|A0A2D4K5D9_9SAUR;tr|A0A2D4P571|A0A2D4P571_MICSU;tr|A0A0F7YYZ8|A0A0F7YYZ8_MICFL;tr|U3FAB3|U3FAB3_MICFL;tr|A0A194ARD7|A0A194ARD7_9SAUR;tr|A0A0B8RU55|A0A0B8RU55_BOIIR;tr|A0A2D4P537|A0A2D4P537_MICSU
RPDFSTLYIEEPDTTGHK	tr|A0A2D0TC04|A0A2D0TC04_NAJAT	tr|A0A2D0TC04|A0A2D0TC04_NAJAT;tr|A0A2D4P521|A0A2D4P521_MICSU;tr|A0A2D4FR34|A0A2D4FR34_MICCO;tr|A0A2D4K5D9|A0A2D4K5D9_9SAUR;tr|A0A2D4P571|A0A2D4P571_MICSU;tr|A0A0F7YYZ8|A0A0F7YYZ8_MICFL;tr|U3FAB3|U3FAB3_MICFL;tr|A0A194ARD7|A0A194ARD7_9SAUR
SLVKPTSAPPSASDCLR	tr|A0A2D0TC04|A0A2D0TC04_NAJAT	tr|A0A2D0TC04|A0A2D0TC04_NAJAT
SMEAIFLAHGPGFK	tr|A0A2D0TC04|A0A2D0TC04_NAJAT	tr|A0A2D0TC04|A0A2D0TC04_NAJAT;tr|A0A2D4P521|A0A2D4P521_MICSU;tr|A0A2H6N6S6|A0A2H6N6S6_MICLE;tr|A0A346CLX5|A0A346CLX5_BORPO;tr|A0A2D4FR34|A0A2D4FR34_MICCO;tr|A0A2D4K5D9|A0A2D4K5D9_9SAUR;tr|A0A2D4P571|A0A2D4P571_MICSU
SPDNLWVEER	tr|A0A2D0TC04|A0A2D0TC04_NAJAT	tr|A0A2D0TC04|A0A2D0TC04_NAJAT
TEVTSFENIEVYNLMCDLLK	tr|A0A2D0TC04|A0A2D0TC04_NAJAT	tr|A0A2D0TC04|A0A2D0TC04_NAJAT
TFVNHYTIVTGLYAETHGIIDNNMYDVK	tr|A0A2D0TC04|A0A2D0TC04_NAJAT	tr|A0A2D0TC04|A0A2D0TC04_NAJAT
TLGMLMEGLK	tr|A0A2D0TC04|A0A2D0TC04_NAJAT	tr|A0A2D0TC04|A0A2D0TC04_NAJAT;tr|A0A2D4P521|A0A2D4P521_MICSU;tr|W8E7D1|W8E7D1_MACLB;tr|A0A077LA64|A0A077LA64_PROEL;tr|A0A0F7Z2Q3|A0A0F7Z2Q3_CROAD;tr|T2HPD6|T2HPD6_PROFL;tr|T2HP62|T2HP62_PROFL;tr|T1D6P7|T1D6P7_CROHD;sp|J3SEZ3|PDE1_CROAD;tr|U3TAI7|U3TAI7_OVOOK;tr|T2HRT4|T2HRT4_PROFL;tr|A0A194AS02|A0A194AS02_SISMB;tr|T1DJT5|T1DJT5_CROHD;tr|T2HQA0|T2HQA0_PROFL;tr|A0A1L8D6B7|A0A1L8D6B7_BOTAT;tr|A0A1W…
TPLNCPPGSLK	tr|A0A2D0TC04|A0A2D0TC04_NAJAT	tr|A0A2D0TC04|A0A2D0TC04_NAJAT
VLSFILPHRPDNSESCADK	tr|A0A2D0TC04|A0A2D0TC04_NAJAT	tr|A0A2D0TC04|A0A2D0TC04_NAJAT;tr|A0A2H6N6S6|A0A2H6N6S6_MICLE;tr|A0A2D4FR34|A0A2D4FR34_MICCO;tr|A0A2D4K5D9|A0A2D4K5D9_9SAUR;tr|A0A2D4P571|A0A2D4P571_MICSU;tr|A0A0F7YYZ8|A0A0F7YYZ8_MICFL;tr|U3FAB3|U3FAB3_MICFL;tr|A0A194ARD7|A0A194ARD7_9SAUR;tr|A0A2D4P537|A0A2D4P537_MICSU
VNLMVDR	tr|A0A2D0TC04|A0A2D0TC04_NAJAT	tr|A0A2D0TC04|A0A2D0TC04_NAJAT;tr|A0A2D4P521|A0A2D4P521_MICSU;tr|A0A2H6N6S6|A0A2H6N6S6_MICLE;tr|A0A2D4FR34|A0A2D4FR34_MICCO;tr|A0A2D4K5D9|A0A2D4K5D9_9SAUR;tr|A0A2D4P571|A0A2D4P571_MICSU;tr|A0A0F7YYZ8|A0A0F7YYZ8_MICFL;tr|U3FAB3|U3FAB3_MICFL;tr|A0A194ARD7|A0A194ARD7_9SAUR
VRDVELLTGLDFYSALK	tr|A0A2D0TC04|A0A2D0TC04_NAJAT	tr|A0A2D0TC04|A0A2D0TC04_NAJAT
YCLLHQTK	tr|A0A2D0TC04|A0A2D0TC04_NAJAT	tr|A0A2D0TC04|A0A2D0TC04_NAJAT;tr|A0A2D4P521|A0A2D4P521_MICSU;tr|A0A2H6N6S6|A0A2H6N6S6_MICLE;tr|A0A346CLX5|A0A346CLX5_BORPO;tr|A0A2D4FR34|A0A2D4FR34_MICCO;tr|A0A2D4K5D9|A0A2D4K5D9_9SAUR;tr|A0A2D4P571|A0A2D4P571_MICSU;tr|A0A0F7YYZ8|A0A0F7YYZ8_MICFL;tr|U3FAB3|U3FAB3_MICFL;tr|A0A194ARD7|A0A194ARD7_9SAUR
YCSGGTHGYDNEFK	tr|A0A2D0TC04|A0A2D0TC04_NAJAT	tr|A0A2D0TC04|A0A2D0TC04_NAJAT;tr|A0A2D4P521|A0A2D4P521_MICSU;tr|A0A2H6N6S6|A0A2H6N6S6_MICLE;tr|A0A2D4FR34|A0A2D4FR34_MICCO;tr|A0A2D4K5D9|A0A2D4K5D9_9SAUR;tr|A0A2D4P571|A0A2D4P571_MICSU;tr|A0A0F7YYZ8|A0A0F7YYZ8_MICFL;tr|U3FAB3|U3FAB3_MICFL;tr|A0A194ARD7|A0A194ARD7_9SAUR
TFLPIFVNSVN	tr|A0A2D4FR34|A0A2D4FR34_MICCO	tr|A0A2D4FR34|A0A2D4FR34_MICCO;tr|A0A2D4K5D9|A0A2D4K5D9_9SAUR;tr|A0A2D4P571|A0A2D4P571_MICSU;tr|A0A0F7YYZ8|A0A0F7YYZ8_MICFL;tr|U3FAB3|U3FAB3_MICFL;tr|A0A194ARD7|A0A194ARD7_9SAUR;tr|A0A2D4P537|A0A2D4P537_MICSU
LGQVSGLALDPNNNLVIFHR	tr|A0A2D4FT32|A0A2D4FT32_MICCO	tr|A0A2D4FT32|A0A2D4FT32_MICCO;tr|A0A2D4M2T8|A0A2D4M2T8_9SAUR;tr|A0A2D4FSZ4|A0A2D4FSZ4_MICCO;tr|A0A2D4FTN3|A0A2D4FTN3_MICCO;tr|U3ERT9|U3ERT9_MICFL;tr|J3S993|J3S993_CROAD;tr|A0A2D4KKH8|A0A2D4KKH8_9SAUR;tr|V8PCI9|V8PCI9_OPHHA;tr|A0A0B8RU52|A0A0B8RU52_BOIIR
NFEMPHDIVASEDR	tr|A0A2D4FT32|A0A2D4FT32_MICCO	tr|A0A2D4FT32|A0A2D4FT32_MICCO;tr|A0A2D4M2T8|A0A2D4M2T8_9SAUR;tr|A0A2D4FSZ4|A0A2D4FSZ4_MICCO;tr|A0A2D4FTN3|A0A2D4FTN3_MICCO;tr|U3ERT9|U3ERT9_MICFL;tr|J3S993|J3S993_CROAD;tr|A0A2D4KKH8|A0A2D4KKH8_9SAUR;tr|V8PCI9|V8PCI9_OPHHA
LYSTNPGDVNKEDEEFIESNK	tr|A0A2D4FV67|A0A2D4FV67_MICCO	tr|A0A2D4FV67|A0A2D4FV67_MICCO;tr|A0A2D4FV55|A0A2D4FV55_MICCO;tr|A0A2H6MZ57|A0A2H6MZ57_MICLE;tr|A0A2D4IKD5|A0A2D4IKD5_MICLE;tr|A0A2D4KJQ5|A0A2D4KJQ5_9SAUR;tr|A0A2D4LCH4|A0A2D4LCH4_9SAUR;tr|A0A2D4KJR5|A0A2D4KJR5_9SAUR
FLPSYQAVEYMR	tr|A0A2D4FYS1|A0A2D4FYS1_MICCO	tr|A0A2D4FYS1|A0A2D4FYS1_MICCO;tr|V8NZZ1|V8NZZ1_OPHHA
NANEIAWNTLQAGGSELDAVEK	tr|A0A2D4FYS1|A0A2D4FYS1_MICCO	tr|A0A2D4FYS1|A0A2D4FYS1_MICCO
DQEMAEVEEQRK	tr|A0A2D4G7B4|A0A2D4G7B4_MICCO	tr|A0A2D4G7B4|A0A2D4G7B4_MICCO
DVNAAIATIK	tr|A0A2D4G7G9|A0A2D4G7G9_MICCO	tr|A0A2D4G7G9|A0A2D4G7G9_MICCO;tr|A0A1W7RC52|A0A1W7RC52_AGKCO;tr|A0A0B8RVN0|A0A0B8RVN0_BOIIR;tr|T1E4B0|T1E4B0_CROHD;tr|A0A0F7Z8W5|A0A0F7Z8W5_CROAD;tr|J3SDL3|J3SDL3_CROAD;tr|A0A1W7RC45|A0A1W7RC45_AGKCO;tr|A0A2D4L5V0|A0A2D4L5V0_9SAUR;tr|A0A0B8RPP3|A0A0B8RPP3_BOIIR;tr|A0A2D4G7H9|A0A2D4G7H9_MICCO;tr|A0A0B8RNX0|A0A0B8RNX0_BOIIR;tr|A0A0F7YZ13|A0A0F7YZ13_MICFL;tr|A0A2D4IPI7|A0A2D4IPI7_MICLE;tr|A0A2D4L5S…
NLDIERPTYTNLNR	tr|A0A2D4G7G9|A0A2D4G7G9_MICCO	tr|A0A2D4G7G9|A0A2D4G7G9_MICCO;tr|A0A1W7RC52|A0A1W7RC52_AGKCO;tr|A0A0B8RVN0|A0A0B8RVN0_BOIIR;tr|T1E4B0|T1E4B0_CROHD;tr|A0A0F7Z8W5|A0A0F7Z8W5_CROAD;tr|J3SDL3|J3SDL3_CROAD;tr|A0A1W7RC45|A0A1W7RC45_AGKCO;tr|A0A2D4L5V0|A0A2D4L5V0_9SAUR;tr|A0A0B8RPP3|A0A0B8RPP3_BOIIR;tr|A0A2D4G7H9|A0A2D4G7H9_MICCO;tr|A0A0B8RNX0|A0A0B8RNX0_BOIIR;tr|A0A0F7YZ13|A0A0F7YZ13_MICFL;tr|A0A2D4IPI7|A0A2D4IPI7_MICLE;tr|A0A2D4L5S…
VGINYQPPTVVPGGDLAK	tr|A0A2D4G7G9|A0A2D4G7G9_MICCO	tr|A0A2D4G7G9|A0A2D4G7G9_MICCO;tr|A0A1W7RC52|A0A1W7RC52_AGKCO;tr|A0A0B8RVN0|A0A0B8RVN0_BOIIR;tr|T1E4B0|T1E4B0_CROHD;tr|A0A0F7Z8W5|A0A0F7Z8W5_CROAD;tr|J3SDL3|J3SDL3_CROAD;tr|A0A1W7RC45|A0A1W7RC45_AGKCO;tr|A0A2D4L5V0|A0A2D4L5V0_9SAUR;tr|A0A0B8RPP3|A0A0B8RPP3_BOIIR;tr|A0A2D4G7H9|A0A2D4G7H9_MICCO;tr|A0A0B8RNX0|A0A0B8RNX0_BOIIR;tr|A0A0F7YZ13|A0A0F7YZ13_MICFL;tr|A0A2D4IPI7|A0A2D4IPI7_MICLE;tr|A0A2D4L5S…
FTYGGCAGNANNFK	tr|A0A2D4GU19|A0A2D4GU19_MICCO	tr|A0A2D4GU19|A0A2D4GU19_MICCO
GVESHDLIHISDWLPTLVK	tr|A0A2D4H3D2|A0A2D4H3D2_MICCO	tr|A0A2D4H3D2|A0A2D4H3D2_MICCO;tr|A0A2D4H3B0|A0A2D4H3B0_MICCO;tr|A0A2D4KUJ3|A0A2D4KUJ3_9SAUR
KYIEFYVVVDNK	tr|A0A2D4H733|A0A2D4H733_MICLE	tr|A0A2D4H733|A0A2D4H733_MICLE;tr|A0A2D4H732|A0A2D4H732_MICLE;tr|A0A2H6N0D8|A0A2H6N0D8_MICLE
YIEFYVVVDNK	tr|A0A2D4H733|A0A2D4H733_MICLE	tr|A0A2D4H733|A0A2D4H733_MICLE;tr|A0A2D4H732|A0A2D4H732_MICLE;tr|A0A2H6N0D8|A0A2H6N0D8_MICLE
GILRPGTAFELLEAQAATGYVIDPIK	tr|A0A2D4HFZ3|A0A2D4HFZ3_MICLE	tr|A0A2D4HFZ3|A0A2D4HFZ3_MICLE
ALGLTVLLPETFQDQTEGLFGR	tr|A0A2D4HIB7|A0A2D4HIB7_MICLE	tr|A0A2D4HIB7|A0A2D4HIB7_MICLE
LILMAWSMVIIFIVR	tr|A0A2D4HNX7|A0A2D4HNX7_MICLE	tr|A0A2D4HNX7|A0A2D4HNX7_MICLE
YLASSYLTR	tr|A0A2D4I2I1|A0A2D4I2I1_MICLE	tr|A0A2D4I2I1|A0A2D4I2I1_MICLE;tr|A0A2D4EY54|A0A2D4EY54_MICCO;tr|A0A0B8RRE3|A0A0B8RRE3_BOIIR;tr|A0A2H6N791|A0A2H6N791_MICLE;tr|A0A0B8RUH1|A0A0B8RUH1_BOIIR
NLQEEEELQEEK	tr|A0A2D4IDC0|A0A2D4IDC0_MICLE	tr|A0A2D4IDC0|A0A2D4IDC0_MICLE
AEAGSDVIQCMR	tr|A0A2D4IJB4|A0A2D4IJB4_MICLE	tr|A0A2D4IJB4|A0A2D4IJB4_MICLE
ALTEAIEFDK	tr|A0A2D4ILH8|A0A2D4ILH8_MICLE	tr|A0A2D4ILH8|A0A2D4ILH8_MICLE
METIPGSSIEQQGSDNDSDTESK	tr|A0A2D4IQD6|A0A2D4IQD6_MICLE	tr|A0A2D4IQD6|A0A2D4IQD6_MICLE
QRLDDIER	tr|A0A2D4JAC4|A0A2D4JAC4_MICLE	tr|A0A2D4JAC4|A0A2D4JAC4_MICLE
NSWGINFGLEGYIK	tr|A0A2D4JI51|A0A2D4JI51_MICLE	tr|A0A2D4JI51|A0A2D4JI51_MICLE
LRPTNNPVVITVK	tr|A0A2D4JPD4|A0A2D4JPD4_MICLE	tr|A0A2D4JPD4|A0A2D4JPD4_MICLE
EILSSFDGIR	tr|A0A2D4K6B5|A0A2D4K6B5_9SAUR	tr|A0A2D4K6B5|A0A2D4K6B5_9SAUR;tr|A0A2D4ME70|A0A2D4ME70_9SAUR
ATLLSPFFGTK	tr|A0A2D4KAH8|A0A2D4KAH8_9SAUR	tr|A0A2D4KAH8|A0A2D4KAH8_9SAUR;tr|A0A2D4GN98|A0A2D4GN98_MICCO
FVQDVEDNDTALYEVDAFK	tr|A0A2D4KAH8|A0A2D4KAH8_9SAUR	tr|A0A2D4KAH8|A0A2D4KAH8_9SAUR;tr|A0A2D4IWB9|A0A2D4IWB9_MICLE;tr|A0A2D4MRZ8|A0A2D4MRZ8_9SAUR;tr|A0A2D4KAL0|A0A2D4KAL0_9SAUR;tr|V8NCS7|V8NCS7_OPHHA
VLEYLNDLK	tr|A0A2D4KAH8|A0A2D4KAH8_9SAUR	tr|A0A2D4KAH8|A0A2D4KAH8_9SAUR;tr|A0A2D4IWB9|A0A2D4IWB9_MICLE;tr|A0A2D4MRZ8|A0A2D4MRZ8_9SAUR;tr|A0A2D4KAL0|A0A2D4KAL0_9SAUR;tr|A0A2D4PH36|A0A2D4PH36_MICSU
VQILLNEK	tr|A0A2D4KAH8|A0A2D4KAH8_9SAUR	tr|A0A2D4KAH8|A0A2D4KAH8_9SAUR;tr|A0A2D4IWB9|A0A2D4IWB9_MICLE;tr|A0A2D4MRZ8|A0A2D4MRZ8_9SAUR;tr|A0A2D4KAL0|A0A2D4KAL0_9SAUR;tr|A0A2D4PH36|A0A2D4PH36_MICSU;tr|V8NCS7|V8NCS7_OPHHA
LMKLYADKFGADNVK	tr|A0A2D4KIV0|A0A2D4KIV0_9SAUR	tr|A0A2D4KIV0|A0A2D4KIV0_9SAUR;tr|V8P126|V8P126_OPHHA
DAVMYQIEQLTK	tr|A0A2D4KQB8|A0A2D4KQB8_9SAUR	tr|A0A2D4KQB8|A0A2D4KQB8_9SAUR
LISWYDNEFGYSNR	tr|A0A2D4KT25|A0A2D4KT25_9SAUR	tr|A0A2D4KT25|A0A2D4KT25_9SAUR;tr|A0A2D4KT20|A0A2D4KT20_9SAUR;tr|A0A2D4F1S4|A0A2D4F1S4_MICCO;tr|A0A2D4KT07|A0A2D4KT07_9SAUR;tr|U3FZH4|U3FZH4_MICFL
IINETYKKNLMTLK	tr|A0A2D4KVI6|A0A2D4KVI6_9SAUR	tr|A0A2D4KVI6|A0A2D4KVI6_9SAUR
SSLFLADINQER	tr|A0A2D4KVI6|A0A2D4KVI6_9SAUR	tr|A0A2D4KVI6|A0A2D4KVI6_9SAUR
EMALWESLGDTWTR	tr|A0A2D4L134|A0A2D4L134_9SAUR	tr|A0A2D4L134|A0A2D4L134_9SAUR;tr|A0A2D4L146|A0A2D4L146_9SAUR;tr|U3FCT2|U3FCT2_MICFL;tr|A0A2D4F642|A0A2D4F642_MICCO;tr|A0A0F7Z2I7|A0A0F7Z2I7_MICFL
ESGATTNIFFKPPCVSVYR	tr|A0A2D4LAG8|A0A2D4LAG8_9SAUR	tr|A0A2D4LAG8|A0A2D4LAG8_9SAUR;tr|V8NCP7|V8NCP7_OPHHA;tr|A0A2H6MU31|A0A2H6MU31_MICLE;tr|A0A2D4LA60|A0A2D4LA60_9SAUR;tr|A0A098LX21|A0A098LX21_PANGU;tr|A0A098LWV9|A0A098LWV9_9SAUR;tr|T1E3J3|T1E3J3_CROHD;tr|A0A1W7RBN5|A0A1W7RBN5_AGKCO;tr|A0A0F7Z827|A0A0F7Z827_CROAD;tr|A0A2D4FMN2|A0A2D4FMN2_MICCO
EVTVDVGK	tr|A0A2D4LAG8|A0A2D4LAG8_9SAUR	tr|A0A2D4LAG8|A0A2D4LAG8_9SAUR;tr|V8NCP7|V8NCP7_OPHHA;tr|A0A2H6MU31|A0A2H6MU31_MICLE;tr|A0A2D4LA60|A0A2D4LA60_9SAUR;tr|U3FAK1|U3FAK1_MICFL;tr|A0A2D4FMN2|A0A2D4FMN2_MICCO
GGVTPSSCGIHK	tr|A0A2D4LAG8|A0A2D4LAG8_9SAUR	tr|A0A2D4LAG8|A0A2D4LAG8_9SAUR;tr|V8NCP7|V8NCP7_OPHHA;tr|A0A2H6MU31|A0A2H6MU31_MICLE;tr|A0A2D4LA60|A0A2D4LA60_9SAUR;tr|A0A098LX21|A0A098LX21_PANGU;tr|U3FAK1|U3FAK1_MICFL;tr|A0A098LWV9|A0A098LWV9_9SAUR;tr|T1E3J3|T1E3J3_CROHD;tr|A0A1W7RBN5|A0A1W7RBN5_AGKCO;tr|A0A0F7Z827|A0A0F7Z827_CROAD;tr|A0A223PK64|A0A223PK64_DABRR;tr|A0A0A1WCG8|A0A0A1WCG8_ECHCO
LLPSSCGLNK	tr|A0A2D4LAG8|A0A2D4LAG8_9SAUR	tr|A0A2D4LAG8|A0A2D4LAG8_9SAUR;tr|V8NCP7|V8NCP7_OPHHA;tr|A0A2H6MU31|A0A2H6MU31_MICLE;tr|A0A2D4LA60|A0A2D4LA60_9SAUR;tr|A0A098LX21|A0A098LX21_PANGU;tr|U3FAK1|U3FAK1_MICFL;tr|A0A098LWV9|A0A098LWV9_9SAUR;tr|T1E3J3|T1E3J3_CROHD;tr|A0A1W7RBN5|A0A1W7RBN5_AGKCO;tr|A0A0F7Z827|A0A0F7Z827_CROAD;tr|A0A223PK64|A0A223PK64_DABRR;tr|A0A0A1WCG8|A0A0A1WCG8_ECHCO;tr|A0A098LY97|A0A098LY97_PYTRG
SHIWNNHLCR	tr|A0A2D4LAG8|A0A2D4LAG8_9SAUR	tr|A0A2D4LAG8|A0A2D4LAG8_9SAUR;tr|V8NCP7|V8NCP7_OPHHA;tr|A0A2H6MU31|A0A2H6MU31_MICLE;tr|A0A2D4LA60|A0A2D4LA60_9SAUR;tr|A0A098LX21|A0A098LX21_PANGU;tr|U3FAK1|U3FAK1_MICFL;tr|A0A098LY97|A0A098LY97_PYTRG
TLFEITVPLSHGPK	tr|A0A2D4LAG8|A0A2D4LAG8_9SAUR	tr|A0A2D4LAG8|A0A2D4LAG8_9SAUR;tr|V8NCP7|V8NCP7_OPHHA;tr|A0A2H6MU31|A0A2H6MU31_MICLE;tr|A0A2D4LA60|A0A2D4LA60_9SAUR;tr|A0A098LX21|A0A098LX21_PANGU;tr|U3FAK1|U3FAK1_MICFL;tr|A0A098LWV9|A0A098LWV9_9SAUR;tr|T1E3J3|T1E3J3_CROHD;tr|A0A1W7RBN5|A0A1W7RBN5_AGKCO;tr|A0A0F7Z827|A0A0F7Z827_CROAD;tr|A0A223PK64|A0A223PK64_DABRR;tr|A0A0A1WCG8|A0A0A1WCG8_ECHCO;tr|A0A098LY97|A0A098LY97_PYTRG
NLQLSYSPFVSHPEAAR	tr|A0A2D4LDN5|A0A2D4LDN5_9SAUR	tr|A0A2D4LDN5|A0A2D4LDN5_9SAUR
GTMVTVSSESPK	tr|A0A2D4LE37|A0A2D4LE37_9SAUR	tr|A0A2D4LE37|A0A2D4LE37_9SAUR;tr|A0A2D4LEH0|A0A2D4LEH0_9SAUR;tr|A0A2D4LE88|A0A2D4LE88_9SAUR;tr|A0A2D4HEV1|A0A2D4HEV1_MICLE
SQLHLQMNNLK	tr|A0A2D4LE37|A0A2D4LE37_9SAUR	tr|A0A2D4LE37|A0A2D4LE37_9SAUR;tr|A0A2D4N1Z0|A0A2D4N1Z0_9SAUR;tr|A0A2D4PVU9|A0A2D4PVU9_MICSU;tr|A0A2D4LE94|A0A2D4LE94_9SAUR
GTMVTVTSESPK	tr|A0A2D4LER7|A0A2D4LER7_9SAUR	tr|A0A2D4LER7|A0A2D4LER7_9SAUR;tr|A0A2D4LE98|A0A2D4LE98_9SAUR;tr|A0A2D4EU10|A0A2D4EU10_MICCO;tr|A0A2D4M1A3|A0A2D4M1A3_9SAUR;tr|A0A2D4PXU3|A0A2D4PXU3_MICSU
ILTQEGHDLQMGQHGFLWEKK	tr|A0A2D4MAV8|A0A2D4MAV8_9SAUR	tr|A0A2D4MAV8|A0A2D4MAV8_9SAUR
AAWINQQVDLAK	tr|A0A2D4MC13|A0A2D4MC13_9SAUR	tr|A0A2D4MC13|A0A2D4MC13_9SAUR;tr|A0A2D4L6I0|A0A2D4L6I0_9SAUR
DSGGVFHQVWFDDPR	tr|A0A2D4MC13|A0A2D4MC13_9SAUR	tr|A0A2D4MC13|A0A2D4MC13_9SAUR;tr|A0A2D4L6I0|A0A2D4L6I0_9SAUR
QNPYDEGRPK	tr|A0A2D4MV49|A0A2D4MV49_9SAUR	tr|A0A2D4MV49|A0A2D4MV49_9SAUR;tr|A0A2D4MWD4|A0A2D4MWD4_9SAUR
MGVTEWSVNGSPIDTLR	tr|A0A2D4N0A0|A0A2D4N0A0_9SAUR	tr|A0A2D4N0A0|A0A2D4N0A0_9SAUR
NNNLEVNYR	tr|A0A2D4NH43|A0A2D4NH43_9SAUR	tr|A0A2D4NH43|A0A2D4NH43_9SAUR;tr|V8P2R1|V8P2R1_OPHHA
MLLWSFIILK	tr|A0A2D4NMM8|A0A2D4NMM8_MICSU	tr|A0A2D4NMM8|A0A2D4NMM8_MICSU
EHYMFIMILINYTCLTK	tr|A0A2D4NV25|A0A2D4NV25_MICSU	tr|A0A2D4NV25|A0A2D4NV25_MICSU
GGGSGGGGGGGAGGFLKNLTGGGGGTGGALIQGLGGLLSGGGGGSGGGGGGGTSGGGGGSK	tr|A0A2D4NVJ8|A0A2D4NVJ8_MICSU	tr|A0A2D4NVJ8|A0A2D4NVJ8_MICSU
PLQALLDGK	tr|A0A2D4P712|A0A2D4P712_MICSU	tr|A0A2D4P712|A0A2D4P712_MICSU
KGHGPQAQSSQGSMSLCVTDR	tr|A0A2D4PFS9|A0A2D4PFS9_MICSU	tr|A0A2D4PFS9|A0A2D4PFS9_MICSU
DSTGHVGFIFK	tr|A0A2D4PIL8|A0A2D4PIL8_MICSU	tr|A0A2D4PIL8|A0A2D4PIL8_MICSU;tr|V8NZF0|V8NZF0_OPHHA
NLTMVPANSQGLVAR	tr|A0A2D4PIL8|A0A2D4PIL8_MICSU	tr|A0A2D4PIL8|A0A2D4PIL8_MICSU
SLMDHTIPEV	tr|A0A2D4PIL8|A0A2D4PIL8_MICSU	tr|A0A2D4PIL8|A0A2D4PIL8_MICSU;tr|V8NZF0|V8NZF0_OPHHA
ALEQALER	tr|A0A2D4PNS1|A0A2D4PNS1_MICSU	tr|T1DNX8|T1DNX8_CROHD;tr|A0A0K8S2L4|A0A0K8S2L4_CROHD;tr|A0A2D4ICY4|A0A2D4ICY4_MICLE;tr|A0A2D4L994|A0A2D4L994_9SAUR;tr|A0A2D4L911|A0A2D4L911_9SAUR;tr|A0A2D4FNK0|A0A2D4FNK0_MICCO;tr|V8NHK8|V8NHK8_OPHHA;tr|A0A1W7RJE8|A0A1W7RJE8_AGKCO;tr|A0A2D4PNS1|A0A2D4PNS1_MICSU;tr|U3FZS8|U3FZS8_MICFL;tr|B6EWW6|B6EWW6_GLOBR;tr|B6EWW5|B6EWW5_GLOBR
EYLPWDTALDNLDYFR	tr|A0A2D4PNS1|A0A2D4PNS1_MICSU	tr|T1DNX8|T1DNX8_CROHD;tr|A0A0K8S2L4|A0A0K8S2L4_CROHD;tr|A0A2D4ICY4|A0A2D4ICY4_MICLE;tr|A0A2D4PNS1|A0A2D4PNS1_MICSU;tr|U3FZS8|U3FZS8_MICFL;tr|B6EWW6|B6EWW6_GLOBR;tr|B6EWW5|B6EWW5_GLOBR;tr|A0A2D4LR91|A0A2D4LR91_9SAUR
HFLLDPESPVER	tr|A0A2D4PNS1|A0A2D4PNS1_MICSU	tr|T1DNX8|T1DNX8_CROHD;tr|A0A0K8S2L4|A0A0K8S2L4_CROHD;tr|A0A2D4ICY4|A0A2D4ICY4_MICLE;tr|A0A1W7RJE8|A0A1W7RJE8_AGKCO;tr|A0A2D4PNS1|A0A2D4PNS1_MICSU;tr|U3FZS8|U3FZS8_MICFL;tr|B6EWW6|B6EWW6_GLOBR;tr|B6EWW5|B6EWW5_GLOBR;tr|A0A2D4LR91|A0A2D4LR91_9SAUR
LDQVALPDFNAGAMENWGLITYR	tr|A0A2D4PNS1|A0A2D4PNS1_MICSU	tr|A0A1W7RJE8|A0A1W7RJE8_AGKCO;tr|A0A2D4GY11|A0A2D4GY11_MICCO;tr|A0A2D4JH32|A0A2D4JH32_MICLE;tr|A0A2D4PNS1|A0A2D4PNS1_MICSU;tr|U3FZS8|U3FZS8_MICFL;tr|B6EWW6|B6EWW6_GLOBR;tr|B6EWW5|B6EWW5_GLOBR;tr|V8NGF6|V8NGF6_OPHHA
LVATTQMQAADAR	tr|A0A2D4PNS1|A0A2D4PNS1_MICSU	tr|A0A2D4PNS1|A0A2D4PNS1_MICSU;tr|U3FZS8|U3FZS8_MICFL;tr|V8NGF6|V8NGF6_OPHHA
MLSEFLTEPVFR	tr|A0A2D4PNS1|A0A2D4PNS1_MICSU	tr|A0A2D4PNS1|A0A2D4PNS1_MICSU;tr|U3FZS8|U3FZS8_MICFL;tr|A0A2D4LR91|A0A2D4LR91_9SAUR
TEFEPTLK	tr|A0A2D4PNS1|A0A2D4PNS1_MICSU	tr|A0A2D4PNS1|A0A2D4PNS1_MICSU;tr|U3FZS8|U3FZS8_MICFL;tr|V8NGF6|V8NGF6_OPHHA
VMAIDALASSHPLSSPAGEINTPAQISEVFDAISYSK	tr|A0A2D4PNS1|A0A2D4PNS1_MICSU	tr|A0A2D4PNS1|A0A2D4PNS1_MICSU
FVPDKENPEEK	tr|A0A2D4PQ43|A0A2D4PQ43_MICSU	tr|A0A2D4PQ43|A0A2D4PQ43_MICSU
AILVDLEPGTMDSVR	tr|A0A2D4PSK3|A0A2D4PSK3_MICSU	tr|A0A2D4PSK3|A0A2D4PSK3_MICSU;tr|A0A2D4K629|A0A2D4K629_9SAUR;tr|A0A0B8RPP1|A0A0B8RPP1_BOIIR;tr|T1DHR5|T1DHR5_CROHD;tr|J3S5D8|J3S5D8_CROAD;tr|A0A1W7RC49|A0A1W7RC49_AGKCO;tr|U3FAQ9|U3FAQ9_MICFL;tr|A0A2D4LT52|A0A2D4LT52_9SAUR;tr|A0A2H6MZE4|A0A2H6MZE4_MICLE;tr|A0A2H6MZ83|A0A2H6MZ83_MICLE;tr|A0A2D4GNK0|A0A2D4GNK0_MICCO;tr|A0A2D4JWM9|A0A2D4JWM9_9SAUR;tr|A0A0F7Z477|A0A0F7Z477_MICFL;tr|A0A1W7RC58|A0A1W7…
GHYTEGAELVDSVLDVVR	tr|A0A2D4PSK3|A0A2D4PSK3_MICSU	tr|A0A2D4PSK3|A0A2D4PSK3_MICSU;tr|A0A2D4K629|A0A2D4K629_9SAUR;tr|A0A0B8RPP1|A0A0B8RPP1_BOIIR;tr|T1DHR5|T1DHR5_CROHD;tr|J3S5D8|J3S5D8_CROAD;tr|A0A1W7RC49|A0A1W7RC49_AGKCO;tr|U3FAQ9|U3FAQ9_MICFL;tr|A0A2D4LT52|A0A2D4LT52_9SAUR;tr|A0A2H6MZE4|A0A2H6MZE4_MICLE;tr|A0A2H6MZ83|A0A2H6MZ83_MICLE;tr|A0A2D4GNK0|A0A2D4GNK0_MICCO;tr|A0A2D4JWM9|A0A2D4JWM9_9SAUR;tr|A0A0F7Z477|A0A0F7Z477_MICFL;tr|A0A1W7RC58|A0A1W7…
LHFFMPGFAPLTSR	tr|A0A2D4PSK3|A0A2D4PSK3_MICSU	tr|A0A2D4PSK3|A0A2D4PSK3_MICSU;tr|A0A2D4K629|A0A2D4K629_9SAUR;tr|A0A0B8RPP1|A0A0B8RPP1_BOIIR;tr|T1DHR5|T1DHR5_CROHD;tr|J3S5D8|J3S5D8_CROAD;tr|A0A1W7RC49|A0A1W7RC49_AGKCO;tr|U3FAQ9|U3FAQ9_MICFL;tr|A0A2D4LT52|A0A2D4LT52_9SAUR;tr|A0A2H6MZE4|A0A2H6MZE4_MICLE;tr|A0A2H6MZ83|A0A2H6MZ83_MICLE;tr|A0A2D4GNK0|A0A2D4GNK0_MICCO;tr|A0A2D4JWM9|A0A2D4JWM9_9SAUR;tr|A0A0F7Z477|A0A0F7Z477_MICFL;tr|A0A1W7RC58|A0A1W7…
EITTGITTSKPIPNGHGGYTIWSK	tr|A0A2D4PXU3|A0A2D4PXU3_MICSU	tr|A0A2D4PXU3|A0A2D4PXU3_MICSU;tr|A0A2D4PVV7|A0A2D4PVV7_MICSU
PIPNGHGGYTIWSK	tr|A0A2D4PXU3|A0A2D4PXU3_MICSU	tr|A0A2D4PXU3|A0A2D4PXU3_MICSU;tr|A0A2D4PVV7|A0A2D4PVV7_MICSU
EILSQSYGLFSKVAASR	tr|A0A2D4Q1F5|A0A2D4Q1F5_MICSU	tr|A0A2D4Q1F5|A0A2D4Q1F5_MICSU
ISPSSGTLLGGR	tr|A0A2H6MUH1|A0A2H6MUH1_MICLE	tr|A0A2H6MUH1|A0A2H6MUH1_MICLE;tr|A0A2H6MUJ5|A0A2H6MUJ5_MICLE
TQMDGMSLLPLLR	tr|A0A2H6MUX5|A0A2H6MUX5_MICLE	tr|A0A2H6MUX5|A0A2H6MUX5_MICLE;tr|A0A2D4L9M5|A0A2D4L9M5_9SAUR;tr|A0A2D4IN36|A0A2D4IN36_MICLE
WQTLLSVDDLIEK	tr|A0A2H6MUX5|A0A2H6MUX5_MICLE	tr|A0A2H6MUX5|A0A2H6MUX5_MICLE;tr|A0A2D4L9M5|A0A2D4L9M5_9SAUR;tr|A0A2D4IN36|A0A2D4IN36_MICLE;tr|V8NVA8|V8NVA8_OPHHA
TPVDDLDR	tr|A0A2H6MV97|A0A2H6MV97_MICLE	tr|A0A2H6MV97|A0A2H6MV97_MICLE;tr|A0A2D4Q1F6|A0A2D4Q1F6_MICSU
NTVYVVEER	tr|A0A2H6MZN5|A0A2H6MZN5_MICLE	tr|A0A2H6MZN5|A0A2H6MZN5_MICLE
DFPELICVR	tr|A0A2H6N0G3|A0A2H6N0G3_MICLE	tr|A0A2H6N0G3|A0A2H6N0G3_MICLE;tr|A0A2H6N0F2|A0A2H6N0F2_MICLE;tr|Q1EL74|Q1EL74_BOAFU;tr|V8NIE1|V8NIE1_OPHHA;tr|A0A0B8RPR5|A0A0B8RPR5_BOIIR
DTDINWNTLR	tr|A0A2H6N0G3|A0A2H6N0G3_MICLE	tr|A0A2H6N0G3|A0A2H6N0G3_MICLE;tr|A0A2H6N0F2|A0A2H6N0F2_MICLE
EADAITLDGGHIFTAGK	tr|A0A2H6N0G3|A0A2H6N0G3_MICLE	tr|A0A2H6N0G3|A0A2H6N0G3_MICLE;tr|A0A2H6N0F2|A0A2H6N0F2_MICLE;tr|A0A2D4KC13|A0A2D4KC13_9SAUR
KGTISSLEDLK	tr|A0A2H6N0G3|A0A2H6N0G3_MICLE	tr|A0A2H6N0G3|A0A2H6N0G3_MICLE;tr|A0A2H6N0F2|A0A2H6N0F2_MICLE
YCAAIQNLK	tr|A0A2H6N0G3|A0A2H6N0G3_MICLE	tr|A0A2H6N0G3|A0A2H6N0G3_MICLE;tr|A0A2H6N0F2|A0A2H6N0F2_MICLE;tr|A0A2D4KC13|A0A2D4KC13_9SAUR;tr|Q1EL74|Q1EL74_BOAFU;tr|Q1EL76|Q1EL76_NATNA
APSVYVLPPSLEELNLR	tr|A0A2H6NDH5|A0A2H6NDH5_MICLE	tr|A0A2D4LE37|A0A2D4LE37_9SAUR;tr|A0A2D4LEH0|A0A2D4LEH0_9SAUR;tr|A0A2D4LE88|A0A2D4LE88_9SAUR;tr|A0A2D4LE33|A0A2D4LE33_9SAUR;tr|A0A2D4LE84|A0A2D4LE84_9SAUR;tr|A0A2D4LER7|A0A2D4LER7_9SAUR;tr|A0A2D4LE98|A0A2D4LE98_9SAUR;tr|A0A2H6NDH5|A0A2H6NDH5_MICLE;tr|A0A2D4HRA0|A0A2D4HRA0_MICLE
EDETFTCK	tr|A0A2H6NDH5|A0A2H6NDH5_MICLE	tr|A0A2D4LE37|A0A2D4LE37_9SAUR;tr|A0A2D4LEH0|A0A2D4LEH0_9SAUR;tr|A0A2D4LE88|A0A2D4LE88_9SAUR;tr|A0A2D4LE33|A0A2D4LE33_9SAUR;tr|A0A2D4LE84|A0A2D4LE84_9SAUR;tr|A0A2D4EU24|A0A2D4EU24_MICCO;tr|A0A2D4LER7|A0A2D4LER7_9SAUR;tr|A0A2D4LE98|A0A2D4LE98_9SAUR;tr|A0A2D4EU10|A0A2D4EU10_MICCO;tr|A0A2H6NDH5|A0A2H6NDH5_MICLE
EITTGITTSK	tr|A0A2H6NDH5|A0A2H6NDH5_MICLE	tr|A0A2D4LE37|A0A2D4LE37_9SAUR;tr|A0A2D4LEH0|A0A2D4LEH0_9SAUR;tr|A0A2D4LE88|A0A2D4LE88_9SAUR;tr|A0A2D4LE33|A0A2D4LE33_9SAUR;tr|A0A2D4LE84|A0A2D4LE84_9SAUR;tr|A0A2D4LER7|A0A2D4LER7_9SAUR;tr|A0A2D4LE98|A0A2D4LE98_9SAUR;tr|A0A2H6NDH5|A0A2H6NDH5_MICLE;tr|A0A2D4HRA0|A0A2D4HRA0_MICLE;tr|A0A2D4PXU3|A0A2D4PXU3_MICSU;tr|A0A2D4PVV7|A0A2D4PVV7_MICSU
ISNIPLEADYSK	tr|A0A2H6NDH5|A0A2H6NDH5_MICLE	tr|A0A2D4LE37|A0A2D4LE37_9SAUR;tr|A0A2D4LEH0|A0A2D4LEH0_9SAUR;tr|A0A2D4LE88|A0A2D4LE88_9SAUR;tr|A0A2D4LE33|A0A2D4LE33_9SAUR;tr|A0A2D4LE84|A0A2D4LE84_9SAUR;tr|A0A2D4LER7|A0A2D4LER7_9SAUR;tr|A0A2D4LE98|A0A2D4LE98_9SAUR;tr|A0A2H6NDH5|A0A2H6NDH5_MICLE;tr|A0A2D4HRA0|A0A2D4HRA0_MICLE;tr|A0A2D4PXU3|A0A2D4PXU3_MICSU;tr|A0A2D4PVV7|A0A2D4PVV7_MICSU
NTGKPSIVNVSLVLSDTSSPCY	tr|A0A2H6NDH5|A0A2H6NDH5_MICLE	tr|A0A2H6NDH5|A0A2H6NDH5_MICLE;tr|A0A2D4HRA0|A0A2D4HRA0_MICLE
PSIVNVSLVLSDTSSPCY	tr|A0A2H6NDH5|A0A2H6NDH5_MICLE	tr|A0A2H6NDH5|A0A2H6NDH5_MICLE;tr|A0A2D4HRA0|A0A2D4HRA0_MICLE
TLEKDSVGEPK	tr|A0A2H6NDH5|A0A2H6NDH5_MICLE	tr|A0A2D4LE37|A0A2D4LE37_9SAUR;tr|A0A2D4LEH0|A0A2D4LEH0_9SAUR;tr|A0A2D4LE88|A0A2D4LE88_9SAUR;tr|A0A2D4LE33|A0A2D4LE33_9SAUR;tr|A0A2D4LE84|A0A2D4LE84_9SAUR;tr|A0A2D4LER7|A0A2D4LER7_9SAUR;tr|A0A2D4LE98|A0A2D4LE98_9SAUR;tr|A0A2H6NDH5|A0A2H6NDH5_MICLE
IGYPDEILTNTEK	tr|A0A2H6NG21|A0A2H6NG21_MICLE	tr|A0A2H6NG21|A0A2H6NG21_MICLE
INEANQLMQYDQCLTKGPDGSK	tr|A0A2H6NIW6|A0A2H6NIW6_MICLE	tr|A0A2H6NIW6|A0A2H6NIW6_MICLE;tr|A0A2D4K6Z3|A0A2D4K6Z3_9SAUR;tr|A0A2D4PQS7|A0A2D4PQS7_MICSU;tr|A0A2D4JHI6|A0A2D4JHI6_MICLE;tr|U3ES64|U3ES64_MICFL;tr|A0A2D4GKF5|A0A2D4GKF5_MICCO
ASGNPILLNK	tr|A0A2I4HXH5|A0A2I4HXH5_NAJAT	tr|U3FYP9|U3FYP9_MICFL;tr|A0A194AS98|A0A194AS98_9SAUR;tr|A0A0F7YZM6|A0A0F7YZM6_MICFL;tr|A0A077L6M5|A0A077L6M5_PROEL;tr|U3T7C6|U3T7C6_OVOOK;tr|T2HRS9|T2HRS9_PROFL;tr|A0A077L7M9|A0A077L7M9_PROFL;tr|A0A2I4HXH5|A0A2I4HXH5_NAJAT;tr|W8EFS0|W8EFS0_MACLB
DEVEELQK	tr|A0A2I4HXH5|A0A2I4HXH5_NAJAT	tr|A0A0B8RXZ9|A0A0B8RXZ9_BOIIR;tr|U3FYP9|U3FYP9_MICFL;tr|A0A194AS98|A0A194AS98_9SAUR;tr|A0A0F7YZM6|A0A0F7YZM6_MICFL;sp|B6EWW8|V5NTD_GLOBR;tr|A0A2I4HXH5|A0A2I4HXH5_NAJAT
ETPVLSNPGPYLEFR	tr|A0A2I4HXH5|A0A2I4HXH5_NAJAT	tr|A0A0B8RXZ9|A0A0B8RXZ9_BOIIR;tr|U3FYP9|U3FYP9_MICFL;tr|A0A194AS98|A0A194AS98_9SAUR;tr|A0A0F7YZM6|A0A0F7YZM6_MICFL;tr|A0A077L6M5|A0A077L6M5_PROEL;sp|B6EWW8|V5NTD_GLOBR;tr|T2HRS9|T2HRS9_PROFL;tr|A0A1W7RF85|A0A1W7RF85_AGKCO;tr|A0A194APL9|A0A194APL9_9SAUR;tr|A0A0F7Z1K6|A0A0F7Z1K6_CROAD;sp|F8S0Z7|V5NTD_CROAD;tr|A0A194APR8|A0A194APR8_SISTE;tr|T1E3Y5|T1E3Y5_CROHD;tr|A0A077L7M9|A0A077L7M9_PROFL;tr|A0A1…
ETPVLSNPGPYLEFRDEVEELQK	tr|A0A2I4HXH5|A0A2I4HXH5_NAJAT	tr|A0A0B8RXZ9|A0A0B8RXZ9_BOIIR;tr|U3FYP9|U3FYP9_MICFL;tr|A0A194AS98|A0A194AS98_9SAUR;tr|A0A0F7YZM6|A0A0F7YZM6_MICFL;sp|B6EWW8|V5NTD_GLOBR;tr|A0A2I4HXH5|A0A2I4HXH5_NAJAT
EVVHFMNSLR	tr|A0A2I4HXH5|A0A2I4HXH5_NAJAT	tr|U3FYP9|U3FYP9_MICFL;tr|A0A194AS98|A0A194AS98_9SAUR;tr|A0A0F7YZM6|A0A0F7YZM6_MICFL;tr|A0A2I4HXH5|A0A2I4HXH5_NAJAT
FPILSANIR	tr|A0A2I4HXH5|A0A2I4HXH5_NAJAT	tr|U3FYP9|U3FYP9_MICFL;tr|A0A194AS98|A0A194AS98_9SAUR;tr|A0A0F7YZM6|A0A0F7YZM6_MICFL;tr|A0A2I4HXH5|A0A2I4HXH5_NAJAT
FPILSANIRPK	tr|A0A2I4HXH5|A0A2I4HXH5_NAJAT	tr|U3FYP9|U3FYP9_MICFL;tr|A0A194AS98|A0A194AS98_9SAUR;tr|A0A0F7YZM6|A0A0F7YZM6_MICFL;tr|A0A2I4HXH5|A0A2I4HXH5_NAJAT
GDSSNHSSGDLDISIVGDYIK	tr|A0A2I4HXH5|A0A2I4HXH5_NAJAT	tr|A0A2I4HXH5|A0A2I4HXH5_NAJAT
GVDVVVGGHTNTFLYTGSPPSNEVAAGNYPFMQLSDDGR	tr|A0A2I4HXH5|A0A2I4HXH5_NAJAT	tr|A0A2I4HXH5|A0A2I4HXH5_NAJAT
HGQGTGELLQVSGIK	tr|A0A2I4HXH5|A0A2I4HXH5_NAJAT	tr|A0A0B8RXZ9|A0A0B8RXZ9_BOIIR;tr|U3FYP9|U3FYP9_MICFL;tr|A0A194AS98|A0A194AS98_9SAUR;tr|A0A0F7YZM6|A0A0F7YZM6_MICFL;tr|A0A2I4HXH5|A0A2I4HXH5_NAJAT;tr|W8EFS0|W8EFS0_MACLB
HPDDNEWNHVSMCIVNGGGIR	tr|A0A2I4HXH5|A0A2I4HXH5_NAJAT	tr|A0A0B8RXZ9|A0A0B8RXZ9_BOIIR;tr|U3FYP9|U3FYP9_MICFL;tr|A0A194AS98|A0A194AS98_9SAUR;tr|A0A0F7YZM6|A0A0F7YZM6_MICFL;tr|A0A077L6M5|A0A077L6M5_PROEL;tr|U3T7C6|U3T7C6_OVOOK;tr|T2HRS9|T2HRS9_PROFL;tr|A0A1W7RF85|A0A1W7RF85_AGKCO;tr|A0A194APL9|A0A194APL9_9SAUR;tr|A0A0F7Z1K6|A0A0F7Z1K6_CROAD;sp|F8S0Z7|V5NTD_CROAD;tr|A0A194APR8|A0A194APR8_SISTE;tr|T1E3Y5|T1E3Y5_CROHD;tr|A0A077L7M9|A0A077L7M9_PROFL;tr|A0A…
IINVGSEK	tr|A0A2I4HXH5|A0A2I4HXH5_NAJAT	tr|U3FYP9|U3FYP9_MICFL;tr|A0A194AS98|A0A194AS98_9SAUR;tr|A0A0F7YZM6|A0A0F7YZM6_MICFL;tr|A0A077L6M5|A0A077L6M5_PROEL;sp|B6EWW8|V5NTD_GLOBR;tr|U3T7C6|U3T7C6_OVOOK;tr|T2HRS9|T2HRS9_PROFL;tr|A0A1W7RF85|A0A1W7RF85_AGKCO;tr|A0A194APL9|A0A194APL9_9SAUR;tr|A0A0F7Z1K6|A0A0F7Z1K6_CROAD;sp|F8S0Z7|V5NTD_CROAD;tr|A0A194APR8|A0A194APR8_SISTE;tr|T1E3Y5|T1E3Y5_CROHD;tr|A0A077L7M9|A0A077L7M9_PROFL;tr|A0A194ASY3|A…
LTTLGVNK	tr|A0A2I4HXH5|A0A2I4HXH5_NAJAT	tr|A0A0B8RXZ9|A0A0B8RXZ9_BOIIR;tr|U3FYP9|U3FYP9_MICFL;tr|A0A194AS98|A0A194AS98_9SAUR;tr|A0A0F7YZM6|A0A0F7YZM6_MICFL;tr|A0A077L6M5|A0A077L6M5_PROEL;sp|B6EWW8|V5NTD_GLOBR;tr|U3T7C6|U3T7C6_OVOOK;tr|T2HRS9|T2HRS9_PROFL;tr|A0A1W7RF85|A0A1W7RF85_AGKCO;tr|A0A194APL9|A0A194APL9_9SAUR;tr|A0A0F7Z1K6|A0A0F7Z1K6_CROAD;sp|F8S0Z7|V5NTD_CROAD;tr|A0A194APR8|A0A194APR8_SISTE;tr|T1E3Y5|T1E3Y5_CROHD;tr|A0A077L7M9|A…
QAFEHSVHR	tr|A0A2I4HXH5|A0A2I4HXH5_NAJAT	tr|A0A0B8RXZ9|A0A0B8RXZ9_BOIIR;tr|U3FYP9|U3FYP9_MICFL;tr|A0A194AS98|A0A194AS98_9SAUR;tr|A0A0F7YZM6|A0A0F7YZM6_MICFL;tr|A0A077L6M5|A0A077L6M5_PROEL;sp|B6EWW8|V5NTD_GLOBR;tr|U3T7C6|U3T7C6_OVOOK;tr|A0A1W7RF85|A0A1W7RF85_AGKCO;tr|A0A194APL9|A0A194APL9_9SAUR;tr|A0A0F7Z1K6|A0A0F7Z1K6_CROAD;sp|F8S0Z7|V5NTD_CROAD;tr|A0A194APR8|A0A194APR8_SISTE;tr|T1E3Y5|T1E3Y5_CROHD;tr|A0A194ASY3|A0A194ASY3_SISMB;tr|A0A2…
QVPVVQAYAFGK	tr|A0A2I4HXH5|A0A2I4HXH5_NAJAT	tr|A0A0B8RXZ9|A0A0B8RXZ9_BOIIR;tr|U3FYP9|U3FYP9_MICFL;tr|A0A194AS98|A0A194AS98_9SAUR;tr|A0A0F7YZM6|A0A0F7YZM6_MICFL;tr|A0A077L6M5|A0A077L6M5_PROEL;sp|B6EWW8|V5NTD_GLOBR;tr|U3T7C6|U3T7C6_OVOOK;tr|T2HRS9|T2HRS9_PROFL;tr|A0A1W7RF85|A0A1W7RF85_AGKCO;tr|A0A194APL9|A0A194APL9_9SAUR;tr|A0A0F7Z1K6|A0A0F7Z1K6_CROAD;sp|F8S0Z7|V5NTD_CROAD;tr|A0A194APR8|A0A194APR8_SISTE;tr|T1E3Y5|T1E3Y5_CROHD;tr|A0A077L7M9|A…
SPIDEQANNGIITLEELTAVLPFGGTFDLLQIK	tr|A0A2I4HXH5|A0A2I4HXH5_NAJAT	tr|A0A2I4HXH5|A0A2I4HXH5_NAJAT
VFPAMEGR	tr|A0A2I4HXH5|A0A2I4HXH5_NAJAT	tr|U3FYP9|U3FYP9_MICFL;tr|A0A194AS98|A0A194AS98_9SAUR;tr|A0A0F7YZM6|A0A0F7YZM6_MICFL;tr|A0A2I4HXH5|A0A2I4HXH5_NAJAT
VGIIGYTTK	tr|A0A2I4HXH5|A0A2I4HXH5_NAJAT	tr|A0A0B8RXZ9|A0A0B8RXZ9_BOIIR;tr|U3FYP9|U3FYP9_MICFL;tr|A0A194AS98|A0A194AS98_9SAUR;tr|A0A0F7YZM6|A0A0F7YZM6_MICFL;tr|A0A077L6M5|A0A077L6M5_PROEL;sp|B6EWW8|V5NTD_GLOBR;tr|U3T7C6|U3T7C6_OVOOK;tr|T2HRS9|T2HRS9_PROFL;tr|A0A1W7RF85|A0A1W7RF85_AGKCO;tr|A0A194APL9|A0A194APL9_9SAUR;tr|A0A0F7Z1K6|A0A0F7Z1K6_CROAD;sp|F8S0Z7|V5NTD_CROAD;tr|A0A194APR8|A0A194APR8_SISTE;tr|T1E3Y5|T1E3Y5_CROHD;tr|A0A077L7M9|A…
VLLPSFLAAGGDGYYMLK	tr|A0A2I4HXH5|A0A2I4HXH5_NAJAT	tr|U3FYP9|U3FYP9_MICFL;tr|A0A194AS98|A0A194AS98_9SAUR;tr|A0A0F7YZM6|A0A0F7YZM6_MICFL;tr|A0A2I4HXH5|A0A2I4HXH5_NAJAT
VPTYVPLEMEK	tr|A0A2I4HXH5|A0A2I4HXH5_NAJAT	tr|A0A0B8RXZ9|A0A0B8RXZ9_BOIIR;tr|A0A2I4HXH5|A0A2I4HXH5_NAJAT;tr|W8EFS0|W8EFS0_MACLB
VQLQNYSSQEIGR	tr|A0A2I4HXH5|A0A2I4HXH5_NAJAT	tr|A0A2I4HXH5|A0A2I4HXH5_NAJAT
YDAMALGNHEFDNGLNGLLDPLLK	tr|A0A2I4HXH5|A0A2I4HXH5_NAJAT	tr|U3FYP9|U3FYP9_MICFL;tr|A0A194AS98|A0A194AS98_9SAUR;tr|A0A0F7YZM6|A0A0F7YZM6_MICFL;tr|A0A2I4HXH5|A0A2I4HXH5_NAJAT
EIQALCYPSIK	tr|A0A2R4N4Q6|A0A2R4N4Q6_NAJAT	tr|A0A2R4N4Q6|A0A2R4N4Q6_NAJAT;sp|P0DI91|OXLA_NAJOX
FHGWIDSTIMTGLR	tr|A0A2R4N4Q6|A0A2R4N4Q6_NAJAT	tr|A0A2R4N4Q6|A0A2R4N4Q6_NAJAT
FWEADGIHGGK	tr|A0A2R4N4Q6|A0A2R4N4Q6_NAJAT	sp|Q4JHE3|OXLA_OXYSC;sp|A8QL52|OXLA_BUNFA;tr|A0A2R4N4Q6|A0A2R4N4Q6_NAJAT;sp|A8QL51|OXLA_BUNMU;sp|Q4JHE2|OXLA_NOTSC;tr|A0A098LX00|A0A098LX00_PANGU;tr|A0A194ASA8|A0A194ASA8_9SAUR;tr|A0A194ARE6|A0A194ARE6_9SAUR;tr|R4FID0|R4FID0_DENDV;sp|P0DI91|OXLA_NAJOX
HVVVVGAGMAGLSAAYVLAGAGHK	tr|A0A2R4N4Q6|A0A2R4N4Q6_NAJAT	sp|Q4JHE3|OXLA_OXYSC;tr|A0A2R4N4Q6|A0A2R4N4Q6_NAJAT;tr|A0A098LX00|A0A098LX00_PANGU
IHFAGEYTGR	tr|A0A2R4N4Q6|A0A2R4N4Q6_NAJAT	tr|A0A2R4N4Q6|A0A2R4N4Q6_NAJAT
KFWEADGIHGGK	tr|A0A2R4N4Q6|A0A2R4N4Q6_NAJAT	sp|Q4JHE3|OXLA_OXYSC;sp|A8QL52|OXLA_BUNFA;tr|A0A2R4N4Q6|A0A2R4N4Q6_NAJAT;sp|Q4JHE2|OXLA_NOTSC;tr|A0A098LX00|A0A098LX00_PANGU;tr|R4FID0|R4FID0_DENDV;sp|P0DI91|OXLA_NAJOX
KVIEELKR	tr|A0A2R4N4Q6|A0A2R4N4Q6_NAJAT	sp|Q4JHE3|OXLA_OXYSC;sp|A8QL52|OXLA_BUNFA;tr|A0A2R4N4Q6|A0A2R4N4Q6_NAJAT
LNEFFQENENAWYYINNIR	tr|A0A2R4N4Q6|A0A2R4N4Q6_NAJAT	tr|A0A2R4N4Q6|A0A2R4N4Q6_NAJAT
REIQALCYPSIK	tr|A0A2R4N4Q6|A0A2R4N4Q6_NAJAT	tr|A0A2R4N4Q6|A0A2R4N4Q6_NAJAT;sp|P0DI91|OXLA_NAJOX
SASQLYQESLR	tr|A0A2R4N4Q6|A0A2R4N4Q6_NAJAT	tr|A0A2R4N4Q6|A0A2R4N4Q6_NAJAT;tr|A0A2D4KYM4|A0A2D4KYM4_9SAUR
SASQLYQESLRK	tr|A0A2R4N4Q6|A0A2R4N4Q6_NAJAT	tr|A0A2R4N4Q6|A0A2R4N4Q6_NAJAT;tr|A0A2D4KYM4|A0A2D4KYM4_9SAUR
SDALFSYEK	tr|A0A2R4N4Q6|A0A2R4N4Q6_NAJAT	tr|A0A2R4N4Q6|A0A2R4N4Q6_NAJAT;sp|P0DI91|OXLA_NAJOX
STTDLPSR	tr|A0A2R4N4Q6|A0A2R4N4Q6_NAJAT	sp|Q4JHE3|OXLA_OXYSC;sp|A8QL52|OXLA_BUNFA;tr|A0A2R4N4Q6|A0A2R4N4Q6_NAJAT;sp|A8QL51|OXLA_BUNMU;sp|Q4JHE2|OXLA_NOTSC;tr|A0A098LX00|A0A098LX00_PANGU;tr|A0A194ASA8|A0A194ASA8_9SAUR;tr|A0A194ARE6|A0A194ARE6_9SAUR;tr|R4FID0|R4FID0_DENDV
TCADIVINDLSLIHDLPK	tr|A0A2R4N4Q6|A0A2R4N4Q6_NAJAT	tr|A0A2R4N4Q6|A0A2R4N4Q6_NAJAT
VTLLEASER	tr|A0A2R4N4Q6|A0A2R4N4Q6_NAJAT	sp|Q4JHE3|OXLA_OXYSC;tr|A0A2R4N4Q6|A0A2R4N4Q6_NAJAT
VTYQTPAK	tr|A0A2R4N4Q6|A0A2R4N4Q6_NAJAT	tr|A0A2R4N4Q6|A0A2R4N4Q6_NAJAT
YPVKPSEEGK	tr|A0A2R4N4Q6|A0A2R4N4Q6_NAJAT	sp|Q4JHE3|OXLA_OXYSC;sp|A8QL52|OXLA_BUNFA;tr|A0A2R4N4Q6|A0A2R4N4Q6_NAJAT;sp|A8QL51|OXLA_BUNMU;tr|A0A098LX00|A0A098LX00_PANGU;tr|A0A194ASA8|A0A194ASA8_9SAUR;tr|A0A194ARE6|A0A194ARE6_9SAUR
PGMPYELTVYVTNPDGSPAANVPVVSEAIHSEGTTLSDGTAK	tr|A0A346CLZ6|A0A346CLZ6_9SAUR	tr|A0A346CLZ6|A0A346CLZ6_9SAUR
VDFNSESTR	tr|A0A346CM05|A0A346CM05_9SAUR	tr|A0A346CM05|A0A346CM05_9SAUR;tr|A0A346CLY3|A0A346CLY3_9SAUR
KYIEFYVVVDNLMYR	tr|A0A346CM39|A0A346CM39_9SAUR	tr|A0A346CM39|A0A346CM39_9SAUR;tr|A0A346CM07|A0A346CM07_9SAUR;tr|A0A346CM26|A0A346CM26_9SAUR;tr|A0A346CM21|A0A346CM21_9SAUR;tr|A0A346CM11|A0A346CM11_9SAUR;tr|A0A346CM16|A0A346CM16_9SAUR;tr|A0A346CM22|A0A346CM22_9SAUR;tr|A0A346CM42|A0A346CM42_9SAUR;tr|A0A346CM43|A0A346CM43_9SAUR;tr|A0A346CM29|A0A346CM29_9SAUR;tr|A0A346CM31|A0A346CM31_9SAUR;tr|A0A346CM33|A0A346CM33_9SAUR;tr|A0A346CM02|A0A346CM02_9S…
YIEFYVVVDNLMYR	tr|A0A346CM39|A0A346CM39_9SAUR	tr|A0A346CM39|A0A346CM39_9SAUR;tr|A0A346CM07|A0A346CM07_9SAUR;tr|A0A346CM26|A0A346CM26_9SAUR;tr|A0A346CM21|A0A346CM21_9SAUR;tr|A0A346CM11|A0A346CM11_9SAUR;tr|A0A346CM16|A0A346CM16_9SAUR;tr|A0A346CM22|A0A346CM22_9SAUR;tr|A0A346CM42|A0A346CM42_9SAUR;tr|A0A346CM43|A0A346CM43_9SAUR;tr|A0A346CM29|A0A346CM29_9SAUR;tr|A0A346CM31|A0A346CM31_9SAUR;tr|A0A346CM33|A0A346CM33_9SAUR;tr|A0A346CM02|A0A346CM02_9S…
GICVAEPYEITVMK	tr|A8QL55|A8QL55_OPHHA	sp|Q01833|CO3_NAJNA;tr|Q49HM6|Q49HM6_AUSSU;tr|A0RZG1|A0RZG1_AUSSU;sp|Q0ZZJ6|VCO31_AUSSU;tr|A0A081DUA7|A0A081DUA7_ECHCO;tr|A0A194ARG1|A0A194ARG1_9SAUR;tr|A8QL55|A8QL55_OPHHA
RSVTPTASNMLK	tr|F2Q6F2|F2Q6F2_DABRR	tr|F2Q6F2|F2Q6F2_DABRR;tr|A0A223PK48|A0A223PK48_DABRR;tr|A0A223PK22|A0A223PK22_DABRR
SVTPTASNMLK	tr|F2Q6F2|F2Q6F2_DABRR	tr|F2Q6F2|F2Q6F2_DABRR;tr|A0A223PK48|A0A223PK48_DABRR;tr|A0A223PK22|A0A223PK22_DABRR
IINEPTAAAIAYGLDK	tr|J3RZN4|J3RZN4_CROAD	tr|J3RZN4|J3RZN4_CROAD;tr|A0A098LYK7|A0A098LYK7_9SAUR;tr|U3FCL7|U3FCL7_MICFL;tr|J3S4I0|J3S4I0_CROAD;tr|T1DBJ9|T1DBJ9_CROHD;tr|A0A0B8RUJ6|A0A0B8RUJ6_BOIIR;tr|A0A1W7RH08|A0A1W7RH08_AGKCO;tr|V8NEC1|V8NEC1_OPHHA;tr|U3FZF3|U3FZF3_MICFL;tr|T1DBC9|T1DBC9_CROHD;tr|J3S4I1|J3S4I1_CROAD;tr|A0A1W7RGQ2|A0A1W7RGQ2_AGKCO;tr|T1DKV6|T1DKV6_CROHD;tr|J9ZZK2|J9ZZK2_THAEL;tr|A0A1W7RGQ4|A0A1W7RGQ4_AGKCO;tr|A0A098LY62|…
NQLTSNPENTVFDAK	tr|J3RZN4|J3RZN4_CROAD	tr|J3RZN4|J3RZN4_CROAD;tr|A0A098LYK7|A0A098LYK7_9SAUR;tr|U3FCL7|U3FCL7_MICFL;tr|J3S4I0|J3S4I0_CROAD;tr|T1DBJ9|T1DBJ9_CROHD;tr|A0A0B8RUJ6|A0A0B8RUJ6_BOIIR;tr|A0A1W7RH08|A0A1W7RH08_AGKCO;tr|V8NEC1|V8NEC1_OPHHA
SQIFSTASDNQPTVTIK	tr|J3RZN4|J3RZN4_CROAD	tr|J3RZN4|J3RZN4_CROAD;tr|A0A098LYK7|A0A098LYK7_9SAUR;tr|U3FCL7|U3FCL7_MICFL;tr|J3S4I0|J3S4I0_CROAD;tr|T1DBJ9|T1DBJ9_CROHD;tr|A0A0B8RUJ6|A0A0B8RUJ6_BOIIR;tr|A0A1W7RH08|A0A1W7RH08_AGKCO;tr|A0A2D4K0P5|A0A2D4K0P5_9SAUR;tr|A0A2D4LP71|A0A2D4LP71_9SAUR
TFAPEEISAMVLTK	tr|J3RZN4|J3RZN4_CROAD	tr|J3RZN4|J3RZN4_CROAD;tr|A0A098LYK7|A0A098LYK7_9SAUR;tr|U3FCL7|U3FCL7_MICFL;tr|J3S4I0|J3S4I0_CROAD;tr|T1DBJ9|T1DBJ9_CROHD;tr|A0A0B8RUJ6|A0A0B8RUJ6_BOIIR;tr|A0A1W7RH08|A0A1W7RH08_AGKCO;tr|V8NEC1|V8NEC1_OPHHA
TWNDPSVQQDIK	tr|J3RZN4|J3RZN4_CROAD	tr|J3RZN4|J3RZN4_CROAD;tr|A0A098LYK7|A0A098LYK7_9SAUR;tr|U3FCL7|U3FCL7_MICFL;tr|J3S4I0|J3S4I0_CROAD;tr|T1DBJ9|T1DBJ9_CROHD;tr|A0A0B8RUJ6|A0A0B8RUJ6_BOIIR;tr|A0A1W7RH08|A0A1W7RH08_AGKCO;tr|V8NEC1|V8NEC1_OPHHA
HLDCTLQR	tr|J3S960|J3S960_CROAD	tr|J3S960|J3S960_CROAD;tr|A0A2D4KDB0|A0A2D4KDB0_9SAUR;tr|A0A2D4KD69|A0A2D4KD69_9SAUR;tr|A0A2D4FBK7|A0A2D4FBK7_MICCO
DFVEVYGK	tr|J3S9B2|J3S9B2_CROAD	tr|J3S9B2|J3S9B2_CROAD;tr|T2HS00|T2HS00_PROFL;tr|A0A0B8RXQ3|A0A0B8RXQ3_BOIIR
SILDMLLEATSPK	tr|J3S9B2|J3S9B2_CROAD	tr|J3S9B2|J3S9B2_CROAD;tr|T2HS00|T2HS00_PROFL;tr|V8NH29|V8NH29_OPHHA
VCLVLPEK	tr|J3S9B2|J3S9B2_CROAD	tr|J3S9B2|J3S9B2_CROAD;tr|T2HS00|T2HS00_PROFL;tr|V8NH29|V8NH29_OPHHA;tr|A0A0B8RXQ3|A0A0B8RXQ3_BOIIR
GVDEVTIVNLLTNR	tr|J3SE02|J3SE02_CROAD	tr|J3SE02|J3SE02_CROAD;tr|T1DDN7|T1DDN7_CROHD;tr|A0A1W7RJC8|A0A1W7RJC8_AGKCO;tr|A0A0F7Z1A2|A0A0F7Z1A2_MICFL;tr|A0A0B8RYK2|A0A0B8RYK2_BOIIR;tr|A0A2D4N3M1|A0A2D4N3M1_9SAUR;tr|U3FZS4|U3FZS4_MICFL
QDIAFAYQR	tr|J3SE02|J3SE02_CROAD	tr|J3SE02|J3SE02_CROAD;tr|T1DDN7|T1DDN7_CROHD;tr|A0A1W7RJC8|A0A1W7RJC8_AGKCO;tr|A0A0F7Z1A2|A0A0F7Z1A2_MICFL;tr|A0A0B8RYK2|A0A0B8RYK2_BOIIR;tr|A0A2D4N3M1|A0A2D4N3M1_9SAUR
SALSGHLETVILGLLK	tr|J3SE02|J3SE02_CROAD	tr|J3SE02|J3SE02_CROAD
NFNAEGDLIDWWSQESANNFK	tr|J3SEW5|J3SEW5_CROAD	tr|J3SEW5|J3SEW5_CROAD;tr|T1E4Z0|T1E4Z0_CROHD;tr|A0A0K8RSH5|A0A0K8RSH5_CROHD
APNSQPIPDR	tr|J9ZZN7|J9ZZN7_THAEL	tr|J9ZZN7|J9ZZN7_THAEL
VIISAPSADAPMFVMGVNHEK	tr|K9JA69|K9JA69_DABRR	tr|K9JA69|K9JA69_DABRR;tr|K9JA47|K9JA47_DABRR;tr|T1E6G6|T1E6G6_CROHD;tr|J3SEF4|J3SEF4_CROAD;tr|A0A286S0E5|A0A286S0E5_GLOIT;tr|A0A1W7RH86|A0A1W7RH86_AGKCO;tr|A0A0B8RXN7|A0A0B8RXN7_BOIIR;tr|A0A098M010|A0A098M010_9SAUR
VMGWGTITSPEVTYPK	tr|Q2XXM4|Q2XXM4_PHIOL	tr|Q2XXM4|Q2XXM4_PHIOL;tr|Q2XXM2|Q2XXM2_PHIOL
GNANSLNQIK	tr|Q49HM6|Q49HM6_AUSSU	sp|Q01833|CO3_NAJNA;tr|Q49HM6|Q49HM6_AUSSU;tr|A0RZG1|A0RZG1_AUSSU;sp|Q0ZZJ6|VCO31_AUSSU
KVEGVAFVLFGVK	tr|Q49HM6|Q49HM6_AUSSU	tr|Q49HM6|Q49HM6_AUSSU;tr|A0RZG1|A0RZG1_AUSSU;sp|Q0ZZJ6|VCO31_AUSSU;tr|A0A081DUA7|A0A081DUA7_ECHCO;tr|A0A346CLZ6|A0A346CLZ6_9SAUR;tr|A0A2Z4N9Y8|A0A2Z4N9Y8_BOIIR;tr|A0A0B8RZV9|A0A0B8RZV9_BOIIR
PYNLPELVSFGTWK	tr|Q49HM6|Q49HM6_AUSSU	sp|Q01833|CO3_NAJNA;tr|Q49HM6|Q49HM6_AUSSU;tr|A0RZG1|A0RZG1_AUSSU;sp|Q0ZZJ6|VCO31_AUSSU;tr|A0A081DUA7|A0A081DUA7_ECHCO;tr|A0A194ARG1|A0A194ARG1_9SAUR;tr|A0A346CLZ6|A0A346CLZ6_9SAUR;tr|A0A2Z4N9Y8|A0A2Z4N9Y8_BOIIR;tr|A0A0B8RZV9|A0A0B8RZV9_BOIIR
THNIEGTSYALLALLK	tr|Q49HM6|Q49HM6_AUSSU	sp|Q01833|CO3_NAJNA;tr|Q49HM6|Q49HM6_AUSSU;tr|A0RZG1|A0RZG1_AUSSU;sp|Q0ZZJ6|VCO31_AUSSU;tr|A0A346CLZ6|A0A346CLZ6_9SAUR;tr|A0A2Z4N9Y8|A0A2Z4N9Y8_BOIIR;tr|A0A0B8RZV9|A0A0B8RZV9_BOIIR
VDMNPAGGMLVTPTIK	tr|Q49HM6|Q49HM6_AUSSU	tr|Q49HM6|Q49HM6_AUSSU;tr|A0RZG1|A0RZG1_AUSSU;sp|Q0ZZJ6|VCO31_AUSSU
VEGVAFVLFGVK	tr|Q49HM6|Q49HM6_AUSSU	tr|Q49HM6|Q49HM6_AUSSU;tr|A0RZG1|A0RZG1_AUSSU;sp|Q0ZZJ6|VCO31_AUSSU;tr|A0A081DUA7|A0A081DUA7_ECHCO;tr|A0A346CLZ6|A0A346CLZ6_9SAUR;tr|A0A2Z4N9Y8|A0A2Z4N9Y8_BOIIR;tr|A0A0B8RZV9|A0A0B8RZV9_BOIIR
VELLYNPAFCSASTEGQR	tr|Q49HM6|Q49HM6_AUSSU	tr|Q49HM6|Q49HM6_AUSSU;tr|A0RZG1|A0RZG1_AUSSU;sp|Q0ZZJ6|VCO31_AUSSU
YFTYLILTK	tr|Q49HM6|Q49HM6_AUSSU	tr|Q49HM6|Q49HM6_AUSSU;tr|A0RZG1|A0RZG1_AUSSU;sp|Q0ZZJ6|VCO31_AUSSU
ELGDYFFTNEFLVK	tr|Q91134|Q91134_NAJNA	tr|Q91134|Q91134_NAJNA
FIETHEK	tr|Q91134|Q91134_NAJNA	tr|V8ND09|V8ND09_OPHHA;tr|Q7LZJ2|Q7LZJ2_NAJAT;tr|Q5NTZ2|Q5NTZ2_PROFL;tr|Q91134|Q91134_NAJNA
GLLSELVK	tr|Q91134|Q91134_NAJNA	tr|Q91134|Q91134_NAJNA
SPDLPPPSEEILK	tr|Q91134|Q91134_NAJNA	tr|Q91134|Q91134_NAJNA
IYFEPPLPAK	tr|R4FID0|R4FID0_DENDV	tr|R4FID0|R4FID0_DENDV
RIYFEPPLPAK	tr|R4FID0|R4FID0_DENDV	tr|R4FID0|R4FID0_DENDV
YYVTIIDAPGHR	tr|R4HF84|R4HF84_LATSE	tr|R4HF84|R4HF84_LATSE;tr|T1WTD6|T1WTD6_PANGU;tr|G3G9B7|G3G9B7_9SAUR;tr|V8PB36|V8PB36_OPHHA;tr|U3FZK1|U3FZK1_MICFL;tr|T1DN73|T1DN73_CROHD;tr|J3SC46|J3SC46_CROAD;tr|A0A1W7RHQ3|A0A1W7RHQ3_AGKCO;tr|A0A0B8RQZ3|A0A0B8RQZ3_BOIIR;tr|A0A098M0H0|A0A098M0H0_9SAUR
METVSLDGDSPMQMLLEIGLDK	tr|T1D6S5|T1D6S5_CROHD	tr|T1D6S5|T1D6S5_CROHD;tr|A0A0F7Z3H5|A0A0F7Z3H5_CROAD;tr|J7FB72|J7FB72_CROAD
TQNDLLHTENMR	tr|T1DLA8|T1DLA8_CROHD	tr|T1DLA8|T1DLA8_CROHD;tr|J3SC65|J3SC65_CROAD;tr|A0A1W7RHG4|A0A1W7RHG4_AGKCO
DPNAASDTMNQWVK	tr|T1DM74|T1DM74_CROHD	tr|T1DM74|T1DM74_CROHD;tr|J3SCS8|J3SCS8_CROAD;tr|A0A1W7RFC1|A0A1W7RFC1_AGKCO;tr|A0A2D4K4B4|A0A2D4K4B4_9SAUR;tr|A0A2H6NF50|A0A2H6NF50_MICLE
FTAEAETDLKEPLK	tr|T1DM74|T1DM74_CROHD	tr|T1DM74|T1DM74_CROHD;tr|J3SCS8|J3SCS8_CROAD;tr|A0A1W7RFC1|A0A1W7RFC1_AGKCO;tr|A0A2D4K4B4|A0A2D4K4B4_9SAUR;tr|A0A2H6NF50|A0A2H6NF50_MICLE;tr|A0A0B8RY19|A0A0B8RY19_BOIIR;tr|A0A2D4K4C3|A0A2D4K4C3_9SAUR
SENIYVSQLLQK	tr|T1DM74|T1DM74_CROHD	tr|T1DM74|T1DM74_CROHD;tr|J3SCS8|J3SCS8_CROAD;tr|A0A1W7RFC1|A0A1W7RFC1_AGKCO;tr|A0A0B8RY19|A0A0B8RY19_BOIIR
DNADVGFGSATR	tr|T1DNX8|T1DNX8_CROHD	tr|T1DNX8|T1DNX8_CROHD;tr|A0A0K8S2L4|A0A0K8S2L4_CROHD
EFYFENTPITDFQFGNQWK	tr|T2HPK7|T2HPK7_PROFL	tr|T2HPK7|T2HPK7_PROFL;tr|V8NGJ7|V8NGJ7_OPHHA
GIELAGWR	tr|T2HPK7|T2HPK7_PROFL	tr|T2HPK7|T2HPK7_PROFL;tr|V8NGJ7|V8NGJ7_OPHHA;tr|A0A2D4EQ95|A0A2D4EQ95_MICCO
SVVGDVLEFGNSWK	tr|T2HPK7|T2HPK7_PROFL	tr|T2HPK7|T2HPK7_PROFL;tr|V8NGJ7|V8NGJ7_OPHHA;tr|A0A2D4EQ95|A0A2D4EQ95_MICCO;tr|A0A2D4EQ98|A0A2D4EQ98_MICCO
MRLTRLLAMAEK	tr|U3ES92|U3ES92_MICFL	tr|U3ES92|U3ES92_MICFL;tr|J3S4P7|J3S4P7_CROAD;tr|A0A0K8RZW7|A0A0K8RZW7_CROHD;tr|A0A0B8RUA6|A0A0B8RUA6_BOIIR;tr|A0A098LYP5|A0A098LYP5_9SAUR
DAAINSLLQIAEEA	tr|U3FAT4|U3FAT4_MICFL	tr|U3FAT4|U3FAT4_MICFL;tr|T1DHW2|T1DHW2_CROHD;tr|J3S5C1|J3S5C1_CROAD;tr|A0A1W7RCB6|A0A1W7RCB6_AGKCO;tr|A0A0B8RNY6|A0A0B8RNY6_BOIIR;tr|V8NJ04|V8NJ04_OPHHA;tr|A0A2H6N9F8|A0A2H6N9F8_MICLE
GPVYIGELPQDFLR	tr|U3FAT4|U3FAT4_MICFL	tr|U3FAT4|U3FAT4_MICFL;tr|T1DHW2|T1DHW2_CROHD;tr|J3S5C1|J3S5C1_CROAD;tr|A0A1W7RCB6|A0A1W7RCB6_AGKCO;tr|A0A0B8RNY6|A0A0B8RNY6_BOIIR;tr|V8NJ04|V8NJ04_OPHHA;tr|A0A2D4KQC7|A0A2D4KQC7_9SAUR
NQEQLAAELAEFTAK	tr|U3FBK6|U3FBK6_MICFL	tr|U3FBK6|U3FBK6_MICFL;tr|A0A1W7REB0|A0A1W7REB0_AGKCO;tr|A0A0F7Z5G6|A0A0F7Z5G6_CROAD;tr|V8PI56|V8PI56_OPHHA
AGHNFANADMSYVK	tr|U3FD65|U3FD65_MICFL	tr|U3FD65|U3FD65_MICFL;tr|A0A0B8RRE5|A0A0B8RRE5_BOIIR;tr|A0A098LZX8|A0A098LZX8_9SAUR;tr|T1E687|T1E687_CROHD;tr|A0A1W7RIP5|A0A1W7RIP5_AGKCO;tr|A0A0F7ZEF7|A0A0F7ZEF7_CROAD
EIMAEIYK	tr|U3FD65|U3FD65_MICFL	tr|U3FD65|U3FD65_MICFL;tr|A0A0B8RRE5|A0A0B8RRE5_BOIIR;tr|A0A098LZX8|A0A098LZX8_9SAUR;tr|T1E687|T1E687_CROHD;tr|A0A1W7RIP5|A0A1W7RIP5_AGKCO;tr|A0A0F7ZEF7|A0A0F7ZEF7_CROAD
GQDHCGIESEVVAGIPR	tr|U3FD65|U3FD65_MICFL	tr|U3FD65|U3FD65_MICFL;tr|A0A0B8RRE5|A0A0B8RRE5_BOIIR
LCGTFLHGPK	tr|U3FD65|U3FD65_MICFL	tr|U3FD65|U3FD65_MICFL
NVPYFPPLSPDLVNYINK	tr|U3FD65|U3FD65_MICFL	tr|U3FD65|U3FD65_MICFL;tr|A0A0B8RRE5|A0A0B8RRE5_BOIIR;tr|A0A098LZX8|A0A098LZX8_9SAUR;tr|T1E687|T1E687_CROHD;tr|A0A1W7RIP5|A0A1W7RIP5_AGKCO;tr|A0A0F7ZEF7|A0A0F7ZEF7_CROAD
QQWSNCPTIR	tr|U3FD65|U3FD65_MICFL	tr|U3FD65|U3FD65_MICFL;tr|A0A098LZX8|A0A098LZX8_9SAUR
TCEAGYSPSYK	tr|U3FD65|U3FD65_MICFL	tr|U3FD65|U3FD65_MICFL;tr|A0A0B8RRE5|A0A0B8RRE5_BOIIR
GYSFTTTAER	tr|U3FXK3|U3FXK3_MICFL	tr|U3FXK3|U3FXK3_MICFL;tr|A0A0B8RRU9|A0A0B8RRU9_BOIIR;tr|V8PI67|V8PI67_OPHHA;tr|U3FZL5|U3FZL5_MICFL;tr|A0A098M0W7|A0A098M0W7_9SAUR;tr|T1DP26|T1DP26_CROHD;tr|A0A1W7RJN4|A0A1W7RJN4_AGKCO;tr|A0A1W7RJQ3|A0A1W7RJQ3_AGKCO;tr|A0A0B6VJU7|A0A0B6VJU7_PROFL;tr|A0A0B8RZU4|A0A0B8RZU4_BOIIR;tr|A0A2H6MZN1|A0A2H6MZN1_MICLE;tr|A0A098M1X5|A0A098M1X5_9SAUR;tr|J3S843|J3S843_CROAD;tr|T1DMJ3|T1DMJ3_CROHD;tr|J3S3X5|J3S…
SYELPDGQVITIGNER	tr|U3FXK3|U3FXK3_MICFL	tr|U3FXK3|U3FXK3_MICFL;tr|A0A0B8RRU9|A0A0B8RRU9_BOIIR;tr|V8PI67|V8PI67_OPHHA;tr|U3FZL5|U3FZL5_MICFL;tr|A0A098M0W7|A0A098M0W7_9SAUR;tr|T1DP26|T1DP26_CROHD;tr|A0A1W7RJN4|A0A1W7RJN4_AGKCO;tr|A0A1W7RJQ3|A0A1W7RJQ3_AGKCO;tr|A0A0B6VJU7|A0A0B6VJU7_PROFL;tr|A0A0B8RZU4|A0A0B8RZU4_BOIIR;tr|A0A2H6MZN1|A0A2H6MZN1_MICLE;tr|A0A098M1X5|A0A098M1X5_9SAUR;tr|J3S843|J3S843_CROAD;tr|T1DMJ3|T1DMJ3_CROHD;tr|J3S3X5|J3S…
VAPEEHPVLLTEAPLNPK	tr|U3FXK3|U3FXK3_MICFL	tr|U3FXK3|U3FXK3_MICFL;tr|A0A0B8RRU9|A0A0B8RRU9_BOIIR;tr|V8PI67|V8PI67_OPHHA;tr|U3FZL5|U3FZL5_MICFL;tr|A0A098M0W7|A0A098M0W7_9SAUR;tr|T1DP26|T1DP26_CROHD;tr|A0A1W7RJN4|A0A1W7RJN4_AGKCO;tr|A0A1W7RJQ3|A0A1W7RJQ3_AGKCO;tr|A0A0B6VJU7|A0A0B6VJU7_PROFL;tr|A0A0B8RZU4|A0A0B8RZU4_BOIIR;tr|A0A2H6MZN1|A0A2H6MZN1_MICLE;tr|A0A098M1X5|A0A098M1X5_9SAUR;tr|J3S843|J3S843_CROAD;tr|T1DMJ3|T1DMJ3_CROHD;tr|J3S3X5|J3S…
IIALGHSGFK	tr|U3FYP9|U3FYP9_MICFL	tr|A0A0B8RXZ9|A0A0B8RXZ9_BOIIR;tr|U3FYP9|U3FYP9_MICFL;tr|A0A194AS98|A0A194AS98_9SAUR;tr|A0A0F7YZM6|A0A0F7YZM6_MICFL
LTILHTNDVHAR	tr|U3FYP9|U3FYP9_MICFL	tr|U3FYP9|U3FYP9_MICFL;tr|A0A194AS98|A0A194AS98_9SAUR;tr|A0A0F7YZM6|A0A0F7YZM6_MICFL
HSDSNAFLHLFPESFR	tr|U3FYQ4|U3FYQ4_MICFL	tr|U3FYQ4|U3FYQ4_MICFL;tr|A0A194APD1|A0A194APD1_9SAUR;sp|A3QVP0|HYAL2_BITAR;sp|A3QVN2|HYAL_ECHOC;sp|A3QVN9|HYAL1_BITAR;sp|A3QVN3|HYAL1_CERCE;sp|A3QVN4|HYAL3_CERCE;tr|A0A2D4IR72|A0A2D4IR72_MICLE;tr|A3QVP3|A3QVP3_BITAR;sp|A3QVN6|HYAL_ECHPL;tr|W8EEP5|W8EEP5_MACLB;tr|A3QVP2|A3QVP2_BITAR;tr|A3QVP1|A3QVP1_BITAR;tr|A3QVP4|A3QVP4_ECHCS;tr|A3QVP5|A3QVP5_ECHCS;tr|A3QVN7|A3QVN7_ECHPL;sp|A3QVN5|HYAL4_CERCE
FCYYIGATSDAATK	tr|U3FZ98|U3FZ98_MICFL	tr|U3FZ98|U3FZ98_MICFL;tr|V8P7P5|V8P7P5_OPHHA
ILDDWGETCK	tr|U3FZ98|U3FZ98_MICFL	tr|U3FZ98|U3FZ98_MICFL;tr|V8P7P5|V8P7P5_OPHHA
ITNEVSKPLSHHIPVEK	tr|U3FZ98|U3FZ98_MICFL	tr|U3FZ98|U3FZ98_MICFL;tr|V8P7P5|V8P7P5_OPHHA
NVEFTSNSIEK	tr|U3FZ98|U3FZ98_MICFL	tr|U3FZ98|U3FZ98_MICFL
GCQQTFAVVGAVPGDTYIAR	tr|V8N4Y2|V8N4Y2_OPHHA	tr|V8N4Y2|V8N4Y2_OPHHA
LAQLYNVNHVSLFHSDCPR	tr|V8N4Y2|V8N4Y2_OPHHA	tr|V8N4Y2|V8N4Y2_OPHHA
LNGGAWNNYEQTTMQQMTR	tr|V8N4Y2|V8N4Y2_OPHHA	tr|V8N4Y2|V8N4Y2_OPHHA;tr|U3FCT9|U3FCT9_MICFL
SSTFTLTNIVPQFIK	tr|V8N4Y2|V8N4Y2_OPHHA	tr|V8N4Y2|V8N4Y2_OPHHA;tr|U3FCT9|U3FCT9_MICFL;tr|V8NCE3|V8NCE3_OPHHA
APTPSQDDLAVATK	tr|V8N589|V8N589_OPHHA	tr|V8N589|V8N589_OPHHA
MTQPPSLSVSPGGTVR	tr|V8N590|V8N590_OPHHA	tr|V8N590|V8N590_OPHHA
GGFLQYGYEGR	tr|V8N6K3|V8N6K3_OPHHA	tr|V8N6K3|V8N6K3_OPHHA
DAVQVAEALFVQR	tr|V8N7G3|V8N7G3_OPHHA	tr|V8N7G3|V8N7G3_OPHHA
DAVTYTEHAK	tr|V8N8S2|V8N8S2_OPHHA	tr|V8N8S2|V8N8S2_OPHHA;tr|A0A2D4L9V0|A0A2D4L9V0_9SAUR;tr|A0A2H6NAV7|A0A2H6NAV7_MICLE;tr|V8PGJ1|V8PGJ1_OPHHA
PGQNLNLLCK	tr|V8N9M9|V8N9M9_OPHHA	tr|V8N9M9|V8N9M9_OPHHA;tr|V8NA11|V8NA11_OPHHA
WFSSSLQSR	tr|V8N9M9|V8N9M9_OPHHA	tr|V8N9M9|V8N9M9_OPHHA
GREEVWR	tr|V8NBD1|V8NBD1_OPHHA	tr|A0A2D4LDN5|A0A2D4LDN5_9SAUR;tr|A0A2D4PIZ6|A0A2D4PIZ6_MICSU;tr|V8NBD1|V8NBD1_OPHHA
SPATCNWFR	tr|V8NBD1|V8NBD1_OPHHA	tr|V8NBD1|V8NBD1_OPHHA
VVLLFLDDPR	tr|V8NBD1|V8NBD1_OPHHA	tr|V8NBD1|V8NBD1_OPHHA
GTINFLHADCDK	tr|V8NBS9|V8NBS9_OPHHA	tr|V8NBS9|V8NBS9_OPHHA;tr|U3FCS0|U3FCS0_MICFL;tr|T1E5U3|T1E5U3_CROHD;tr|A0A0B8RQX4|A0A0B8RQX4_BOIIR;tr|A0A098LYU4|A0A098LYU4_9SAUR;tr|A0A0B8RXT3|A0A0B8RXT3_BOIIR;tr|J3S4B8|J3S4B8_CROAD;tr|A0A1W7RHK2|A0A1W7RHK2_AGKCO
HMYVFSDFSDLAVPGK	tr|V8NBS9|V8NBS9_OPHHA	tr|V8NBS9|V8NBS9_OPHHA;tr|U3FCS0|U3FCS0_MICFL;tr|T1E5U3|T1E5U3_CROHD;tr|A0A0B8RQX4|A0A0B8RQX4_BOIIR;tr|A0A098LYU4|A0A098LYU4_9SAUR;tr|A0A0B8RXT3|A0A0B8RXT3_BOIIR
QFVLDLHSGK	tr|V8NBS9|V8NBS9_OPHHA	tr|V8NBS9|V8NBS9_OPHHA;tr|U3FCS0|U3FCS0_MICFL;tr|T1E5U3|T1E5U3_CROHD;tr|A0A0B8RQX4|A0A0B8RQX4_BOIIR;tr|A0A098LYU4|A0A098LYU4_9SAUR;tr|A0A0B8RXT3|A0A0B8RXT3_BOIIR;tr|J3S4B8|J3S4B8_CROAD;tr|A0A1W7RHK2|A0A1W7RHK2_AGKCO
SPADCPVIAIDSFR	tr|V8NBS9|V8NBS9_OPHHA	tr|V8NBS9|V8NBS9_OPHHA;tr|U3FCS0|U3FCS0_MICFL;tr|T1E5U3|T1E5U3_CROHD;tr|A0A0B8RQX4|A0A0B8RQX4_BOIIR;tr|A0A098LYU4|A0A098LYU4_9SAUR;tr|A0A0B8RXT3|A0A0B8RXT3_BOIIR;tr|J3S4B8|J3S4B8_CROAD;tr|A0A1W7RHK2|A0A1W7RHK2_AGKCO
FQEPLSFPVYLQK	tr|V8NBY5|V8NBY5_OPHHA	tr|V8NBY5|V8NBY5_OPHHA
WQTLLSVDDMVQK	tr|V8NBY5|V8NBY5_OPHHA	tr|V8NBY5|V8NBY5_OPHHA;tr|A0A2D4FXJ1|A0A2D4FXJ1_MICCO;tr|A0A1W7RGZ6|A0A1W7RGZ6_AGKCO;tr|A0A2D4FXK3|A0A2D4FXK3_MICCO
LIDLELLHK	tr|V8ND09|V8ND09_OPHHA	tr|V8ND09|V8ND09_OPHHA
KWDALPGYNQR	tr|V8NFA2|V8NFA2_OPHHA	tr|V8NFA2|V8NFA2_OPHHA
TFLTFDK	tr|V8NFA2|V8NFA2_OPHHA	tr|V8NFA2|V8NFA2_OPHHA;tr|V8N2R7|V8N2R7_OPHHA;tr|A0A2D4NN36|A0A2D4NN36_MICSU;tr|A0A2D4KEK1|A0A2D4KEK1_9SAUR;tr|A0A2D4H5C8|A0A2D4H5C8_MICLE;tr|A0A2D4NKX1|A0A2D4NKX1_MICSU;tr|A0A2D4NKY1|A0A2D4NKY1_MICSU;tr|A0A2D4LV49|A0A2D4LV49_9SAUR;tr|A0A0B8RQ50|A0A0B8RQ50_BOIIR;tr|V8N5V2|V8N5V2_OPHHA
WDALPGYNQR	tr|V8NFA2|V8NFA2_OPHHA	tr|V8NFA2|V8NFA2_OPHHA
QFWLFDVQNPEEVMK	tr|V8NFB9|V8NFB9_OPHHA	tr|V8NFB9|V8NFB9_OPHHA;tr|A0A2D4KM49|A0A2D4KM49_9SAUR;tr|A0A2D4ENR9|A0A2D4ENR9_MICCO;tr|A0A2D4L570|A0A2D4L570_9SAUR
NPDPEDSHTLHR	tr|V8NGL0|V8NGL0_OPHHA	tr|V8NGL0|V8NGL0_OPHHA
RNPDPEDSHTLHR	tr|V8NGL0|V8NGL0_OPHHA	tr|V8NGL0|V8NGL0_OPHHA
YISPDQLADLYK	tr|V8NHD0|V8NHD0_OPHHA	tr|V8NHD0|V8NHD0_OPHHA;tr|A0A0B8RYL7|A0A0B8RYL7_BOIIR;tr|A0A098M1T2|A0A098M1T2_9SAUR
NSWIEELPDPR	tr|V8NHM5|V8NHM5_OPHHA	tr|V8NHM5|V8NHM5_OPHHA
TLEDAITDETR	tr|V8NHM5|V8NHM5_OPHHA	tr|V8NHM5|V8NHM5_OPHHA
DGLWGTVCDDSWDLK	tr|V8NHZ2|V8NHZ2_OPHHA	tr|V8NHZ2|V8NHZ2_OPHHA
NLEPQQEFSIPR	tr|V8NIP6|V8NIP6_OPHHA	tr|V8NIP6|V8NIP6_OPHHA
FIQPICLPEASMSFPDYYK	tr|V8NIY2|V8NIY2_OPHHA	tr|V8NIY2|V8NIY2_OPHHA
EIALPVTIPDTITEWK	tr|V8NK36|V8NK36_OPHHA	tr|V8NK36|V8NK36_OPHHA
MPRVDADLKLDFK	tr|V8NKQ9|V8NKQ9_OPHHA	tr|V8NKQ9|V8NKQ9_OPHHA;tr|A0A2D4LAW5|A0A2D4LAW5_9SAUR;tr|J3SEG5|J3SEG5_CROAD;tr|A0A2H6N0F0|A0A2H6N0F0_MICLE;tr|A0A2D4LBD2|A0A2D4LBD2_9SAUR;tr|A0A1W7RGZ0|A0A1W7RGZ0_AGKCO;tr|A0A0B8RSK6|A0A0B8RSK6_CROHD;tr|A0A0B8RRI8|A0A0B8RRI8_BOIIR
LPCASNEWEK	tr|V8NL73|V8NL73_OPHHA	tr|V8NL73|V8NL73_OPHHA;tr|A0A2D4FIT3|A0A2D4FIT3_MICCO
QGEALNQLELQFTR	tr|V8NL73|V8NL73_OPHHA	tr|V8NL73|V8NL73_OPHHA
VVLAYEPVWAIGTGK	tr|V8NPX4|V8NPX4_OPHHA	tr|V8NPX4|V8NPX4_OPHHA;tr|V8PDX2|V8PDX2_OPHHA;tr|U3F5V1|U3F5V1_MICFL;tr|T1D7V2|T1D7V2_CROHD;tr|J3S1D9|J3S1D9_CROAD;tr|A0A1W7RCH5|A0A1W7RCH5_AGKCO;tr|A0A0B8RTC8|A0A0B8RTC8_BOIIR
DEDRNDPLLLYHK	tr|V8NQ76|V8NQ76_OPHHA	tr|A0A0B8RU83|A0A0B8RU83_BOIIR;tr|A0A2H6MXI1|A0A2H6MXI1_MICLE;tr|J3SEW5|J3SEW5_CROAD;tr|T1E4Z0|T1E4Z0_CROHD;tr|A0A0K8RSH5|A0A0K8RSH5_CROHD;tr|V8NQ76|V8NQ76_OPHHA
EEEYFENLIENLR	tr|V8NQ76|V8NQ76_OPHHA	tr|A0A2H6NG21|A0A2H6NG21_MICLE;tr|A0A0B8RU83|A0A0B8RU83_BOIIR;tr|V8NQ76|V8NQ76_OPHHA
LYVQEAFAGESK	tr|V8NQ76|V8NQ76_OPHHA	tr|A0A2H6NG21|A0A2H6NG21_MICLE;tr|J3SEW5|J3SEW5_CROAD;tr|V8NQ76|V8NQ76_OPHHA
NTEDIIVYAPEYLIK	tr|V8NQ76|V8NQ76_OPHHA	tr|J3SEW5|J3SEW5_CROAD;tr|T1E4Z0|T1E4Z0_CROHD;tr|A0A0K8RSH5|A0A0K8RSH5_CROHD;tr|V8NQ76|V8NQ76_OPHHA
SIAELNFQFGR	tr|V8NQ76|V8NQ76_OPHHA	tr|A0A0B8RU83|A0A0B8RU83_BOIIR;tr|A0A2H6MXF3|A0A2H6MXF3_MICLE;tr|J3SEW5|J3SEW5_CROAD;tr|T1E4Z0|T1E4Z0_CROHD;tr|A0A0K8RSH5|A0A0K8RSH5_CROHD;tr|V8NQ76|V8NQ76_OPHHA
VLGSLQNNLEFSEAFK	tr|V8NQ76|V8NQ76_OPHHA	tr|A0A2H6NG21|A0A2H6NG21_MICLE;tr|A0A0B8RU83|A0A0B8RU83_BOIIR;tr|J3SEW5|J3SEW5_CROAD;tr|T1E4Z0|T1E4Z0_CROHD;tr|A0A0K8RSH5|A0A0K8RSH5_CROHD;tr|V8NQ76|V8NQ76_OPHHA
VLYGTTSDAAIWR	tr|V8NQ76|V8NQ76_OPHHA	tr|A0A2H6NG21|A0A2H6NG21_MICLE;tr|A0A0B8RU83|A0A0B8RU83_BOIIR;tr|J3SEW5|J3SEW5_CROAD;tr|T1E4Z0|T1E4Z0_CROHD;tr|A0A0K8RSH5|A0A0K8RSH5_CROHD;tr|V8NQ76|V8NQ76_OPHHA
YIMDMVSSLSR	tr|V8NQ76|V8NQ76_OPHHA	tr|A0A0B8RU83|A0A0B8RU83_BOIIR;tr|V8NQ76|V8NQ76_OPHHA
TSLLYPYGK	tr|V8NRE3|V8NRE3_OPHHA	tr|V8NRE3|V8NRE3_OPHHA;tr|A0A0B8RSL0|A0A0B8RSL0_BOIIR
YVSEYTPSAFPLK	tr|V8NRE3|V8NRE3_OPHHA	tr|V8NRE3|V8NRE3_OPHHA
ETAGTEMTSGK	tr|V8NRR7|V8NRR7_OPHHA	tr|V8NRR7|V8NRR7_OPHHA
TLNEVLSK	tr|V8NRR7|V8NRR7_OPHHA	tr|V8NRR7|V8NRR7_OPHHA
TTYYQLALDTLALCVEK	tr|V8NRR7|V8NRR7_OPHHA	tr|V8NRR7|V8NRR7_OPHHA
TYWQFLSGK	tr|V8NRR7|V8NRR7_OPHHA	tr|V8NRR7|V8NRR7_OPHHA
VALYVLALR	tr|V8NRR7|V8NRR7_OPHHA	tr|V8NRR7|V8NRR7_OPHHA
AGGQQSLLR	tr|V8NT00|V8NT00_OPHHA	tr|V8NT00|V8NT00_OPHHA
EGYLLIQTDKPIYTPR	tr|V8NT00|V8NT00_OPHHA	tr|V8NT00|V8NT00_OPHHA
FISSPYSVDLSK	tr|V8NT00|V8NT00_OPHHA	tr|V8NT00|V8NT00_OPHHA
GVCVSEPFK	tr|V8NT00|V8NT00_OPHHA	tr|V8NT00|V8NT00_OPHHA;tr|A0A2D4FSB3|A0A2D4FSB3_MICCO
GVTGTAYVR	tr|V8NT00|V8NT00_OPHHA	tr|V8NT00|V8NT00_OPHHA
ILQTLNLR	tr|V8NT00|V8NT00_OPHHA	tr|V8NT00|V8NT00_OPHHA
KYVLPHFEVK	tr|V8NT00|V8NT00_OPHHA	tr|A0A2D4JPD4|A0A2D4JPD4_MICLE;tr|V8NT00|V8NT00_OPHHA
NFVQDVTLK	tr|V8NT00|V8NT00_OPHHA	tr|V8NT00|V8NT00_OPHHA
YVLPHFEVK	tr|V8NT00|V8NT00_OPHHA	tr|A0A2D4JPD4|A0A2D4JPD4_MICLE;tr|V8NT00|V8NT00_OPHHA
AYISVDGIPQGILER	tr|V8NUT2|V8NUT2_OPHHA	tr|V8NUT2|V8NUT2_OPHHA;tr|A0A2D4K6B5|A0A2D4K6B5_9SAUR
SSDSDYLAAVGR	tr|V8NUT2|V8NUT2_OPHHA	tr|V8NUT2|V8NUT2_OPHHA;tr|A0A0F7ZAJ7|A0A0F7ZAJ7_CROAD
EENAKMLETNMASPK	tr|V8NY69|V8NY69_OPHHA	tr|V8NY69|V8NY69_OPHHA
GNQWVGYDDVSSITNK	tr|V8NYG1|V8NYG1_OPHHA	tr|V8NYG1|V8NYG1_OPHHA
YTMQTQVNVVFIDRCGQK	tr|V8NYP8|V8NYP8_OPHHA	tr|V8NYP8|V8NYP8_OPHHA
LLLQIDNAR	tr|V8NYU4|V8NYU4_OPHHA	tr|V8NYU4|V8NYU4_OPHHA
KDYALPVFVYAR	tr|V8P1Z9|V8P1Z9_OPHHA	tr|U3FYQ4|U3FYQ4_MICFL;tr|A0A194APD1|A0A194APD1_9SAUR;tr|U3TDE8|U3TDE8_PROFL;tr|A0A2H4N3E2|A0A2H4N3E2_BOTMO;tr|A0A1L8D603|A0A1L8D603_BOTAT;tr|A0A077L860|A0A077L860_PROFL;tr|A0A0B8RZW3|A0A0B8RZW3_BOIIR;tr|U3TDI3|U3TDI3_OVOOK;tr|U3TBU1|U3TBU1_OVOOK;tr|V8P1Z9|V8P1Z9_OPHHA
QLHPELSEAAIK	tr|V8P1Z9|V8P1Z9_OPHHA	tr|V8P1Z9|V8P1Z9_OPHHA
TFHGLGVIDWENWR	tr|V8P1Z9|V8P1Z9_OPHHA	tr|U3FYQ4|U3FYQ4_MICFL;tr|A0A194APD1|A0A194APD1_9SAUR;tr|U3TDE8|U3TDE8_PROFL;tr|A0A2H4N3E2|A0A2H4N3E2_BOTMO;tr|A0A1L8D603|A0A1L8D603_BOTAT;sp|A3QVP0|HYAL2_BITAR;sp|A3QVN2|HYAL_ECHOC;tr|A0A077L860|A0A077L860_PROFL;sp|A3QVN9|HYAL1_BITAR;tr|A0A0B8RZW3|A0A0B8RZW3_BOIIR;tr|U3TDI3|U3TDI3_OVOOK;tr|U3TBU1|U3TBU1_OVOOK;tr|A0A194ART0|A0A194ART0_9SAUR;tr|A0A2H4Z8F4|A0A2H4Z8F4_BOTAT;tr|A0A194ASY8|A0A194ASY8_…
ASLINNAFQLVSAGK	tr|V8P2K1|V8P2K1_OPHHA	tr|V8P2K1|V8P2K1_OPHHA;tr|T1E6L9|T1E6L9_CROHD;tr|A0A0F7ZB46|A0A0F7ZB46_CROAD
DNHEAISSNDR	tr|V8P2K1|V8P2K1_OPHHA	tr|V8P2K1|V8P2K1_OPHHA
FMEFVSVSK	tr|V8P2K1|V8P2K1_OPHHA	tr|V8P2K1|V8P2K1_OPHHA
HLALSNMPLVK	tr|V8P2K1|V8P2K1_OPHHA	tr|V8P2K1|V8P2K1_OPHHA;tr|T1E6L9|T1E6L9_CROHD;tr|A0A0F7ZB46|A0A0F7ZB46_CROAD
LLDFYEGYFGIAYPLPK	tr|V8P2K1|V8P2K1_OPHHA	tr|V8P2K1|V8P2K1_OPHHA
LQWLMDQALQGDIIK	tr|V8P2K1|V8P2K1_OPHHA	tr|V8P2K1|V8P2K1_OPHHA;tr|T1E6L9|T1E6L9_CROHD;tr|A0A0F7ZB46|A0A0F7ZB46_CROAD
MAFPCFDEPALK	tr|V8P2K1|V8P2K1_OPHHA	tr|V8P2K1|V8P2K1_OPHHA;tr|T1E6L9|T1E6L9_CROHD;tr|A0A0F7ZB46|A0A0F7ZB46_CROAD
QDLAAIPDFQSGAMENWGLTTYR	tr|V8P2K1|V8P2K1_OPHHA	tr|V8P2K1|V8P2K1_OPHHA;tr|T1E6L9|T1E6L9_CROHD;tr|A0A0F7ZB46|A0A0F7ZB46_CROAD
QSWDDEGTVSEQMLR	tr|V8P2K1|V8P2K1_OPHHA	tr|V8P2K1|V8P2K1_OPHHA;tr|T1E6L9|T1E6L9_CROHD;tr|A0A0F7ZB46|A0A0F7ZB46_CROAD
TNDIVLPEEVEWIK	tr|V8P2K1|V8P2K1_OPHHA	tr|V8P2K1|V8P2K1_OPHHA;tr|T1E6L9|T1E6L9_CROHD;tr|A0A0F7ZB46|A0A0F7ZB46_CROAD
AKVDCYDSVK	tr|V8P395|V8P395_OPHHA	tr|V8P395|V8P395_OPHHA
FLVNPQGK	tr|V8P395|V8P395_OPHHA	tr|V8P395|V8P395_OPHHA
FLVNPQGKPVMR	tr|V8P395|V8P395_OPHHA	tr|V8P395|V8P395_OPHHA
LVILGFPCNQFGK	tr|V8P395|V8P395_OPHHA	tr|J9ZZN7|J9ZZN7_THAEL;tr|V8P395|V8P395_OPHHA
QEPGQNSEILQGIK	tr|V8P395|V8P395_OPHHA	tr|J9ZZN7|J9ZZN7_THAEL;tr|V8P395|V8P395_OPHHA
VDCYDSVK	tr|V8P395|V8P395_OPHHA	tr|V8P395|V8P395_OPHHA
GCLSNMRERK	tr|V8P4Y8|V8P4Y8_OPHHA	tr|V8P4Y8|V8P4Y8_OPHHA
GLMDEEDYPYQAK	tr|V8P519|V8P519_OPHHA	tr|V8P519|V8P519_OPHHA
NSWGPEWGMDGYFNIER	tr|V8P519|V8P519_OPHHA	tr|V8P519|V8P519_OPHHA
IVSENYQAYSNQCDLGRKGEEK	tr|V8P5H6|V8P5H6_OPHHA	tr|V8P5H6|V8P5H6_OPHHA
IEKHGDCMMVR	tr|V8P5K4|V8P5K4_OPHHA	tr|V8P5K4|V8P5K4_OPHHA
FEVIEFDDGSGSVLR	tr|V8P6G3|V8P6G3_OPHHA	tr|V8P6G3|V8P6G3_OPHHA;tr|V8NPK1|V8NPK1_OPHHA;tr|A0A2H6MU24|A0A2H6MU24_MICLE;tr|A0A2D4P4H5|A0A2D4P4H5_MICSU;tr|A0A2D4K785|A0A2D4K785_9SAUR;tr|A0A2D4H9F6|A0A2D4H9F6_MICLE;tr|A0A2D4P6U8|A0A2D4P6U8_MICSU;tr|A0A0F7Z6H7|A0A0F7Z6H7_CROAD
DFVSVLVQHFAGR	tr|V8P7T9|V8P7T9_OPHHA	tr|V8P7T9|V8P7T9_OPHHA;tr|A0A2D4IXW6|A0A2D4IXW6_MICLE;tr|A0A1W7RCZ5|A0A1W7RCZ5_AGKCO;tr|A0A2H6N8M3|A0A2H6N8M3_MICLE
NFLYNLDLWLRPK	tr|V8P7T9|V8P7T9_OPHHA	tr|V8P7T9|V8P7T9_OPHHA;tr|A0A2D4IXW6|A0A2D4IXW6_MICLE
TIVLQSEWEEALK	tr|V8P7T9|V8P7T9_OPHHA	tr|V8P7T9|V8P7T9_OPHHA;tr|A0A2D4IXW6|A0A2D4IXW6_MICLE;tr|A0A2H6N8M3|A0A2H6N8M3_MICLE
VLQSNEELVK	tr|V8P7T9|V8P7T9_OPHHA	tr|V8P7T9|V8P7T9_OPHHA;tr|A0A1W7RCZ5|A0A1W7RCZ5_AGKCO
MVMVVVITCLLNHYK	tr|V8PAT8|V8PAT8_OPHHA	tr|V8PAT8|V8PAT8_OPHHA
ITFELFADTVPK	tr|V8PBL8|V8PBL8_OPHHA	tr|V8PBL8|V8PBL8_OPHHA;tr|U3FZM0|U3FZM0_MICFL
HGTCAAELEALNSQK	tr|V8PE22|V8PE22_OPHHA	tr|V8PE22|V8PE22_OPHHA;tr|A0A2D4P951|A0A2D4P951_MICSU;tr|A0A2D4IHA9|A0A2D4IHA9_MICLE;tr|A0A2D4IHB6|A0A2D4IHB6_MICLE
IDLNSFLLK	tr|V8PE22|V8PE22_OPHHA	tr|V8PE22|V8PE22_OPHHA;tr|J3SF51|J3SF51_CROAD
VGIKPGSTYYQLTAIK	tr|V8PE22|V8PE22_OPHHA	tr|V8PE22|V8PE22_OPHHA;tr|A0A2D4P951|A0A2D4P951_MICSU;tr|A0A2D4IHA9|A0A2D4IHA9_MICLE;tr|A0A2D4IHB6|A0A2D4IHB6_MICLE;tr|A0A0B8RTY6|A0A0B8RTY6_BOIIR
DSTLIMQLLR	tr|V8PJ65|V8PJ65_OPHHA	tr|V8PJ65|V8PJ65_OPHHA;tr|T1E7G9|T1E7G9_CROHD;tr|A0A1W7RJW2|A0A1W7RJW2_AGKCO;tr|J3SDX3|J3SDX3_CROAD;tr|T1DE61|T1DE61_CROHD;tr|A0A0B8RYT8|A0A0B8RYT8_BOIIR;tr|A0A1W7RJV5|A0A1W7RJV5_AGKCO;tr|A0A0F7Z3A5|A0A0F7Z3A5_MICFL;tr|A0A098M131|A0A098M131_9SAUR;tr|A0A0F7ZE32|A0A0F7ZE32_CROAD;tr|A0A2D4MQG1|A0A2D4MQG1_9SAUR;tr|T1DMK7|T1DMK7_CROHD;tr|A0A2D4JD54|A0A2D4JD54_MICLE;tr|A0A0B8RZV8|A0A0B8RZV8_BOIIR;tr|T1…
